# Supplementary material for: Expression profiling of Trypanosoma congolense genes during development in the tsetse fly vector Glossina morsitans morsitans
Source: Parasit Vectors. 2018 Jul 3;11:380. doi: 10.1186/s13071-018-2964-8 (PMC6029126; doi:10.1186/s13071-018-2964-8)
Supplement: Supplementary file 4 — Table S1. The top 99 percentile (RPKM) most highly expressed genes in cardia and proboscis. (XLSX 63 kb) [file 13071_2018_2964_MOESM4_ESM.xlsx]

## Sheet: 99-percentile in C-parasites
Table S1. 99-percentile most Abundant Transcripts in C-parasites.
Gene ID	TritrypDP Annotation	Cardia parasite RPKM (Normalized)	Best Blast Hit (T. brucei TRUE927 Database)	Lowest E-value	Best Blast Hit (NCBI nr Database)	e-Value
TcIL3000_0_01000	RNase H, putative (fragment)	1744.1	RNase H	0	l1tco protein	0
TcIL3000_0_02860	Procyclin-like gene	1378.63	Procyclin-like gene	0	adhesin-like protein	8.27e-75
TcIL3000_0_06380	Major Surface Protease	1568.03	major surface protease gp63, putative	1.00748e-10	major surface protease	0
TcIL3000_0_06950	folate transporter, putative	4875.6	folate transporter, putative,expression site-associated gene 10 (ESAG10) protein, putative	4.5811e-47	expression site-associated gene 10 protein	0
TcIL3000_0_08720	Present in the outer mitochondrial membrane proteome 22	3309	hypothetical protein, conserved	4.5648e-06	---NA---
TcIL3000_0_13050	Present in the outer mitochondrial membrane proteome 22	1212.57	hypothetical protein, conserved	1.19028e-08	unnamed protein product	0
TcIL3000_0_15610	hypothetical protein, conserved (fragment)	2318.53	hypothetical protein, conserved	0	epimastigote stage-specific gpi-anchored surface glycoprotein	6.87e-57
TcIL3000_0_15620	hypothetical protein, conserved	15863.4	hypothetical protein, conserved	0	brucei -specific protein	0
TcIL3000_0_16440	expression site-associated gene 4 (ESAG4) protein, putative	1326.3	receptor-type adenylate cyclase GRESAG 4, putative	3.05289e-34	receptor-type adenylate cyclase gresag	0
TcIL3000_0_19050	expression site-associated gene 4 (ESAG4) protein, putative	1251.77	receptor-type adenylate cyclase GRESAG 4, putative	6.79507e-32	receptor-type adenylate cyclase gresag	0
TcIL3000_0_19060	expression site-associated gene 4 (ESAG4) protein, putative	1360.83	receptor-type adenylate cyclase GRESAG 4, putative	3.05289e-34	---NA---
TcIL3000_0_20590	60S ribosomal protein L13a, putative	1462.03	60S ribosomal protein L13a, putative	3.2007e-104	60s ribosomal protein l13a	1.8e-158
TcIL3000_0_21630	expression site-associated gene 4 (ESAG4) protein, putative	4360.17	receptor-type adenylate cyclase GRESAG 4, putative	3.14875e-21	receptor-type adenylate cyclase gresag	0
TcIL3000_0_23410	expression site-associated gene 4 (ESAG4) protein, putative (fragment)	1399.23	receptor-type adenylate cyclase GRESAG 4, putative	3.95146e-05	receptor-type adenylate cyclase gresag	0
TcIL3000_0_26130	Histidine kinase-, DNA gyrase B-, and HSP90-like ATPase/Hsp90 protein, putative	2551.1	Heat shock protein 83, putative	9.4021e-174	heat shock protein	0
TcIL3000_0_26140	Heat shock protein 83, putative	6304.13	Heat shock protein 83, putative	0	heat shock protein	0
TcIL3000_0_26770	cysteine peptidase, Clan CA, family C1, Cathepsin L-like (fragment)	1507.17	cysteine peptidase, Clan CA, family C1, Cathepsin L-like (CP)	3.37881e-28	cysteine protease precursor	0
TcIL3000_0_27270	alpha tubulin	15790.2	alpha tubulin, putative	0	alpha tubulin	0
TcIL3000_0_27750	60S ribosomal protein L7a, putative	1309.6	60S ribosomal protein L7a, putative	7.59813e-112	60s ribosomal protein l7a	2.92e-176
TcIL3000_0_31230	alpha tubulin	4817.8	alpha tubulin	0	alpha tubulin	0
TcIL3000_0_31240	beta tubulin	20513.9	beta tubulin	0	beta-tubulin	0
TcIL3000_0_32580	60S ribosomal protein L7, putative	1362.3	60S ribosomal protein L7, putative	3.66418e-138	60s ribosomal protein l7	1.87e-161
TcIL3000_0_37480	hypothetical protein	2230.73	hypothetical protein	0	unnamed protein product	2.17e-110
TcIL3000_0_37490	S-adenosylmethionine synthetase, putative	4016.57	S-adenosylmethionine synthetase, putative (METK1)	4.26564e-117	s-adenosylmethionine synthetase	0
TcIL3000_0_38650	expression site-associated gene 4 (ESAG4) protein, putative	1288.03	receptor-type adenylate cyclase GRESAG 4, putative	2.3172e-22	---NA---
TcIL3000_0_42440	60S ribosomal protein L13, putative	1485.93	60S ribosomal protein L13, putative	3.51526e-113	60s ribosomal protein l13	3.67e-129
TcIL3000_0_42640	Aminopeptidase M1, putative	1407.27	aminopeptidase, putative,metallo-peptidase, Clan MA(E) Family M1	1.41247e-75	aminopeptidase	0
TcIL3000_0_45250	expression site-associated gene 4 (ESAG4) protein, putative (fragment)	1891.73	receptor-type adenylate cyclase GRESAG 4, putative	2.8882e-34	receptor-type adenylate cyclase gresag	0
TcIL3000_0_47420	Putative cell surface-expressed gene family	5579.13	Putative cell surface-expressed gene family	0	cell surface-expressed gene family	2.1e-104
TcIL3000_0_48390	amino acid transporter 10, putative	1438.3	amino acid transporter 1, putative (AATP1)	6.31131e-24	amino acid transporter	0
TcIL3000_0_52300	phosphate-repressible phosphate permease, putative	1877.53	phosphate-repressible phosphate permease, putative	1.07924e-22	phosphate-repressible phosphate	0
TcIL3000_0_53640	Putative cell surface-expressed gene family	5187.1	Putative cell surface-expressed gene family	0	zinc-binding dehydrogenase family protein	7.1e-10
TcIL3000_0_53810	hypothetical protein, conserved (fragment)	1459.97	hypothetical protein, conserved	0	epimastigote stage-specific gpi-anchored surface glycoprotein	1.06e-113
TcIL3000_0_54930	cysteine peptidase, Clan CA, family C2, putative	1198.97	cysteine peptidase, Clan CA, family C2, putative,calpain-like cysteine peptidase, putative	5.16588e-29	calpain-like cysteine peptidase	0
TcIL3000_0_55170	glycerol kinase, glycosomal	1640.83	glycerol kinase, glycosomal (glk1)	3.17755e-109	glycerol glycosomal	0
TcIL3000_0_55310	40S ribosomal protein S4, putative	1356.83	40S ribosomal protein S4, putative	5.78661e-125	40s ribosomal protein s4	0
TcIL3000_0_55890	hypothetical protein (fragment)	1750.17	hypothetical protein	0	glutamic acid alanine-rich protein	1.05e-73
TcIL3000_0_55930	heat shock 70 kDa protein, putative	1197.87	heat shock 70 kDa protein, putative (HSP70)	1.04952e-149	heat shock protein 70-related protein	0
TcIL3000_0_56610	Putative cell surface-expressed gene family	1190.9	Putative cell surface-expressed gene family	0	cell surface glycoprotein	0
TcIL3000_0_56730	BT1 family, putative	12124.7	pteridine transporter, putative	1.99418e-14	pteridine transporter	0
TcIL3000_0_60360	hypothetical protein, conserved	6106.7	hypothetical protein, conserved	0	brucei -specific protein	0
TcIL3000_0_60830	BARP protein	1478.33	Glutamic acid alanine-rich protein	0	glutamic acid alanine-rich protein	3.01e-105
TcIL3000_0_ncRNA018	unspecified product	16917	Unknown Protein	-	nad-dependent protein deacylase sirtuin- mitochondrial isoform x1	2.71e-18
TcIL3000_0_rRNA042	unspecified product	11406.3	Unknown Protein	-	---NA---
TcIL3000_1_150	phosphate-repressible phosphate permease, putative	3645.77	phosphate-repressible phosphate permease, putative	1.07924e-22	phosphate-repressible phosphate	0
TcIL3000_1_1680	cytochrome oxidase subunit IV, putative	1378.97	cytochrome oxidase subunit IV (COXIV)	2.08449e-69	cytochrome c oxidase subunit iv	0
TcIL3000_10_10870	zinc finger protein family member, putative (fragment)	1355.1	zinc finger protein family member, putative (ZC3H36)	3.60295e-09	zinc finger protein family memeber	0
TcIL3000_10_11690	aconitase	1704.5	aconitase (ACO)	1.52483e-115	aconitase	0
TcIL3000_10_12310	retrotransposon hot spot protein 2 (RHS2), putative	1489.43	retrotransposon hot spot protein 2 (RHS2), putative	0	variant surface glycoprotein	0
TcIL3000_10_12580	40S ribosomal protein S2, putative	1426.73	40S ribosomal protein S2, putative (RPS2)	4.28971e-113	40s ribosomal protein s2	9.97e-168
TcIL3000_10_1310	CCR4-NOT transcription complex subunit 1	1464.1	NOT1 (NOT1)	6.58587e-83	---NA---
TcIL3000_10_13900	amino acid transporter, putative	1440.7	amino acid transporter, putative	1.21008e-06	amino acid	0
TcIL3000_10_13960	amino acid transporter 10, putative	2473.93	amino acid transporter, putative	3.23829e-07	amino acid	0
TcIL3000_10_13970	amino acid transporter 10, putative	2949.77	amino acid transporter, putative	3.23829e-07	amino acid	0
TcIL3000_10_1740	elongation factor 1-alpha, putative	1739.17	elongation factor 1-alpha, putative	0	elongation factor 1-alpha (ef-1-alpha)	0
TcIL3000_10_1800	Protein of unknown function (DUF667), putative	1550.17	hypothetical protein, conserved	3.81924e-104	cilia- and flagella-associated protein 20	2.7e-129
TcIL3000_10_2060	expression site-associated gene 4 (ESAG4) protein, putative	1383.83	receptor-type adenylate cyclase GRESAG 4, putative,gene related to ESAG4, putative (GRESAG4)	6.19046e-20	receptor-type adenylate cyclase gresag	0
TcIL3000_10_2930	haptoglobin-hemoglobin receptor	1714.2	Haptoglobin-hemoglobin receptor	0	achain the haptoglobin-hemoglobin receptor of trypanosoma congolense	0
TcIL3000_10_3260	40S ribosomal protein S3A, putative	2295.27	40S ribosomal protein S3A, putative	9.8042e-71	40s ribosomal protein s3a	3.24e-175
TcIL3000_10_3760	elongation factor 2, putative	2040.8	elongation factor 2	0	elongation factor 2	0
TcIL3000_10_6150	hypothetical protein	2416.4	hypothetical protein	0	myosin light chain smooth partial	2.03e-49
TcIL3000_10_7320	glucose transporter 2A, putative	2435.97	THT1 - hexose transporter, putative	8.49877e-39	glucose transporter	0
TcIL3000_10_7850	pteridine transporter, putative	7027.87	pteridine transporter, putative	4.37941e-13	pteridine transporter	0
TcIL3000_10_8840	microtubule-associated protein 2	1537.3	microtubule-associated protein 2	0	microtubule-associated protein	0
TcIL3000_10_890	40S ribosomal protein S23, putative	1669.8	40S ribosomal protein S23, putative (RPS23)	1.25687e-102	40s ribosomal protein s23	1.27e-98
TcIL3000_10_9440	insect stage surface antigen, putative	1235.6	insect stage surface antigen, putative (CISSA)	0	procyclic form surface glycoprotein	0
TcIL3000_2_700	Phosphoenolpyruvate carboxykinase [ATP], glycosomal	1257.77	glycosomal phosphoenolpyruvate carboxykinase (PEPCK)	1.24974e-179	glycosomal phosphoenolpyruvate carboxykinase	0
TcIL3000_3_2740	Nodulin-like, putative	3229.8	hypothetical protein, conserved	1.87138e-18	pyruvate transporter 0	0
TcIL3000_4_1440	ribosomal protein L3, mitochondrial, putative	1489.6	ribosomal protein L3, mitochondrial, putative	0	ribosomal protein l3	0
TcIL3000_4_1450	ribosomal protein L3, putative	1455.83	ribosomal protein L3, mitochondrial, putative	0	ribosomal protein l3	0
TcIL3000_6_4130	60S ribosomal protein L9, putative	1336.97	60S ribosomal protein L9, putative	1.55399e-96	60s ribosomal protein l9	1.74e-122
TcIL3000_6_4330	S-adenosylmethionine synthetase, putative	3386.5	S-adenosylmethionine synthetase, putative (METK1)	4.26564e-117	s-adenosylmethionine synthetase	0
TcIL3000_7_1480	hypothetical protein	1876.23	hypothetical protein	0	unnamed protein product	1.36e-137
TcIL3000_7_2790	cytoskeleton associated protein, putative	3469.5	hypothetical protein, conserved	5.83261e-51	conserved hypothetical protein	0
TcIL3000_9_2150	arginine kinase	1746.03	arginine kinase,AK1 (AK)	5.40978e-104	arginine kinase	0
TcIL3000_9_6340	60S ribosomal protein L5, putative	1205.47	60S ribosomal protein L5, putative	0	60s ribosomal protein l5	0
TcIL3000.11.10410	polyubiquitin, putative	1491.77	polyubiquitin, putative	0	polyubiquitin-a-like isoform x2	0
TcIL3000.11.11460	40S ribosomal protein SA, putative	1359.4	40S ribosomal protein SA, putative	3.2467e-117	40s ribosomal protein sa	0
TcIL3000.11.11590	40S ribosomal protein SA, putative	1301.5	40S ribosomal protein SA, putative	3.2467e-117	40s ribosomal protein sa	0
TcIL3000.11.11990	luminal binding protein 1 (BiP), putative	2280.47	heat shock protein 70	0	mitochondrial heat-shock protein hsp70	0
TcIL3000.11.12030	receptor for activated C kinase 1	2127.43	receptor for activated C kinase 1 (RACK1)	2.54443e-93	activated protein kinase c receptor	0
TcIL3000.11.14360	nuclear RNA binding domain	1244.9	RNA-binding protein (NRBD2)	5.21343e-17	rna binding protein	1.17e-138
TcIL3000.11.3540	metallo-peptidase, Clan MA(E) Family M1	1367.57	aminopeptidase, putative,metallo-peptidase, Clan MA(E) Family M1	2.86944e-95	aminopeptidase-like protein	0
TcIL3000.11.6410	receptor-type adenylate cyclase GRESAG 4, putative	8294.47	receptor-type adenylate cyclase GRESAG 4, putative	1.61105e-20	receptor-type adenylate cyclase gresag	0
TcIL3000.11.6440	hypothetical protein, conserved	1532.4	Unknown Protein	-	hypothetical transmembrane protein	1.82e-64
TcIL3000_0_14120	hypothetical protein, unlikely	4348.9	Unknown Protein	-	hypothetical protein, unlikely, partial	6.57e-104
TcIL3000_7_5640	hypothetical protein, unlikely	1298.93	Unknown Protein	-	hypothetical protein, unlikely	1.27e-63
TcIL3000_8_520	hypothetical protein, unlikely	1903.3	Unknown Protein	-	epimastigote stage-specific gpi-anchored surface glycoprotein	5.14e-20
TcIL3000.11.6430	hypothetical protein, unlikely	1573.77	Unknown Protein	-	hypothetical protein, unlikely	1.46e-35

## Sheet: 99-percentile in PB-parasites
Table S1. 99-percentile most Abundant Transcripts in PB-parasites.
Gene ID	TritrypDB Annotation	PB-parasite RPKM (normalized)	Best Blast Hit (T. brucei TRUE927 Database)	Lowest E-value	Best Blast Hit (NCBI nr Database)	e-Value
TcIL3000_10_12920	40S ribosomal protein S13, putative	1257.75	40S ribosomal protein S13, putative	1.7805e-52	40s ribosomal protein s13	2.62e-106
TcIL3000_10_4480	40S ribosomal protein S18, putative	1206.3	40S ribosomal protein S18, putative	3.94991e-100	40s ribosomal protein s18	2.5e-123
TcIL3000_9_2070	40S ribosomal protein S3, putative	1276.25	40S ribosomal protein S3, putative (RPS3)	1.69989e-93	40s ribosomal protein s3	1.74e-151
TcIL3000_0_41060	40S ribosomal protein S5, putative	1216.3	40S ribosomal protein S5, putative	2.56223e-129	40s ribosomal protein s5	1.86e-140
TcIL3000_10_60	40S ribosomal protein S6, putative	1288.05	40S ribosomal protein S6, putative	9.10973e-68	40s ribosomal protein s6	8.4e-141
TcIL3000_9_6460	40S ribosomal protein S6, putative	1153.6	40S ribosomal protein S6, putative	6.28824e-75	40s ribosomal protein s6	5.82e-141
TcIL3000_8_6000	40S ribosomal protein S8, putative	1964.25	40S ribosomal protein S8, putative	2.36557e-65	40s ribosomal protein s8	1.35e-160
TcIL3000.11.1750	60S acidic ribosomal protein P0, putative	1327	60S acidic ribosomal subunit protein, putative	4.26127e-169	60s acidic ribosomal subunit protein	0
TcIL3000.11.1760	60S acidic ribosomal protein P0, putative	1259.55	60S acidic ribosomal subunit protein, putative	4.26127e-169	60s acidic ribosomal subunit protein	0
TcIL3000.11.11880	60S ribosomal protein L14, putative	1350.75	40S ribosomal protein L14, putative	3.81184e-60	40s ribosomal protein l14	1.67e-109
TcIL3000_10_12470	60S ribosomal protein L17, putative	2029.9	60S ribosomal protein L17, putative	5.17673e-93	60s ribosomal protein l17	8.13e-112
TcIL3000_7_4200	60S ribosomal protein L19, putative	1751.6	60S ribosomal protein L19, putative	1.39443e-171	60s ribosomal protein l19	5.84e-91
TcIL3000_7_4220	60S ribosomal protein L19, putative	1432	60S ribosomal protein L19, putative	8.09272e-167	60s ribosomal protein l19	4.75e-91
TcIL3000_0_13170	60S ribosomal protein L23a	1210.25	60S ribosomal protein L23a,60S ribosomal protein L25	3.25005e-97	60s ribosomal protein l23a	4.3e-85
TcIL3000_4_1900	60S ribosomal protein L35a, putative	1152.05	60S ribosomal protein L35a, putative	3.7251e-75	ribosomal protein l35a	2.99e-103
TcIL3000_10_9620	60S ribosomal protein L6, putative	1529.1	60S ribosomal protein L6, putative	3.29676e-82	60s ribosomal protein l6	4.88e-93
TcIL3000.11.16190	60S ribosomal protein L8, putative	1190.9	60S ribosomal protein L2, putative,60S ribosomal protein L8, putative	0	60s ribosomal protein l2	0
TcIL3000_9_5060	60S ribosomal subunit protein L31, putative	1153.75	60s ribosomal subunit protein l31	1.53979e-59	60s ribosomal subunit protein l31	1.06e-129
TcIL3000_0_09560	actin A	1494.4	actin A	0	actin	0
TcIL3000_0_09570	actin A	2385	actin A	0	actin	0
TcIL3000_0_27070	heat shock 70 kDa protein, putative	1263.4	heat shock 70 kDa protein, mitochondrial precursor, putative	0	heat shock 70 kda mitochondrial	0
TcIL3000_7_2140	histone H2A, putative	1691.7	histone H2A, putative	3.57275e-81	histone h2a	2.18e-65
TcIL3000_10_8910	histone H2B, putative	1279.2	histone H2B, putative	4.1378e-34	histone h2b	5.32e-73
TcIL3000_10_8920	histone H2B, putative	1323.45	histone H2B, putative	4.1378e-34	histone h2b	5.38e-73
TcIL3000_10_7300	hypothetical protein	1186.9	Hypothetical protein	0	unnamed protein product	6.98e-109
TcIL3000_7_3440	hypothetical protein	2016.1	Hypothetical protein	0	unnamed protein product	0
TcIL3000_0_02370	hypothetical protein, conserved	1805.6	Hypothetical protein, conserved	0	deleted in azoospermia protein 2-like	7.43e-130
TcIL3000_0_14520	hypothetical protein, conserved	2305.5	Hypothetical protein, conserved	0	unnamed protein product	4.53e-77
TcIL3000_0_50300	hypothetical protein, conserved	2910.75	Hypothetical protein, conserved	0	kinesin-like protein	0
TcIL3000_0_36520	hypothetical protein, unlikely	2720.25	Unknown protein	-	hypothetical protein, unlikely	1.02e-32
TcIL3000_7_2150	hypothetical protein, unlikely	1728.85	Unknown protein	-	hypothetical protein, unlikely	2.61e-50
TcIL3000.11.10690	hypothetical protein, unlikely	1243.05	60S ribosomal protein L22	3.54513e-81	60s ribosomal protein l22	1.69e-72
TcIL3000.11.12490	hypothetical protein, unlikely	1561.4	40S ribosomal protein S17, putative	1.55624e-83	40s ribosomal protein s17	8.4e-87
TcIL3000_0_06370	Major Surface Protease	1513.25	major surface protease gp63, putative	6.01323e-09	major surface protease	0
TcIL3000_0_45310	Mitochondrial outer membrane protein porin, putative	1264.55	voltage-dependent anion-selective channel (VDAC)	7.84079e-13	mitochondrial voltage-dependent anion-selective channel	0
TcIL3000_3_2760	Nodulin-like, putative	1158.15	hypothetical protein, conserved	3.03333e-20	pyruvate transporter 0	0
TcIL3000_10_7120	protein disulfide isomerase 2	1186.75	protein disulfide isomerase	3.5346e-10	protein disulfide isomerase	0
TcIL3000.11.670	ribosomal protein L21E (60S), putative	1582.6	60S ribosomal protein L21e, putative,chrXI additional, unordered contigs	7.7031e-55	60s ribosomal protein l21	3.27e-86
TcIL3000_4_1520	ribosomal protein S19, putative	1236.6	ribosomal protein S19, putative	2.36414e-71	40s ribosomal protein s19-like protein	1.4e-148
TcIL3000_0_19490	ribosomal protein S7, putative	1290.3	ribosomal protein S7, putative	3.97053e-55	ribosomal protein s7	0
TcIL3000_0_20500	S-adenosylhomocysteine hydrolase, putative	2387.9	S-adenosylhomocysteine hydrolase, putative	4.10852e-179	s-adenosylhomocysteine hydrolase	0
TcIL3000_10_560	serine peptidase, Clan SC, Family S10 (fragment)	1588.65	serine peptidase, Clan SC, Family S10,serine carboxypeptidase III precursor, putative (CBP1)	3.57228e-13	serine carboxypeptidase iii	0
TcIL3000_0_01000	RNase H, putative (fragment)	1638.6	RNase H	0	l1tco protein	0
TcIL3000_0_06380	Major Surface Protease	1784.65	major surface protease gp63, putative	1.00748e-10	major surface protease	0
TcIL3000_0_06950	folate transporter, putative	2331.65	folate transporter, putative,expression site-associated gene 10 (ESAG10) protein, putative	4.5811e-47	expression site-associated gene 10 protein	0
TcIL3000_0_14120	hypothetical protein, unlikely	9463.1	Unknown protein	-	hypothetical protein, unlikely, partial	6.57e-104
TcIL3000_0_15610	hypothetical protein, conserved (fragment)	5443.95	Hypothetical protein, conserved	0	epimastigote stage-specific gpi-anchored surface glycoprotein	6.87e-57
TcIL3000_0_15620	hypothetical protein, conserved	25035	Hypothetical protein, conserved	0	brucei -specific protein	0
TcIL3000_0_20590	60S ribosomal protein L13a, putative	1987.4	60S ribosomal protein L13a, putative	3.2007e-104	60s ribosomal protein l13a	1.8e-158
TcIL3000_0_26130	Histidine kinase-, DNA gyrase B-, and HSP90-like ATPase/Hsp90 protein, putative	1257.85	Heat shock protein 83, putative	9.4021e-174	heat shock protein	0
TcIL3000_0_26140	Heat shock protein 83, putative	3797.65	Heat shock protein 83, putative	0	heat shock protein	0
TcIL3000_0_26770	cysteine peptidase, Clan CA, family C1, Cathepsin L-like (fragment)	1792.95	cysteine peptidase, Clan CA, family C1, Cathepsin L-like (CP)	3.37881e-28	cysteine protease precursor	0
TcIL3000_0_27270	alpha tubulin	31923.6	alpha tubulin, putative	0	alpha tubulin	0
TcIL3000_0_27750	60S ribosomal protein L7a, putative	1609.15	60S ribosomal protein L7a, putative	7.59813e-112	60s ribosomal protein l7a	2.92e-176
TcIL3000_0_31230	alpha tubulin	8383.05	alpha tubulin	0	alpha tubulin	0
TcIL3000_0_31240	beta tubulin	32773.8	beta tubulin	0	beta-tubulin	0
TcIL3000_0_32580	60S ribosomal protein L7, putative	1931.9	60S ribosomal protein L7, putative	3.66418e-138	60s ribosomal protein l7	1.87e-161
TcIL3000_0_37480	hypothetical protein	12370.3	Hypothetical protein	0	unnamed protein product	2.17e-110
TcIL3000_0_37490	S-adenosylmethionine synthetase, putative	10944.7	S-adenosylmethionine synthetase, putative (METK1)	4.26564e-117	s-adenosylmethionine synthetase	0
TcIL3000_0_42440	60S ribosomal protein L13, putative	2413.35	60S ribosomal protein L13, putative	3.51526e-113	60s ribosomal protein l13	3.67e-129
TcIL3000_0_42640	Aminopeptidase M1, putative	2205.55	aminopeptidase, putative,metallo-peptidase, Clan MA(E) Family M1	1.41247e-75	aminopeptidase	0
TcIL3000_0_52300	phosphate-repressible phosphate permease, putative	1623.6	phosphate-repressible phosphate permease, putative	1.07924e-22	phosphate-repressible phosphate	0
TcIL3000_0_53810	hypothetical protein, conserved (fragment)	3440.1	Hypothetical protein, conserved	0	epimastigote stage-specific gpi-anchored surface glycoprotein	1.06e-113
TcIL3000_0_55170	glycerol kinase, glycosomal	1887.35	glycerol kinase, glycosomal (glk1)	3.17755e-109	glycerol glycosomal	0
TcIL3000_0_55310	40S ribosomal protein S4, putative	2413.1	40S ribosomal protein S4, putative	5.78661e-125	40s ribosomal protein s4	0
TcIL3000_0_56610	Putative cell surface-expressed gene family	1645.95	Putative cell surface-expressed gene family	0	cell surface glycoprotein	0
TcIL3000_0_56730	BT1 family, putative	4278.5	pteridine transporter, putative	1.99418e-14	pteridine transporter	0
TcIL3000_0_60360	hypothetical protein, conserved	10434.6	Hypothetical protein, conserved	0	brucei -specific protein	0
TcIL3000_0_ncRNA018	unspecified product	28561.8	Unknown protein	-	nad-dependent protein deacylase sirtuin- mitochondrial isoform x1	2.71e-18
TcIL3000_0_rRNA042	unspecified product	24337.2	Unknown protein	-	---NA---
TcIL3000_1_150	phosphate-repressible phosphate permease, putative	3891	phosphate-repressible phosphate permease, putative	1.07924e-22	phosphate-repressible phosphate	0
TcIL3000_10_12580	40S ribosomal protein S2, putative	1927.7	40S ribosomal protein S2, putative (RPS2)	4.28971e-113	40s ribosomal protein s2	9.97e-168
TcIL3000_10_13970	amino acid transporter 10, putative	1636.25	amino acid transporter, putative	3.23829e-07	amino acid	0
TcIL3000_10_1740	elongation factor 1-alpha, putative	2998.2	elongation factor 1-alpha, putative	0	elongation factor 1-alpha (ef-1-alpha)	0
TcIL3000_10_1800	Protein of unknown function (DUF667), putative	3367.85	hypothetical protein, conserved	3.81924e-104	cilia- and flagella-associated protein 20	2.7e-129
TcIL3000_10_2930	haptoglobin-hemoglobin receptor	9568.25	Haptoglobin-hemoglobin receptor	0	achain the haptoglobin-hemoglobin receptor of trypanosoma congolense	0
TcIL3000_10_3260	40S ribosomal protein S3A, putative	2898.8	40S ribosomal protein S3A, putative	9.8042e-71	40s ribosomal protein s3a	3.24e-175
TcIL3000_10_3760	elongation factor 2, putative	2252.5	elongation factor 2	0	elongation factor 2	0
TcIL3000_10_8840	microtubule-associated protein 2	1158.5	Microtubule-associated protein 2	0	microtubule-associated protein	0
TcIL3000_10_890	40S ribosomal protein S23, putative	2618.25	40S ribosomal protein S23, putative (RPS23)	1.25687e-102	40s ribosomal protein s23	1.27e-98
TcIL3000_3_2740	Nodulin-like, putative	4441.2	hypothetical protein, conserved	1.87138e-18	pyruvate transporter 0	0
TcIL3000_4_1440	ribosomal protein L3, mitochondrial, putative	1647.3	ribosomal protein L3, mitochondrial, putative	0	ribosomal protein l3	0
TcIL3000_4_1450	ribosomal protein L3, putative	1835.95	ribosomal protein L3, mitochondrial, putative	0	ribosomal protein l3	0
TcIL3000_6_4130	60S ribosomal protein L9, putative	1648.6	60S ribosomal protein L9, putative	1.55399e-96	60s ribosomal protein l9	1.74e-122
TcIL3000_6_4330	S-adenosylmethionine synthetase, putative	6978.1	S-adenosylmethionine synthetase, putative (METK1)	4.26564e-117	s-adenosylmethionine synthetase	0
TcIL3000_7_1480	hypothetical protein	5289.25	Hypothetical protein	0	unnamed protein product	1.36e-137
TcIL3000_7_2790	cytoskeleton associated protein, putative	2640.7	hypothetical protein, conserved	5.83261e-51	conserved hypothetical protein	0
TcIL3000_7_5640	hypothetical protein, unlikely	2821.3	Unknown protein	-	hypothetical protein, unlikely	1.27e-63
TcIL3000_8_520	hypothetical protein, unlikely	5532.25	Unknown protein	-	epimastigote stage-specific gpi-anchored surface glycoprotein	5.14e-20
TcIL3000_9_6340	60S ribosomal protein L5, putative	1686.5	60S ribosomal protein L5, putative	8.22646e-143	60s ribosomal protein l5	0
TcIL3000.11.10410	polyubiquitin, putative	1709	polyubiquitin, putative	0	polyubiquitin-a-like isoform x2	0
TcIL3000.11.11460	40S ribosomal protein SA, putative	1723	40S ribosomal protein SA, putative	3.2467e-117	40s ribosomal protein sa	0
TcIL3000.11.11590	40S ribosomal protein SA, putative	1652.6	40S ribosomal protein SA, putative	3.2467e-117	40s ribosomal protein sa	0
TcIL3000.11.11990	luminal binding protein 1 (BiP), putative	1173.45	heat shock protein 70	0	mitochondrial heat-shock protein hsp70	0
TcIL3000.11.12030	receptor for activated C kinase 1	2815	receptor for activated C kinase 1 (RACK1)	2.54443e-93	activated protein kinase c receptor	0
TcIL3000.11.14360	nuclear RNA binding domain	2050.15	RNA-binding protein (NRBD2)	5.21343e-17	rna binding protein	1.17e-138
TcIL3000.11.3540	metallo-peptidase, Clan MA(E) Family M1	1288.7	aminopeptidase, putative,metallo-peptidase, Clan MA(E) Family M1	2.86944e-95	aminopeptidase-like protein	0
TcIL3000.11.6430	hypothetical protein, unlikely	1634.55	Unknown protein	-	hypothetical protein, unlikely	1.46e-35
