# Supplementary material for: Expression profiling of Trypanosoma congolense genes during development in the tsetse fly vector Glossina morsitans morsitans
Source: Parasit Vectors. 2018 Jul 3;11:380. doi: 10.1186/s13071-018-2964-8 (PMC6029126; doi:10.1186/s13071-018-2964-8)
Supplement: Supplementary file 5 — Table S2. Differentially expressed genes between C- and PB-parasites. Sheet 1. Differently Expressed genes (FC ≥ 2) between C-parasites and PB-parasites with FDR, P < 0.05. Sheet 2. Moderately differently expressed genes (FC < 2) between C-parasites and PB-parasites with FDR, P < 0.05. Sheet 3. Differently expressed genes (FC ≥ 2) between C-parasites and PB-parasites with FDR, P < 0.05 only with CLC-Genomics tool. Sheet 4. Differently expressed genes (FC ≥ 2) between C-parasites and PB-parasites with FDR, P < 0.05 only with EdgaR software. Sheet 5. Differently expressed genes (FC ≥ 2) between C-parasites and PB-parasites with FDR, P < 0.05 with proteomics data from [25]. (XLSX 1187 kb) [file 13071_2018_2964_MOESM5_ESM.xlsx]

## Sheet: Highly DEGs
					CLC-Genomics				EdgaR					TriTrypDB T. brucei Blastn		NCBI non-redundant Blastx			Swissprot Blastp
Feature ID	TM	GPI	Most	TritrypDB Product Name	Fold Change (norm)	Baggerley's test: norm - FDR	PB-Infeced RPKM (Normalized)	Cardia-infected RPKM (Normalized)	logFC	logCPM	LR	PValue	FDR	Best Blast Hit (T.b. brucei 927 Lister)	Lowest E-value	Best Blast Hit (NCBI non-redundant database)	Lowest E-Value	sim mean	Blast Hits Swiss-Prot	e-Value	sim mean
TcIL3000_0_00110	TcIL3000_0_00110			hypothetical protein	2.34605	4.53743e-08	195.35	458.3	1.32862	7.95949	24.9367	5.9243e-07	6.23226e-06	Unknown protein	-	unnamed protein product	1.01e-120	1	SNG1_YEASTNitrosoguanidine resistance SNG1	6.81	0.44
TcIL3000_0_00120	TcIL3000_0_00120			amino acid transporter, putative	7.62756	0	107.4	819.2	3.01879	8.56774	113.448	1.72094e-26	2.57634e-24	amino acid transporter, putative location	8.31397e-48	amino acid	0	0.85	S38A6_DANREProbable sodium-coupled neutral amino acid transporter 6	1.45e-22	0.45
TcIL3000_0_00660	TcIL3000_0_00660			palmitoyl acyltransferase 12, putative	2.81596	0.0070486	25.9	72.9333	1.413	5.26788	16.2119	5.66362e-05	0.00037154	palmitoyl acyltransferase 12, putative location	8.07026e-07	dhhc zinc finger domain-like protein	0	0.5315	ZDHC9_HUMANPalmitoyltransferase ZDHHC9	1.55e-19	0.45
TcIL3000_0_01260	TcIL3000_0_01260			hypothetical protein, conserved	6.50373	6.49232e-10	26.8	174.3	2.71828	6.37714	77.4254	1.37833e-18	7.70082e-17	hypothetical protein, conserved location	1.19252e-11	unnamed protein product	0	0.6364	DYHC_SCHPODynein heavy cytoplasmic	1.6e-05	0.44
TcIL3000_0_02830	TcIL3000_0_02830			expression site-associated gene 4 (ESAG4) protein, putative	4.39161	0	114.4	502.4	2.20727	7.94035	81.462	1.78665e-19	1.12165e-17	receptor-type adenylate cyclase GRESAG 4, putative,expression site-associated gene 4 (ESAG4) protein, putative,expression site-associated	9.20722e-13	expression site-associated gene 4 protein	0	0.781	CYA4_TRYBBReceptor-type adenylate cyclase ESAG 4	0	0.75
TcIL3000_0_03060	TcIL3000_0_03060			Transferrin receptor-like, PAG-like (fragment)	-3.1738	3.48791e-10	84	26.4667	-1.53947	5.13087	21.553	3.44188e-06	3.08923e-05	Unknown protein	-	transferrin receptor- pag-like	0	0.575	PAG1_TRYBB PAG1	5.34e-11	0.45
TcIL3000_0_03600	TcIL3000_0_03600			cysteine peptidase C (CPC)	-2.73062	6.82332e-55	407.5	149.233	-1.37559	7.44174	43.5428	4.14797e-11	9.10449e-10	cysteine peptidase C (CPC),CPC cysteine peptidase, Clan CA, family C1, Cathepsin B-like (TbcatB) location	0.000221465	cathepsin b-like protease	0	0.911	CATB_MACFACathepsin B	6.04e-87	0.59
TcIL3000_0_05640	TcIL3000_0_05640			hypothetical protein, conserved	3.15711	0	220.55	696.3	1.74417	8.47892	47.9434	4.38708e-12	1.10405e-10	Unknown protein	-	unnamed protein product	0	0.5575	Y2745_MYCTAUPF0678 fatty acid-binding MRA_2745	0.109	0.52
TcIL3000_0_05730	TcIL3000_0_05730			hypothetical protein, conserved (fragment)	12.5175	0	26.6	332.967	3.91206	7.22977	147.359	6.55168e-34	2.3183e-31	Unknown protein	-	unnamed protein product, partial	0	0.613	FAD5A_DICDIDelta(5) fatty acid desaturase A	1.47	0.46
TcIL3000_0_06720	TcIL3000_0_06720			hypothetical protein	-5.59509	8.23685e-24	91.2	16.3	-2.40498	5.05956	57.9815	2.64592e-14	8.75252e-13	Unknown protein	-	unnamed protein product	3.43e-120	1	DB132_GORGOBeta-defensin 132	0.631	0.49
TcIL3000_0_06950	TcIL3000_0_06950			folate transporter, putative	2.09105	0.00967882	2331.65	4875.6	1.15514	11.4026	13.2175	0.00027734	0.00151402	folate transporter, putative,expression site-associated gene 10 (ESAG10) protein, putative location	4.5811e-47	expression site-associated gene 10 protein	0	0.8125	FBT2_ARATHProbable folate-biopterin transporter 2	3.35e-12	0.47
TcIL3000_0_07220	TcIL3000_0_07220			expression site-associated gene 4 (ESAG4) protein, putative (fragment)	5.66924	0	19.45	110.267	2.55874	5.72311	85.9329	1.8615e-20	1.32541e-18	receptor-type adenylate cyclase, putative location	9.68486e-09	expression site-associated gene	0	0.72	CYA4_TRYBBReceptor-type adenylate cyclase ESAG 4	0	0.66
TcIL3000_0_08580	TcIL3000_0_08580			65 kDa invariant surface glycoprotein-like protein	-2.36358	1.33355e-07	131.1	55.4667	-1.18776	5.91561	25.752	3.88231e-07	4.29296e-06	Unknown protein	-	65 kda invariant surface glyco protein	0	0.6733	EFG_STRR6Elongation factor G	0.311	0.4
TcIL3000_0_09250	TcIL3000_0_09250			expression site-associated gene 4 (ESAG4) protein, putative	11.1621	0.00224086	16.35	182.5	3.63436	6.40081	59.5843	1.17166e-14	4.03584e-13	receptor-type adenylate cyclase GRESAG 4, putative location	2.78246e-28	receptor-type adenylate cyclase gresag	0	0.8775	CYA4_TRYBBReceptor-type adenylate cyclase ESAG 4	0	0.64
TcIL3000_0_13340	TcIL3000_0_13340			folate transporter, putative	2.92197	2.98006e-08	46.35	135.433	1.70824	6.13391	37.9924	7.10196e-10	1.27781e-08	pteridine transporter, putative location	1.73988e-06	pteridine transporter	0	0.7065	FBT2_ARATHProbable folate-biopterin transporter 2	8.95e-16	0.49
TcIL3000_0_13740	TcIL3000_0_13740			hypothetical protein, conserved	2.04829	6.26134e-08	296.15	606.6	1.11012	8.40602	20.3015	6.61489e-06	5.549e-05	Unknown protein	-	unnamed protein product	0	0.6925	---NA---
TcIL3000_0_13950	TcIL3000_0_13950			amino acid transporter 10, putative	4.5343	0	34.5	156.433	2.23096	6.2662	68.8516	1.06158e-16	4.66017e-15	amino acid transporter, putative location	2.30894e-17	amino acid	0	0.845	S38A1_RATSodium-coupled neutral amino acid transporter 1	1.01e-29	0.46
TcIL3000_0_13970	TcIL3000_0_13970			amino acid transporter 10, putative	4.43055	0.000225554	190.3	843.133	2.24495	8.69322	37.8243	7.74112e-10	1.37585e-08	amino acid transporter 1, putative (AATP1) location	6.31131e-24	amino acid transporter	0	0.8805	S38A1_RATSodium-coupled neutral amino acid transporter 1	1.3e-26	0.45
TcIL3000_0_14520	TcIL3000_0_14520			hypothetical protein, conserved	-3.09907	1.91466e-13	2305.5	743.933	-1.55609	9.87358	41.5527	1.14734e-10	2.38389e-09	Unknown protein	-	unnamed protein product	4.53e-77	0.9933	---NA---
TcIL3000_0_16450	TcIL3000_0_16450			expression site-associated gene 4 (ESAG4) protein, putative	6.50286	0	122.3	795.3	2.77339	8.54241	104.543	1.53789e-24	1.99533e-22	receptor-type adenylate cyclase GRESAG 4, putative location	7.44222e-32	---NA---			CYA4_TRYBBReceptor-type adenylate cyclase ESAG 4	0	0.66
TcIL3000_0_17840	TcIL3000_0_17840			hypothetical protein, conserved	4.96752	4.99369e-09	9.75	48.4333	2.17907	4.61184	28.1519	1.12157e-07	1.38149e-06	Unknown protein	-	conserved hypothetical protein	0	0.596	RPN7_SCHPOProbable 26S proteasome regulatory subunit rpn7	1.55	0.46
TcIL3000_0_18160	TcIL3000_0_18160			Trypanosomal VSG domain containing protein, putative (fragment)	-7.16143	0.00711836	341.6	47.7	-2.75451	6.8013	81.4738	1.77603e-19	1.12101e-17	Unknown protein	-	variant surface glycoprotein	9.05e-169	0.471	VSWB_TRYBRVariant surface glyco WRATAT B	0.000246	0.42
TcIL3000_0_19060	TcIL3000_0_19060			expression site-associated gene 4 (ESAG4) protein, putative	7.25004	0	187.7	1360.83	2.93518	9.29889	126.419	2.48949e-29	5.28541e-27	receptor-type adenylate cyclase GRESAG 4, putative location	3.05289e-34	---NA---			CYA4_TRYBBReceptor-type adenylate cyclase ESAG 4	0	0.66
TcIL3000_0_19690	TcIL3000_0_19690			hypothetical protein, conserved (fragment)	2.32973	0.0133722	23.15	53.9333	1.13493	4.908	9.93715	0.00161976	0.00687279	Unknown protein	-	unnamed protein product, partial	0	0.5845	NU2M_CANALNADH-ubiquinone oxidoreductase chain 2	9.17	0.56
TcIL3000_0_19950	TcIL3000_0_19950			hypothetical protein	-4.50314	7.03352e-14	214.95	47.7333	-2.07023	6.32532	75.2522	4.14263e-18	2.19879e-16	NADH-ubiquinone oxidoreductase c, putative location	0.000105831	unnamed protein product	1.39e-112	1	YB63_SCHPOUncharacterized FAD-binding	2.11	0.45
TcIL3000_0_23010	TcIL3000_0_23010			RING-variant domain containing protein, putative	3.5672	0.016405	34.35	122.533	1.81352	5.99019	19.2516	1.14576e-05	9.00847e-05	hypothetical protein, conserved location	1.51213e-10	unnamed protein product	0	0.6885	MARH3_XENLAE3 ubiquitin- ligase MARCH3	2.56e-09	0.48
TcIL3000_0_23420	TcIL3000_0_23420			expression site-associated gene 4 (ESAG4) protein, putative	4.93968	0	94.5	466.8	2.36993	7.81929	75.1438	4.37644e-18	2.31238e-16	receptor-type adenylate cyclase GRESAG 4, putative location	6.45871e-20	receptor-type adenylate cyclase gresag	0	0.7095	CY41_TRYBBReceptor-type adenylate cyclase GRESAG	0	0.63
TcIL3000_0_24060	TcIL3000_0_24060			hypothetical protein, conserved	-3.47824	0.00831495	775.3	222.9	-1.7263	8.24501	41.1711	1.39473e-10	2.87235e-09	Unknown protein	-	epimastigote stage-specific gpi-anchored surface glycoprotein	2.39e-25	1	---NA---
TcIL3000_0_25120	TcIL3000_0_25120			trans-sialidase, putative	2.67083	6.03969e-05	136.2	363.767	1.5273	7.59546	26.3117	2.90525e-07	3.29686e-06	Unknown protein	-	trans-sialidase	0	0.509	8511_TRYCRSialidase 85-	5.78e-43	0.41
TcIL3000_0_26130	TcIL3000_0_26130			Histidine kinase-, DNA gyrase B-, and HSP90-like ATPase/Hsp90 protein, putative	2.02814	1.39762e-06	1257.85	2551.1	1.10285	10.4774	17.6905	2.59924e-05	0.000187354	Heat shock protein 83, putative location	9.4021e-174	heat shock protein	0	0.926	HSP85_TRYCRHeat shock-like 85 kDa	1.88e-174	0.93
TcIL3000_0_28850	TcIL3000_0_28850			Transferrin receptor-like, PAG-like (pseudogene)	-2.23239	5.49934e-08	95.1	42.6	-1.09284	5.49466	16.4929	4.88313e-05	0.000325547	Unknown protein	-	transferrin receptor- pag-like	0	0.9085	PAG1_TRYBB PAG1	2.17e-12	0.46
TcIL3000_0_29870	TcIL3000_0_29870			ABC transporter, putative	4.19369	0	60.75	254.767	2.18022	6.97143	87.2031	9.79297e-21	7.19198e-19	ABC transporter, putative location	1.14225e-15	abc transporter	0	0.7475	WHITE_ANOGA white	1.1e-24	0.51
TcIL3000_0_30940	TcIL3000_0_30940			ABC transporter, putative	2.3477	8.54298e-06	147.35	345.933	1.29979	7.56053	24.7193	6.63157e-07	6.92638e-06	ABC transporter, putative location	1.01121e-05	abc transporter	0	0.6185	ABCB1_DICDIABC transporter B family member 1	2.27e-22	0.47
TcIL3000_0_32120	TcIL3000_0_32120			hypothetical protein	2.05776	0.000748603	60.6	124.7	1.13817	6.14238	17.1267	3.4967e-05	0.000243476	Unknown protein	-	unnamed protein product	5.29e-74	1	---NA---
TcIL3000_0_33420	TcIL3000_0_33420			hypothetical protein, conserved	-3.92933	0.0428245	246.5	62.7333	-1.90939	6.52337	35.7003	2.30131e-09	3.77952e-08	Unknown protein	-	unnamed protein product	0	0.7045	---NA---
TcIL3000_0_34290	TcIL3000_0_34290			hypothetical protein, conserved	2.35611	2.74164e-05	16.1	37.9333	1.20215	4.40798	10.4629	0.00121797	0.00537907	Unknown protein	-	unnamed protein product	6.84e-88	0.966	HXA3A_DANREHomeobox Hox-A3a	8.4	0.51
TcIL3000_0_34980	TcIL3000_0_34980			Nodulin-like, putative	2.22769	0	233.65	520.5	1.23282	8.15694	28.3023	1.0377e-07	1.2836e-06	hypothetical protein, conserved location	3.4215e-32	unnamed protein product	0	0.719	NFD4_ARATH NUCLEAR FUSION DEFECTIVE 4	0.105	0.44
TcIL3000_0_35890	TcIL3000_0_35890		TcIL3000_0_35890	expression site-associated gene 4 (ESAG4) protein, putative	20.9079	0.0113838	9.95	208.033	4.31853	6.56375	52.5902	4.10939e-13	1.16753e-11	receptor-type adenylate cyclase GRESAG 4, putative location	9.87524e-22	---NA---			CYA4_TRYBBReceptor-type adenylate cyclase ESAG 4	0	0.64
TcIL3000_0_36340	TcIL3000_0_36340			hypothetical protein, conserved	5.43424	1.48396e-10	38.65	210.033	2.5626	6.66303	78.5879	7.65155e-19	4.3584e-17	hypothetical protein, conserved location	1.18785e-11	unnamed protein product	0	0.635	DYHC_SCHPODynein heavy cytoplasmic	1.59e-05	0.44
TcIL3000_0_38630	TcIL3000_0_38630			hypothetical protein	-2.42295	0.00036097	228	94.1	-1.20402	6.66248	24.2395	8.50699e-07	8.70605e-06	Unknown protein	-	unnamed protein product	0	1	G3PC1_MAIZEGlyceraldehyde-3-phosphate dehydrogenase cytosolic	2.19	0.5
TcIL3000_0_41670	TcIL3000_0_41670			Unknown protein	-2.18726	1.64522e-09	478.5	218.767	-1.0433	7.79778	20.8875	4.87065e-06	4.22546e-05	Unknown protein	-	hypothetical protein, unlikely	1.58e-82	0.945	---NA---
TcIL3000_0_43240	TcIL3000_0_43240			Alpha/beta hydrolase family, putative	2.49267	2.6051e-08	34.1	85	1.30562	5.53104	24.0501	9.38607e-07	9.53053e-06	hypothetical protein, conserved location	4.20444e-19	unnamed protein product	0	0.667	ABHD1_BOVIN ABHD1	1.5e-29	0.48
TcIL3000_0_43290	TcIL3000_0_43290			glycosyltransferase (GlcNAc), putative	2.26632	6.79643e-08	95	215.3	1.26172	6.8915	27.1974	1.83709e-07	2.17122e-06	Unknown protein	-	udp- c:polypeptide n-acetylglucosaminyltransferase	0	0.5885	GNT1_DICDI	1.03e-31	0.46
TcIL3000_0_45250	TcIL3000_0_45250			expression site-associated gene 4 (ESAG4) protein, putative (fragment)	8.66774	0	218.25	1891.73	3.208	9.76025	101.912	5.80562e-24	6.6463e-22	receptor-type adenylate cyclase GRESAG 4, putative location	2.8882e-34	receptor-type adenylate cyclase gresag	0	0.7905	CYA4_TRYBBReceptor-type adenylate cyclase ESAG 4	0	0.66
TcIL3000_0_45330	TcIL3000_0_45330			Unknown protein	-4.34779	5.68753e-08	78.55	18.0667	-2.00546	4.96406	36.5378	1.49736e-09	2.54137e-08	Unknown protein	-	hypothetical protein, unlikely	3.65e-77	1	Y2650_LEGPCUPF0761 membrane LPC_2650	2.05	0.56
TcIL3000_0_45440	TcIL3000_0_45440			expression site-associated gene 4 (ESAG4) protein, putative	7.03645	1.99563e-06	69.5	489.033	2.91966	7.84297	73.9885	7.85725e-18	4.05969e-16	receptor-type adenylate cyclase GRESAG 4, putative,gene related to ESAG4, putative (GRESAG4) location	4.63208e-30	receptor-type adenylate cyclase gresag	0	0.6635	CY43_TRYBBReceptor-type adenylate cyclase GRESAG	0	0.63
TcIL3000_0_48380	TcIL3000_0_48380			amino acid transporter 10, putative	4.7858	0.000479316	214.6	1027.03	2.34001	8.96358	36.6686	1.40016e-09	2.39731e-08	amino acid transporter 1, putative (AATP1) location	6.31131e-24	amino acid transporter	0	0.878	S38A1_RATSodium-coupled neutral amino acid transporter 1	7.7e-27	0.45
TcIL3000_0_48390	TcIL3000_0_48390			amino acid transporter 10, putative	6.92489	0.0010441	207.7	1438.3	2.88486	9.39687	45.6814	1.39141e-11	3.24301e-10	amino acid transporter 1, putative (AATP1) location	6.31131e-24	amino acid transporter	0	0.8745	S38A1_RATSodium-coupled neutral amino acid transporter 1	4.91e-29	0.45
TcIL3000_0_48400	TcIL3000_0_48400			amino acid transporter 10, putative	3.80549	2.03504e-14	40.1	152.6	1.91719	6.24972	59.1619	1.45216e-14	4.9727e-13	amino acid transporter, putative location	2.30894e-17	amino acid	0	0.8435	S38A1_RATSodium-coupled neutral amino acid transporter 1	9.85e-31	0.46
TcIL3000_0_48430	TcIL3000_0_48430			amino acid transporter 10, putative	6.55637	0.0185772	68.6	449.767	2.82177	7.74344	36.0606	1.91275e-09	3.20448e-08	amino acid transporter 1, putative (AATP1) location	1.53524e-21	amino acid transporter	0	0.859	S38A1_RATSodium-coupled neutral amino acid transporter 1	8.02e-28	0.46
TcIL3000_0_49880	TcIL3000_0_49880			L-Lysine transport protein, putative	3.06479	0	291.7	894	1.69656	8.84206	48.6096	3.12336e-12	8.01572e-11	L-Lysine transport protein, putative location	2.09944e-48	amino acid	0	0.797	S38A3_RATSodium-coupled neutral amino acid transporter 3	3.56e-29	0.44
TcIL3000_0_53850	TcIL3000_0_53850			vacuolar-type proton translocating pyrophosphatase 1 (fragment)	2.217	5.83627e-05	72.35	160.4	1.15073	6.4664	23.6939	1.1294e-06	1.13105e-05	vacuolar-type proton translocating pyrophosphatase 1, putative (PPase1) location	3.63799e-93	vacuolar-type proton translocating pyrophosphatase 1	0	0.857	AVP1_ARATHPyrophosphate-energized vacuolar membrane proton pump 1	3.16e-98	0.62
TcIL3000_0_55070	TcIL3000_0_55070			hypothetical protein	3.85012	6.85127e-05	34.25	131.867	2.19608	6.04595	27.9596	1.23873e-07	1.51304e-06	Unknown protein	-	unnamed protein product	2.64e-100	1	Y106_RICPRUncharacterized protein RP106	1.06	0.43
TcIL3000_0_56420	TcIL3000_0_56420			hypothetical protein	-3.8712	7.9005e-08	161.3	41.6667	-1.90254	5.97691	50.0194	1.52236e-12	4.04012e-11	Unknown protein	-	unnamed protein product	1.29e-99	1	---NA---
TcIL3000_0_56730	TcIL3000_0_56730			BT1 family, putative	2.83387	2.73863e-13	4278.5	12124.7	1.57126	12.618	34.9492	3.38427e-09	5.43578e-08	pteridine transporter, putative location	1.99418e-14	pteridine transporter	0	0.691	FBT1_ARATHFolate-biopterin transporter chloroplastic	3.03e-05	0.48
TcIL3000_0_56990	TcIL3000_0_56990			membrane transporter protein, putative	2.14216	0	139.05	297.867	1.20549	7.36827	25.5788	4.24673e-07	4.66501e-06	membrane transporter protein, putative location	4.01321e-13	membrane transporter	0	0.765	S47A1_MOUSEMultidrug and toxin extrusion 1	1.17e-37	0.46
TcIL3000_0_60800	TcIL3000_0_60800			expression site-associated gene 4 (ESAG4) protein, putative	5.2729	0	70.6	372.267	2.50994	7.48089	94.0998	3.00015e-22	2.75848e-20	receptor-type adenylate cyclase GRESAG 4, putative location	6.40197e-20	expression site-associated gene	0	0.7145	CYA4_TRYBBReceptor-type adenylate cyclase ESAG 4	0	0.68
TcIL3000_1_1640	TcIL3000_1_1640			hypothetical protein	-2.58984	5.02244e-14	110.5	42.6667	-1.26904	5.62262	27.3603	1.68863e-07	2.00795e-06	Unknown protein	-	unnamed protein product	3.34e-154	1	RYR2_RATRyanodine receptor 2	1.66	0.46
TcIL3000_10_10410	TcIL3000_10_10410			hypothetical protein	-2.26511	0.000207487	71.2	31.4333	-1.13502	5.05546	11.8422	0.000579043	0.00287845	Unknown protein	-	unnamed protein product	3.09e-95	1	---NA---
TcIL3000_10_14040	TcIL3000_10_14040			hypothetical protein	-2.03111	3.04702e-09	242.65	119.467	-0.914846	6.87499	15.38	8.79131e-05	0.000552212	Unknown protein	-	unnamed protein product	1.73e-121	1	---NA---
TcIL3000_10_2060	TcIL3000_10_2060			expression site-associated gene 4 (ESAG4) protein, putative	14.7767	0	93.65	1383.83	3.99935	9.26875	145.912	1.35725e-33	4.52817e-31	receptor-type adenylate cyclase GRESAG 4, putative,gene related to ESAG4, putative (GRESAG4) location	6.19046e-20	receptor-type adenylate cyclase gresag	0	0.696	CY43_TRYBBReceptor-type adenylate cyclase GRESAG	0	0.68
TcIL3000_10_6590	TcIL3000_10_6590			ATP-binding cassette protein subfamily G	2.64996	0	331.2	877.667	1.48604	8.85795	35.9297	2.04563e-09	3.39783e-08	ABC transporter, putative location	1.30376e-16	abcg1 transporter	0	0.7245	WHITE_CERCA white	4.62e-83	0.47
TcIL3000_10_7320	TcIL3000_10_7320			glucose transporter 2A, putative	2.23688	0	1089	2435.97	1.2358	10.3761	23.7101	1.11992e-06	1.12252e-05	THT1 - hexose transporter, putative location	8.49877e-39	glucose transporter	0	0.808	TH2A_TRYBBGlucose transporter 2A	0	0.83
TcIL3000_10_7850	TcIL3000_10_7850		TcIL3000_10_7850	pteridine transporter, putative	48.6189	3.69751e-06	144.55	7027.87	5.70187	11.574	154.408	1.88591e-35	7.1038e-33	pteridine transporter, putative location	4.37941e-13	pteridine transporter	0	0.7175	FBT2_ARATHProbable folate-biopterin transporter 2	7.95e-17	0.47
TcIL3000_10_8520	TcIL3000_10_8520			amino acid transporter, putative	-2.07642	0.000376883	111.85	53.8667	-0.949023	5.74182	13.3553	0.000257699	0.00142008	amino acid transporter, putative location	2.55891e-11	amino acid transporter	0	0.7085	AVT6_YEASTVacuolar amino acid transporter 6	1.1e-17	0.44
TcIL3000_3_2490	TcIL3000_3_2490			lipase domain protein, putative (fragment)	2.27308	0	85.2	193.667	1.24181	6.72909	32.7051	1.07256e-08	1.60362e-07	Unknown protein	-	lipase domain protein	0	0.581	PLSY_CHLTEGlycerol-3-phosphate acyltransferase	4.68	0.52
TcIL3000_3_610	TcIL3000_3_610			hypothetical protein	-2.67697	0.0198914	83.7	31.2667	-1.34426	5.16131	14.4539	0.000143635	0.000856162	Unknown protein	-	unnamed protein product	1.73e-131	1	RL11_OPITP50S ribosomal L11	0.0746	0.44
TcIL3000_3_960	TcIL3000_3_960			hypothetical protein	-4.9456	5.17168e-10	450.05	91	-2.2383	7.3208	86.5418	1.36813e-20	9.86152e-19	Unknown protein	-	unnamed protein product	6.48e-89	1	NCAP_CVHN1Nucleo	0.193	0.48
TcIL3000_4_2140	TcIL3000_4_2140			hypothetical protein	-2.33676	1.79093e-09	121.2	51.8667	-1.12199	5.79276	21.4468	3.63779e-06	3.24016e-05	Unknown protein	-	unnamed protein product	3.07e-104	1	P24DA_ARATHTransmembrane emp24 domain-containing p24delta10	1.56	0.45
TcIL3000_4_3500	TcIL3000_4_3500			CRAL/TRIO domain containing protein, putative	3.89491	4.38543e-08	30.45	118.6	1.96972	5.91106	43.8929	3.46845e-11	7.7145e-10	hypothetical protein, conserved location	7.68109e-10	unnamed protein product	0	0.664	CSR1_YEASTPhosphatidylinositol transfer CSR1	0.162	0.4
TcIL3000_4_900	TcIL3000_4_900			hypothetical protein	-2.42087	0.0449119	105.55	43.6	-1.14434	5.55711	13.9573	0.000187008	0.00107571	Unknown protein	-	unnamed protein product	1.62e-145	0.69	---NA---
TcIL3000_5_180	TcIL3000_5_180			hypothetical protein	-3.26829	1.60139e-20	120.6	36.9	-1.61123	5.63271	40.7579	1.7231e-10	3.46944e-09	Unknown protein	-	unnamed protein product	9.71e-104	1	NS1_AADNVNon-structural NS1	2.17	0.48
TcIL3000_5_2320	TcIL3000_5_2320			membrane transporter protein, putative	3.59242	2.05749e-10	74.75	268.533	1.91394	7.08935	52.7646	3.76025e-13	1.07094e-11	membrane transporter protein, putative location	4.01321e-13	membrane transporter	0	0.767	S47A1_MOUSEMultidrug and toxin extrusion 1	1.57e-38	0.46
TcIL3000_5_260	TcIL3000_5_260			hypothetical protein	-2.09851	1.72824e-06	70.3	33.5	-0.984411	5.09629	11.3524	0.00075349	0.0036032	Unknown protein	-	unnamed protein product	2.2e-114	1	---NA---
TcIL3000_6_320	TcIL3000_6_320			hypothetical protein	-3.91315	2.87372e-08	163.7	41.8333	-1.91756	5.99376	62.7087	2.39657e-15	8.94082e-14	Unknown protein	-	hypothetical protein TCIL3000_6_320	8.52e-105	1	TRPB2_ARCFUTryptophan synthase beta chain 2	0.254	0.53
TcIL3000_6_330	TcIL3000_6_330			hypothetical protein	-2.87646	0.0225299	204.9	71.2333	-1.43499	6.41082	25.9985	3.41679e-07	3.80704e-06	hypothetical protein location	0.000444589	hypothetical protein TCIL3000_6_330	1.81e-57	1	TAT_HV192 Tat	0.29	0.46
TcIL3000_6_60	TcIL3000_6_60			cysteine peptidase C (CPC)	-2.66066	2.74562e-27	253.65	95.3333	-1.33673	6.77472	40.2569	2.22669e-10	4.38466e-09	cysteine peptidase C (CPC),CPC cysteine peptidase, Clan CA, family C1, Cathepsin B-like (TbcatB) location	0.000220797	cathepsin b-like protease	0	0.911	CYSP_SCHMACathepsin B-like cysteine ase	5.38e-82	0.57
TcIL3000_7_6140	TcIL3000_7_6140			expression site-associated gene 4 (ESAG4) protein, putative	2.69314	3.01213e-09	128.45	345.933	1.46966	7.50849	36.7499	1.34299e-09	2.30281e-08	receptor-type adenylate cyclase GRESAG 4, putative location	2.29987e-13	receptor-type adenylate cyclase gresag	0	0.7625	CY43_TRYBBReceptor-type adenylate cyclase GRESAG	0	0.72
TcIL3000_8_1010	TcIL3000_8_1010			hypothetical protein, conserved	3.70774	0.00030681	21.1	78.2333	2.1395	5.32549	27.5946	1.49595e-07	1.80198e-06	Unknown protein	-	---NA---			ARLY_NEIG1Argininosuccinate lyase	0.767	0.39
TcIL3000_8_2160	TcIL3000_8_2160			multidrug resistance protein A (fragment)	4.46673	0	112.2	501.167	2.21062	7.93589	70.0982	5.64237e-17	2.52436e-15	multidrug resistance protein A,p-glycoprotein (PGPA) location	4.67526e-29	abc transporter	0	0.6645	MDR_LEITAMultidrug resistance	1.14e-169	0.55
TcIL3000_8_3800	TcIL3000_8_3800			hypothetical protein	-3.10843	6.7505e-20	215	69.1667	-1.57686	6.45633	42.9555	5.59989e-11	1.20202e-09	Unknown protein	-	unnamed protein product	3.54e-136	0.96	TAF6_SCHPOTranscription initiation factor TFIID subunit 6	1.16	0.45
TcIL3000_8_8240	TcIL3000_8_8240			Unknown protein	-5.6483	1.3543e-24	93.95	16.6333	-2.41037	5.09015	60.1361	8.85205e-15	3.11341e-13	Unknown protein	-	hypothetical protein, unlikely	3.74e-77	1	Y2650_LEGPCUPF0761 membrane LPC_2650	2.05	0.56
TcIL3000_9_140	TcIL3000_9_140			hypothetical protein	-2.40839	1.34651e-07	83.25	34.5667	-1.14712	5.28317	15.1068	0.000101597	0.000629372	Unknown protein	-	hypothetical protein TCIL3000_9_140	1.81e-103	0.805	TRR1_CAEBRTranscription-associated 1	5.52	0.6
TcIL3000_9_2160	TcIL3000_9_2160			ABC transporter, putative	11.3753	0	29.4	334.433	3.40017	7.23964	135.192	2.99736e-31	8.13958e-29	ABC transporter, putative location	1.4063e-21	abc transporter	0	0.7655	WHITE_ANOGA white	1.75e-57	0.54
TcIL3000_9_2500	TcIL3000_9_2500			purine nucleoside transporter, putative	3.84567	0	289.2	1112.17	2.01264	9.10591	66.207	4.05966e-16	1.687e-14	adenosine transporter 2, putative (TbNT7) location	2.32059e-17	adenosine transporter	0	0.763	ENT7_ARATHEquilibrative nucleotide transporter 7	4.56e-13	0.41
TcIL3000.11.13210	TcIL3000.11.13210			Unknown protein	-3	3.41022e-12	94.5	31.5	-1.44289	5.33067	22.876	1.72793e-06	1.6593e-05	Unknown protein	-	hypothetical protein, unlikely	7.3e-58	1	---NA---
TcIL3000.11.3590	TcIL3000.11.3590			nucleobase/nucleoside transporter 8.1, putative	2.25663	1.02666e-05	45.85	103.467	1.17291	5.84246	20.8452	4.97943e-06	4.29748e-05	nucleobase/nucleoside transporter 8.1, putative location	1.2894e-12	nucleobase transporter	0	0.8605	S29A4_DANREEquilibrative nucleoside transporter 4	5.6e-09	0.43
TcIL3000.11.6410	TcIL3000.11.6410		TcIL3000.11.6410	receptor-type adenylate cyclase GRESAG 4, putative	21.6509	0	383.1	8294.47	4.51702	11.8244	201.09	1.20775e-45	9.40195e-43	receptor-type adenylate cyclase GRESAG 4, putative location	1.61105e-20	receptor-type adenylate cyclase gresag	0	0.73	CY43_TRYBBReceptor-type adenylate cyclase GRESAG	0	0.63
TcIL3000.11.6640	TcIL3000.11.6640			ABC transporter, putative	3.4613	0	70.85	245.233	1.93097	6.95754	60.4711	7.46673e-15	2.67451e-13	ABC transporter, putative location	1.25004e-09	abc1 transporter	0	0.657	ABCA3_MOUSEATP-binding cassette sub-family A member 3	9.74e-168	0.46
TcIL3000.11.6750	TcIL3000.11.6750			palmitoyl acyltransferase 7, putative	2.31557	2.47173e-13	57.25	132.567	1.34512	6.17244	30.6698	3.05886e-08	4.18737e-07	palmitoyl acyltransferase 7, putative location	6.34765e-12	zinc finger domain protein	0	0.669	ZDHC8_ARATHProbable S-acyltransferase 20	1.25e-23	0.52
TcIL3000.11.8970	TcIL3000.11.8970			Amastin surface glycoprotein, putative	-2.84629	0.0051002	797.15	280.067	-1.43341	8.38604	37.9285	7.33869e-10	1.31432e-08	hypothetical protein, conserved location	5.04654e-05	amastin-like protein	0	0.542	SAFB2_HUMANScaffold attachment factor B2	0.841	0.43
TcIL3000.11.9350	TcIL3000.11.9350			ZIP Zinc transporter, putative	2.31847	1.04772e-05	113.25	262.567	1.24358	7.16432	26.1522	3.15544e-07	3.5463e-06	cation transporter, putative location	0.000457794	cation	7.68e-128	0.776	ZIP8_ORYSJZinc transporter 8	1.84e-08	0.55
TcIL3000_0_02370		TcIL3000_0_02370		hypothetical protein, conserved	-10.5344	1.8234e-50	1805.6	171.4	-3.35077	9.12502	100.333	1.28804e-23	1.40565e-21	Unknown protein	-	deleted in azoospermia protein 2-like	7.43e-130	0.595	TI214_PINKO TIC 214	8.95e-13	0.52
TcIL3000_0_02860		TcIL3000_0_02860		Procyclin-like gene	14.3235	0	96.25	1378.63	3.88991	9.259	188.765	5.91298e-43	4.31537e-40	Unknown protein	-	adhesin-like protein	8.27e-75	0.648	BSL1_TRIVA surface bspA-like	1.08e-13	0.68
TcIL3000_0_07210		TcIL3000_0_07210		BARP protein	4.55851	1.20778e-09	203.4	927.2	2.27628	8.81932	60.6715	6.7438e-15	2.438e-13	Unknown protein	-	glutamic acid alanine-rich protein	1.15e-105	0.8425	LAMC1_XENTRLaminin subunit gamma-1	4.35	0.39
TcIL3000_0_07340		TcIL3000_0_07340		variant surface glycoprotein	2.8323	5.79794e-07	161.8	458.267	1.60705	7.90648	30.7982	2.86301e-08	3.95638e-07	Unknown protein	-	variant surface glycoprotein	0	0.62	---NA---
TcIL3000_0_07360		TcIL3000_0_07360		variant surface glycoprotein	-2.21652	1.04091e-05	144	64.9667	-1.02754	6.07018	17.8623	2.37475e-05	0.000172557	Unknown protein	-	variant surface glycoprotein	0	0.5436	VSY3_TRYCOVariant surface glyco	4.07e-18	0.41
TcIL3000_0_09160		TcIL3000_0_09160		expression site-associated gene 4 (ESAG4) protein, putative (fragment)	8.31383	0	72.65	604	3.11651	8.11825	132.244	1.32312e-30	3.21875e-28	receptor-type adenylate cyclase GRESAG 4, putative location	6.71628e-16	receptor-type adenylate cyclase gresag	0	0.784	CYA4_TRYBBReceptor-type adenylate cyclase ESAG 4	0	0.62
TcIL3000_0_15610		TcIL3000_0_15610		hypothetical protein, conserved (fragment)	-2.34801	7.25209e-11	5443.95	2318.53	-1.16733	11.2539	18.2628	1.92433e-05	0.000143032	Unknown protein	-	epimastigote stage-specific gpi-anchored surface glycoprotein	6.87e-57	0.9967	GCSP_DECARGlycine dehydrogenase (decarboxylating)	0.779	0.39
TcIL3000_0_17670		TcIL3000_0_17670		variant surface glycoprotein	-2.47942	7.5781e-11	172.65	69.6333	-1.19569	6.26896	24.9329	5.93603e-07	6.23897e-06	Unknown protein	-	variant surface glycoprotein	0	0.528	DEFL_STAAWPeptide deformylase-like	0.153	0.59
TcIL3000_0_26030		TcIL3000_0_26030		BARP protein	2.13646	2.15978e-05	247.45	528.667	1.16959	8.19633	20.1835	7.03571e-06	5.83494e-05	Unknown protein	-	barp protein	1.77e-104	0.8295	---NA---
TcIL3000_0_26270		TcIL3000_0_26270	TcIL3000_0_26270	Trypanosomal VSG domain containing protein, putative	-20.3913	0.0449119	46.9	2.3	-4.09685	3.77958	39.8874	2.69035e-10	5.21848e-09	Unknown protein	-	variant surface glycoprotein	0	0.661	---NA---
TcIL3000_0_27400		TcIL3000_0_27400		expression site-associated gene 4 (ESAG4) protein, putative	-2.37636	1.6505e-14	196.05	82.5	-1.14157	6.47249	26.5043	2.6295e-07	3.02509e-06	receptor-type adenylate cyclase, putative,adenylyl cyclase, putative,expression site-associated protein (ESAG), putative,expression site-as	1.14061e-22	receptor-type adenylate cyclase gresag	0	0.742	CYAA_TRYEQReceptor-type adenylate cyclase (Fragment)	0	0.72
TcIL3000_0_29140		TcIL3000_0_29140	TcIL3000_0_29140	variant surface glycoprotein	-19.0986	0.000477301	45.2	2.36667	-4.22755	3.80183	48.0137	4.23258e-12	1.06747e-10	Unknown protein	-	variant surface glycoprotein	0	0.6685	VSWB_TRYBRVariant surface glyco WRATAT B	0.0238	0.39
TcIL3000_0_41650		TcIL3000_0_41650		hypothetical protein	3.00366	0	40.95	123	1.74467	6.00424	43.8241	3.5926e-11	7.97543e-10	Unknown protein	-	golgi lysosome glycoprotein 1	4.09e-93	0.815	NPC2_CAEELNiemann-Pick C1 homolog 2	0.554	0.44
TcIL3000_0_44390		TcIL3000_0_44390		Transferrin receptor-like, PAG-like	-2.91966	5.87527e-11	319.8	109.533	-1.46424	7.05551	43.6839	3.85932e-11	8.53508e-10	Unknown protein	-	transferrin receptor- pag-like	0	0.584	PAG1_TRYBB PAG1	8.61e-11	0.43
TcIL3000_0_47400		TcIL3000_0_47400		Putative cell surface-expressed gene family	5.26635	0	169.2	891.067	2.49414	8.73169	86.613	1.31977e-20	9.57205e-19	Unknown protein	-	cell surface-expressed gene family	5.78e-106	0.82	TI214_PINKO TIC 214	7.09	0.4
TcIL3000_0_47410		TcIL3000_0_47410		Putative cell surface-expressed gene family	5.40119	0	120.85	652.733	2.55017	8.28367	73.7082	9.05631e-18	4.57794e-16	Unknown protein	-	cell surface-expressed gene family	1.39e-106	0.826	---NA---
TcIL3000_0_47420		TcIL3000_0_47420		Putative cell surface-expressed gene family	6.30411	0	885	5579.13	2.73748	11.3531	91.6452	1.03697e-21	8.71129e-20	Unknown protein	-	cell surface-expressed gene family	2.1e-104	0.828	---NA---
TcIL3000_0_49100		TcIL3000_0_49100		variant surface glycoprotein	-3.01788	6.6626e-05	75.95	25.1667	-1.46649	4.99565	20.4138	6.2379e-06	5.263e-05	Unknown protein	-	variant surface glycoprotein	0	0.766	CARB_MYCSSCarbamoyl-phosphate synthase large chain	0.234	0.45
TcIL3000_0_50860		TcIL3000_0_50860		Laminin-like protein, putative	-3.47119	0.00143212	124.5	35.8667	-1.71614	5.60867	30.4924	3.3518e-08	4.54049e-07	Unknown protein	-	brucei -specific protein	0	0.68	DZI1L_MOUSEZinc finger DZIP1L	0.626	0.54
TcIL3000_0_51730		TcIL3000_0_51730		Trypanosome variant surface glycoprotein (A-type), putative	-3.7951	7.58008e-09	56.8	14.9667	-1.88091	4.49887	20.61	5.63021e-06	4.79883e-05	Unknown protein	-	brucei -specific protein	0	0.775	BL1S2_NEMVEBiogenesis of lysosome-related organelles complex 1 subunit 2	1.11	0.49
TcIL3000_0_53640		TcIL3000_0_53640	TcIL3000_0_53640	Putative cell surface-expressed gene family	16.4149	0	316	5187.1	4.1128	11.162	204.27	2.44423e-46	2.03867e-43	Unknown protein	-	zinc-binding dehydrogenase family protein	7.1e-10	0.5653	BSL1_TRIVA surface bspA-like	2.77e-23	0.71
TcIL3000_0_53810		TcIL3000_0_53810		hypothetical protein, conserved (fragment)	-2.35629	0.00317732	3440.1	1459.97	-1.17955	10.5915	14.5306	0.000137899	0.000824074	Unknown protein	-	epimastigote stage-specific gpi-anchored surface glycoprotein	1.06e-113	0.9186	SMC4_HUMANStructural maintenance of chromosomes 4	1.51	0.37
TcIL3000_0_59570		TcIL3000_0_59570		Putative cell surface-expressed gene family	5.30855	0	169.45	899.533	2.50997	8.74689	73.7698	8.7779e-18	4.47596e-16	Unknown protein	-	cell surface-expressed gene family	5.69e-106	0.82	TI214_PINKO TIC 214	7.09	0.4
TcIL3000_0_59580		TcIL3000_0_59580		expression site- associated gene (ESAG) protein, putative	-2.269	0.00421227	113.45	50	-1.14665	5.74431	21.598	3.36196e-06	3.03091e-05	Unknown protein	-	expression site-associated gene	0	0.558	HTPG_EHRCJChaperone	1.21	0.48
TcIL3000_0_60830		TcIL3000_0_60830		BARP protein	5.23675	1.22796e-07	282.3	1478.33	2.47486	9.46902	62.6103	2.51932e-15	9.36883e-14	Unknown protein	-	glutamic acid alanine-rich protein	3.01e-105	0.8445	---NA---
TcIL3000_0_60840		TcIL3000_0_60840		BARP protein	6.03208	2.36484e-07	171.45	1034.2	2.65958	8.93349	59.0031	1.57425e-14	5.34375e-13	Unknown protein	-	glutamic acid alanine-rich protein	2.81e-103	0.8405	---NA---
TcIL3000_0_60850		TcIL3000_0_60850		BARP protein	5.10163	0.00037532	112.5	573.933	2.46466	8.11709	32.5612	1.15496e-08	1.71148e-07	Unknown protein	-	glutamic acid alanine-rich protein	3.23e-106	0.8455	---NA---
TcIL3000_1_1170		TcIL3000_1_1170		hypothetical protein, conserved	3.68419	0	80.85	297.867	2.03197	7.21949	58.7306	1.80812e-14	6.06707e-13	Unknown protein	-	cell surface-expressed gene family	2.03e-104	0.828	---NA---
TcIL3000_1_1180		TcIL3000_1_1180		hypothetical protein, conserved	5.00142	0	176.25	881.5	2.41835	8.7262	80.4188	3.02894e-19	1.86152e-17	Unknown protein	-	cell surface-expressed gene family	5.52e-106	0.82	TI214_PINKO TIC 214	7.09	0.4
TcIL3000_10_1550		TcIL3000_10_1550		syntaxin, putative	-2.45814	2.7237e-07	139.95	56.9333	-1.24463	5.97028	18.7276	1.50784e-05	0.00011523	Unknown protein	-	syntaxin	5.87e-138	0.678	SYP61_ARATHSyntaxin-61	5.5e-05	0.43
TcIL3000_10_2930		TcIL3000_10_2930		haptoglobin-hemoglobin receptor	-5.58176	1.55089e-10	9568.25	1714.2	-2.40357	11.6851	102.382	4.57896e-24	5.29391e-22	Unknown protein	-	achain the haptoglobin-hemoglobin receptor of trypanosoma congolense	0	0.75	LAMC1_XENTRLaminin subunit gamma-1	0.0874	0.41
TcIL3000_10_3820		TcIL3000_10_3820		dolichyl-phosphate beta-D-mannosyltransferase precursor, putative	-2.16348	3.39422e-06	120.65	55.7667	-0.987264	5.8346	16.1753	5.77431e-05	0.000378164	dolicholphosphate-mannose synthase, putative (DPMS) location	6.76567e-17	dolicholphosphate-mannose synthase	0	0.857	DPM1_YEASTDolichol-phosphate mannosyltransferase	2.53e-78	0.66
TcIL3000_5_2400		TcIL3000_5_2400		Unknown protein	-2.80581	1.83597e-07	70.8	25.2333	-1.38034	4.93918	18.7556	1.48585e-05	0.000113772	Unknown protein	-	hypothetical protein, unlikely	2.59e-57	1	ITPR1_BOVINInositol 1,4,5-trisphosphate receptor type 1	0.559	0.4
TcIL3000_6_1210		TcIL3000_6_1210		S1/P1 nuclease, putative	-2.53336	3.53034e-31	475.85	187.833	-1.26165	7.70394	34.8031	3.64788e-09	5.81123e-08	Unknown protein	-	single strand-specific	0	0.6045	ENDO4_ARATHEndonuclease 4	2.32e-16	0.4
TcIL3000_7_160		TcIL3000_7_160		hypothetical protein	-9.74216	0.0392306	1118.4	114.8	-3.24244	8.44729	67.0546	2.64091e-16	1.12138e-14	Unknown protein	-	deleted in azoospermia protein 2-like	7.75e-101	0.574	XYNB_NEOPAEndo-1,4-beta-xylanase B	0.000128	0.37
TcIL3000_7_3440		TcIL3000_7_3440		hypothetical protein	-8.41561	2.1936e-38	2016.1	239.567	-3.00569	9.33079	146.566	9.76571e-34	3.35395e-31	Unknown protein	-	unnamed protein product	0	1	SLYX_SHELP homolog	7.15	0.52
TcIL3000_8_530		TcIL3000_8_530		hypothetical protein	-5.18891	2.22288e-123	764.5	147.333	-2.13826	8.05616	28.3429	1.01621e-07	1.26372e-06	Unknown protein	-	epimastigote stage-specific gpi-anchored surface glycoprotein	1.46e-71	0.9257	---NA---
TcIL3000_9_5570		TcIL3000_9_5570		hypothetical protein	6.49593	0	51.15	332.267	2.86594	7.28395	114.436	1.04606e-26	1.58634e-24	Unknown protein	-	unnamed protein product	2.97e-136	1	RRBP1_MOUSERibosome-binding 1	0.489	0.35
TcIL3000.11.15180		TcIL3000.11.15180		hypothetical protein, conserved (fragment)	10.4593	3.63475e-07	10.45	109.3	3.32135	5.6725	71.7973	2.38481e-17	1.11837e-15	Unknown protein	-	---NA---			TYW4_NEUC wybutosine-synthesizing 4	2.59	0.42
TcIL3000.11.390		TcIL3000.11.390		hypothetical protein, conserved	2.5392	0	186.45	473.433	1.42474	7.97784	39.4452	3.3739e-10	6.44796e-09	Unknown protein	-	60s ribosomal protein l7a	0	0.6167	---NA---
TcIL3000.11.9300		TcIL3000.11.9300		cation transporter, putative	-2.78591	2.61084e-37	397.55	142.7	-1.38326	7.39998	36.6086	1.44395e-09	2.45788e-08	cation transporter, putative location	4.69396e-09	cation transporter	0	0.6855	ZIP5_ARATHZinc transporter 5	6.22e-28	0.45
TcIL3000_0_00130				protein kinase, putative	13.0746	0	3.35	43.8	3.44721	4.33513	54.5617	1.50646e-13	4.46471e-12	Unknown protein	-	protein kinase	0	0.5965	M3K15_HUMANMitogen-activated kinase kinase kinase 15	3.12e-34	0.51
TcIL3000_0_00180				kinetoplastid-specific dual specificity phosphatase, putative	2.46328	0.0247973	14.75	36.3333	1.16217	4.37628	8.2108	0.00416418	0.0151717	Unknown protein	-	dual-specificity protein phosphatase	0	0.5785	123R_IIV6 tyrosine phosphatase 123R	6.2e-11	0.54
TcIL3000_0_00185			TcIL3000_0_00185	variant surface glycoprotein (pseudogene) (fragment)	-20.94	0.0393434	17.45	0.833333	-4.45147	2.92953	28.6992	8.45392e-08	1.06261e-06	calmodulin, putative location	1.48685e-15	variant surface glycoprotein	4.18e-93	0.702	ATPA_MYCPEATP synthase subunit alpha	0.0848	0.53
TcIL3000_0_00340				Galactose oxidase, central domain containing protein, putative	3.01368	8.20678e-10	19.5	58.7667	1.61314	4.97561	21.966	2.7753e-06	2.55779e-05	hypothetical protein, conserved location	8.62106e-05	acyl- -binding domain-containing protein 4-like isoform x2	0	0.5585	RNGB_DICDIRING finger B	1.01e-06	0.38
TcIL3000_0_00360				hypothetical protein, conserved (fragment)	3.33333	8.43698e-05	10.95	36.5	1.74957	4.28635	15.8521	6.84917e-05	0.000439922	Unknown protein	-	unnamed protein product, partial	0	0.5873	KLP2_SCHPOKinesin 2	0.0186	0.57
TcIL3000_0_00400				hypothetical protein	-3.15114	2.20431e-09	55.25	17.5333	-1.51584	4.58192	18.7213	1.51282e-05	0.000115383	hypothetical protein,chrXI additional, unordered contigs location	3.51808e-08	unnamed protein product	1.55e-151	0.6788	GLNE_CORGLGlutamate-ammonia-ligase adenylyltransferase	1.47	0.45
TcIL3000_0_00460				Calcineurin-like phosphoesterase, putative (fragment)	2.80328	0.0310943	12.2	34.2	1.34934	4.2594	8.42356	0.0037039	0.013739	protein phosphatase 1 (PP1) location	2.34368e-30	serine threonine protein phosphatase pp1	2.84e-119	0.7545	PP11_TRYBBSerine threonine- phosphatase PP1( )	1.49e-64	0.81
TcIL3000_0_00490				hypothetical protein, conserved	6.3303	0	22	139.267	2.81702	6.04777	91.729	9.94e-22	8.41083e-20	Unknown protein	-	brucei -specific protein	0	0.81	---NA---
TcIL3000_0_00610				Ring finger domain containing protein, putative	2.20777	8.34658e-06	69.95	154.433	1.22718	6.42892	22.8799	1.72446e-06	1.65733e-05	Unknown protein	-	probable e3 ubiquitin-protein ligase hip1 isoform x1	0	0.5745	HIP1_ORYSJProbable E3 ubiquitin- ligase HIP1	1.14e-12	0.52
TcIL3000_0_00650				Inositol hexakisphosphate, putative	5.68284	2.61939e-12	26.8	152.3	2.51171	6.19395	72.8262	1.41583e-17	6.9758e-16	hypothetical protein, conserved location	5.03537e-24	metal ion binding protein	0	0.7295	PALD_HUMANPaladin	6.23e-22	0.39
TcIL3000_0_00730				neurobeachin/beige protein, putative (fragment)	3.64646	4.5579e-09	9.9	36.1	1.89947	4.22344	20.3196	6.55276e-06	5.50875e-05	Unknown protein	-	neurobeachin beige	0	0.6255	MPAA3_AMBELPollen allergen Amb a 3	0.145	0.54
TcIL3000_0_00760				hypothetical protein	-3.15295	5.09793e-13	112.35	35.6333	-1.6236	5.55321	38.779	4.74611e-10	8.85309e-09	Unknown protein	-	unnamed protein product	5.52e-112	1	---NA---
TcIL3000_0_00870				pantothenate kinase subunit, putative	3.69055	1.09888e-10	78.85	291	1.90381	7.19148	51.291	7.96417e-13	2.16273e-11	pantothenate kinase subunit, putative location	1.42193e-33	pantothenate kinase subunit	0	0.6865	PANK2_ORYSJPantothenate kinase 2	2.22e-37	0.47
TcIL3000_0_01010				reverse transcriptase (RNA-dependent DNA polymerase), putative	2.21	2.4741e-05	176.35	389.733	1.2065	7.74752	22.031	2.68282e-06	2.47451e-05	Unknown protein	-	l1tco protein	0	0.726	RTJK_DROMERNA-directed DNA polymerase from mobile element jockey	2.47e-12	0.48
TcIL3000_0_01110				hypothetical protein, conserved	-3.2625	2.77209e-19	113.1	34.6667	-1.65272	5.54894	41.0568	1.47871e-10	3.00816e-09	Unknown protein	-	unnamed protein product	0	0.691	GI_HHV11Envelope glyco I	5.8	0.42
TcIL3000_0_01180				Putative cell surface-expressed gene family	-3.1517	1.13533e-28	176.6	56.0333	-1.57125	6.17389	47.7862	4.75329e-12	1.18853e-10	Unknown protein	-	cell surface-expressed gene family	0	0.8638	PLEC_CRIGRPlectin (Fragment)	0.0147	0.44
TcIL3000_0_01190				Unknown protein	-3.28311	9.12838e-06	33.05	10.0667	-1.60751	3.90805	13.1049	0.000294517	0.0015966	Unknown protein	-	hypothetical protein, unlikely	4.79e-94	0.6845	ILVD_CAMC5Dihydroxy-acid dehydratase	2.77	0.45
TcIL3000_0_01210				trans-sialidase (fragment)	2.07957	0.000634458	80.85	168.133	1.17866	6.53886	20.8645	4.92943e-06	4.26693e-05	Unknown protein	-	trans-sialidase	0	0.967	TCNA_TRYCRSialidase	2.88e-87	0.54
TcIL3000_0_01270				dynein heavy chain, cytosolic, putative	-2.3723	2.67593e-11	190.1	80.1333	-1.1338	6.44132	21.7683	3.07645e-06	2.7978e-05	dynein heavy chain, cytosolic, putative location	0.000602483	dynein heavy	0	0.5965	DYHC_ASHGODynein heavy cytoplasmic	1.45e-17	0.49
TcIL3000_0_01290				multidrug resistance protein A	2.29861	5.32385e-06	76.8	176.533	1.21959	6.60327	25.6528	4.08712e-07	4.50239e-06	multidrug resistance protein E,p-glycoprotein (MRPE) location	1.51888e-39	---NA---			MDR_LEITAMultidrug resistance	0	0.51
TcIL3000_0_01310				hypothetical protein, conserved	-2.09537	0.000376582	63.35	30.2333	-1.01072	4.96067	9.38086	0.00219263	0.00886309	Unknown protein	-	unnamed protein product	3.17e-95	0.985	---NA---
TcIL3000_0_01680				hypothetical protein (fragment)	5.35404	5.40268e-15	8.05	43.1	2.59829	4.38964	37.0498	1.15153e-09	1.99798e-08	hypothetical protein, conserved location	7.09232e-07	unnamed protein product, partial	8.12e-174	0.62	PDS5A_RATSister chromatid cohesion PDS5 homolog A	0.0494	0.49
TcIL3000_0_01720				retrotransposon hot spot protein 2 (RHS2), pseudogene	1.94758	3.60127e-05	65.5	127.567	1.1092	6.17627	18.1206	2.07342e-05	0.000153043	Unknown protein	-	unnamed protein product	0	0.802	KAD6_METS5 adenylate kinase	2.42	0.55
TcIL3000_0_01900				hypothetical protein, conserved	-2.19912	2.71387e-09	125.35	57	-1.03814	5.89788	17.6075	2.71514e-05	0.000194746	Unknown protein	-	unnamed protein product	0	0.645	---NA---
TcIL3000_0_01930				Uncharacterised protein family (UPF0160), putative	-2.29007	0.000828395	394.35	172.2	-1.10888	7.48915	21.2115	4.11282e-06	3.63004e-05	hypothetical protein, conserved location	1.47219e-33	metal binding protein	0	0.7635	YK4P_CAEELUPF0160	1.43e-90	0.58
TcIL3000_0_01980				hypothetical protein, conserved	1.99814	2.14695e-12	89.6	179.033	1.04971	6.66159	24.3682	7.95703e-07	8.17907e-06	Unknown protein	-	unnamed protein product	0	0.681	YPF16_PLAF7Uncharacterized protein PF07_0086	4.08e-05	0.55
TcIL3000_0_02070				UDP-Gal or UDP-GlcNAc-dependent glycosyltransferase, putative	-2.09506	0.0425937	38.2	18.2333	-1.04146	4.32004	7.53386	0.00605501	0.0206022	UDP-Gal or UDP-GlcNAc-dependent glycosyltransferase, putative location	4.48025e-09	udp-gal or udp- c-dependent	0	0.8135	B3GTC_ARATHProbable beta-1,3-galactosyltransferase 12	0.0213	0.45
TcIL3000_0_02155				variant surface glycoprotein (pseudogene) (fragment)	3.40287	0.00237788	22.05	75.0333	1.8963	5.22258	25.259	5.01254e-07	5.38467e-06	protein associated with differentiation 5, putative (PAD5) location	8.26428e-10	variant surface glycoprotein	1.37e-28	0.7085	MTTB2_METACTrimethylamine methyltransferase 2	3.5	0.48
TcIL3000_0_02160				Protein Associated with Differentiation, putative (fragment)	8.26659	0	91.15	753.5	3.14494	8.43982	115.17	7.22238e-27	1.15528e-24	protein associated with differentiation 5, putative (PAD5) location	9.15778e-11	unnamed protein product, partial	0	0.827	EDL11_ARATHSugar transporter ERD6-like 11	0.00286	0.43
TcIL3000_0_02200				hypothetical protein, conserved	1.83784	0.00156214	18.5	34	1.03079	4.34376	7.03562	0.00799042	0.0257768	Unknown protein	-	compass component swd2	0	0.609	WDR82_CHICKWD repeat-containing 82	2.23e-05	0.37
TcIL3000_0_02310				ubiquitin carboxyl-terminal hydrolase, putative	2.86195	0	51.55	147.533	1.69017	6.27185	44.9093	2.06373e-11	4.72514e-10	Unknown protein	-	ubiquitin hydrolase	0	0.5145	UBP50_MOUSE ubiquitin carboxyl-terminal hydrolase 50	1.69e-21	0.4
TcIL3000_0_02330				Triose-phosphate Transporter family, putative	2.88172	0.000858926	13.95	40.2	1.54575	4.47732	13.4463	0.000245488	0.00136179	hypothetical protein, conserved location	6.00603e-14	solute carrier family 35 member e3	0	0.7665	S35E3_DANRESolute carrier family 35 member E3	1.19e-49	0.57
TcIL3000_0_02450				hypothetical protein, conserved (fragment)	3.90909	0.00660008	12.1	47.3	1.89326	4.61937	16.0484	6.17453e-05	0.000401895	Unknown protein	-	unnamed protein product, partial	0	0.5521	RIAD1_MOUSERIIa domain-containing 1	4.41	0.46
TcIL3000_0_02490				hypothetical protein, conserved	-2.42727	4.16546e-05	40.05	16.5	-1.20008	4.26154	10.9238	0.000949387	0.00438009	Unknown protein	-	n-alpha-acetyltransferase auxiliary subunit isoform x1	4.4e-180	0.5945	PANB_PSELT3-methyl-2-oxobutanoate hydroxymethyltransferase	0.968	0.5
TcIL3000_0_02630				hypothetical protein, conserved	-2.73214	0.00121341	25.5	9.33333	-1.38054	3.55357	7.49592	0.00618389	0.0209667	hypothetical protein, conserved location	5.07863e-14	unnamed protein product	0	0.68	CATA1_CAEELPeroxisomal catalase 1	0.11	0.42
TcIL3000_0_02720				hypothetical protein, conserved	-9.93293	0.0030149	162.9	16.4	-3.19771	5.7615	96.8541	7.463e-23	7.38521e-21	Unknown protein	-	unnamed protein product	2.98e-64	1	Y277_MYCGEUncharacterized protein MG277	5.83	0.45
TcIL3000_0_02760				amino acid transporter 10, putative	-3.47031	0.00302254	48.7	14.0333	-1.82577	4.39762	19.3103	1.11105e-05	8.75424e-05	amino acid transporter AATP5 location	3.23591e-07	amino acid transporter	0	0.812	S38A8_HUMAN sodium-coupled neutral amino acid transporter 8	3.01e-21	0.42
TcIL3000_0_02850				protein kinase, putative	4.03596	1.72241e-11	36.15	145.9	2.05488	6.19579	54.3103	1.712e-13	5.04825e-12	Unknown protein	-	protein kinase	0	0.5805	KCC1B_RATCalcium calmodulin-dependent kinase type 1B	1.36e-11	0.52
TcIL3000_0_03100				expression site-associated gene 4 (ESAG4) protein, putative	3.91919	0.000261435	9.9	38.8	1.76546	4.35071	16.4595	4.97001e-05	0.000330306	receptor-type adenylate cyclase GRESAG 4, putative location	1.73625e-20	receptor-type adenylate cyclase gresag	0	0.757	CYAA_TRYEQReceptor-type adenylate cyclase (Fragment)	8e-124	0.74
TcIL3000_0_03410				cytochrome c oxidase assembly protein, putative	-2.49934	0.00192868	63.4	25.3667	-1.17963	4.91546	7.78068	0.00528079	0.0184567	cytochrome c oxidase assembly protein, putative location	2.50104e-28	cytochrome c oxidase assembly	0	0.863	TRL4_ARATHThioredoxin-like chloroplastic	0.0348	0.54
TcIL3000_0_03460				hypothetical protein, conserved	10.0289	0.000622353	11.55	115.833	3.49481	5.76472	58.4034	2.1352e-14	7.10333e-13	Unknown protein	-	brucei -specific protein	0	0.804	---NA---
TcIL3000_0_03550				kinesin, putative (fragment)	20.5859	1.28814e-07	1.65	33.9667	3.77836	3.93129	40.5492	1.91727e-10	3.81397e-09	kinesin, putative location	2.2765e-149	osm3-like kinesin	0	0.8855	KRP95_STRPUKinesin-II 95 kDa subunit	1.5e-102	0.67
TcIL3000_0_03630				RNA-binding protein RBP6, putative	4.29664	0	140.35	603.033	2.17033	8.2085	70.9842	3.60097e-17	1.64896e-15	RNA-binding protein RBP6, putative (RBP6) location	7.45028e-22	rna-binding protein	5.16e-154	0.7635	TRA2A_MOUSETransformer-2 homolog alpha	1.12e-15	0.62
TcIL3000_0_03700				hypothetical protein, conserved	-3.27115	0.0462709	28.35	8.66667	-1.57089	3.57105	9.30842	0.00228103	0.00917519	0	0	orf2 bases 1807-2850 first start codon at 2032	1.66e-16	0.964	---NA---
TcIL3000_0_03760				retrotransposon hot spot protein 2 (RHS2), putative	2.07919	6.56394e-05	110.7	230.167	1.12707	7.00782	21.5402	3.46485e-06	3.10507e-05	Unknown protein	-	unnamed protein product	0	0.7265	ZNUC_HAEINZinc import ATP-binding	0.318	0.43
TcIL3000_0_03830				Unknown protein	-2.11417	0.00611853	44.75	21.1667	-1.0172	4.52283	8.26422	0.00404339	0.0147777	hypothetical protein, conserved location	8.73108e-14	hypothetical protein, unlikely	1.46e-80	0.663	BUR1_CANALSerine threonine- kinase BUR1	1.14	0.43
TcIL3000_0_03850				FK506-binding protein (FKBP)-type peptidyl-prolyl isomerase, putative	-2.34957	1.5196e-14	135.1	57.5	-1.15721	5.95257	27.6221	1.47482e-07	1.77908e-06	peptidylprolyl isomerase-like protein, putative location	1.15406e-43	peptidylprolyl isomerase-like protein	0	0.769	FKBP4_MOUSEPeptidyl-prolyl cis-trans isomerase FKBP4	2.06e-65	0.53
TcIL3000_0_03910				cAMP-specific phosphodiesterase	3.97526	2.67103e-05	167.1	664.267	2.0825	8.36965	43.5081	4.222e-11	9.23227e-10	cAMP-specific phosphodiesterase (PDEB2) location	1.293e-124	camp-specific phosphodiesterase	0	0.91	PDE11_RATDual 3 ,5 -cyclic-AMP and -GMP phosphodiesterase 11A	5.68e-104	0.51
TcIL3000_0_03920				cAMP-specific phosphodiesterase (fragment)	2.95499	5.85634e-09	29.25	86.4333	1.60923	5.52272	29.0346	7.10985e-08	9.04376e-07	cAMP-specific phosphodiesterase (PDEB2) location	2.7639e-53	camp specific	0	0.7535	PDE11_HUMANDual 3 ,5 -cyclic-AMP and -GMP phosphodiesterase 11A	9.97e-24	0.58
TcIL3000_0_04410				hypothetical protein, conserved (fragment)	2.19681	0.00184844	32.35	71.0667	1.16192	5.34077	12.7416	0.000357617	0.00189986	Unknown protein	-	unnamed protein product, partial	0	0.5975	TASOR_XENLA TASOR	4.96	0.4
TcIL3000_0_04430				trypanothione/tryparedoxin dependent peroxidase 1, cytosolic	-2.68216	1.43024e-14	117.3	43.7333	-1.30143	5.68936	26.3248	2.88558e-07	3.27772e-06	trypanothione/tryparedoxin dependent peroxidase 3,glutathione peroxidase-like protein 3 (TDPX3) location	2.72783e-08	trypanothione tryparedoxin dependent peroxidase 2	4.23e-112	0.872	GPX4_HELANProbable phospholipid hydroperoxide glutathione peroxidase	2.91e-52	0.72
TcIL3000_0_04450				hypothetical protein, conserved	-2.1648	1.33411e-08	90.2	41.6667	-0.989359	5.4298	13.6489	0.000220369	0.00123952	hypothetical protein, conserved location	0.000337311	unnamed protein product	0	0.6485	PD5BA_XENLASister chromatid cohesion PDS5 homolog B-A	0.0386	0.43
TcIL3000_0_04590				hypothetical protein, conserved	-3.38411	3.67193e-10	60.35	17.8333	-1.60919	4.66258	20.6297	5.57251e-06	4.76007e-05	Unknown protein	-	unnamed protein product	2.06e-140	0.9335	HDT1_SOYBNHistone deacetylase HDT1	0.0397	0.6
TcIL3000_0_04650				Unknown protein	-2.32092	7.40515e-07	65.45	28.2	-1.10264	4.97477	12.3979	0.000429814	0.00223561	Unknown protein	-	hypothetical protein, unlikely	2.06e-70	0.9033	COBL7_ORYSJCOBRA 7	0.457	0.5
TcIL3000_0_04670				T. congolense-specific, putative cell surface-expressed gene family	-3.12832	0.000737121	35.35	11.3	-1.48048	3.95772	9.33544	0.00224765	0.00905026	Unknown protein	-	congolense- cell surface-expressed gene family	1.23e-76	0.7638	---NA---
TcIL3000_0_04680				Unknown protein	-2.30047	0.00191115	49	21.3	-1.13066	4.52102	7.55938	0.00596987	0.0203712	Unknown protein	-	hypothetical protein, unlikely	1.24e-79	0.855	END4_THEMAProbable endonuclease 4	2.41	0.44
TcIL3000_0_04700				hypothetical protein, conserved	-3.108	0.038896	25.9	8.33333	-1.45974	3.4942	7.82082	0.00516477	0.0181326	Unknown protein	-	unnamed protein product	3.27e-168	0.5205	PER57_ARATHPeroxidase 57	0.017	0.4
TcIL3000_0_04870				ubiquitin carboxyl-terminal hydrolase, putative	2.33038	7.85253e-08	22.6	52.6667	1.25364	4.87779	14.8703	0.000115163	0.000700031	Unknown protein	-	ubiquitin hydrolase	0	0.5221	DNAJ_AZOC5Chaperone	1.09	0.36
TcIL3000_0_04880				hypothetical protein	-3.76963	4.92302e-05	24	6.36667	-1.6777	3.39483	10.3446	0.00129851	0.00567253	Unknown protein	-	unnamed protein product	5.97e-98	1	CPSF1_DROMECleavage and polyadenylation specificity factor subunit 1	0.514	0.48
TcIL3000_0_05020				hypothetical protein, conserved	2.78161	0	40.6	112.933	1.48735	5.90205	38.5751	5.2687e-10	9.73459e-09	Unknown protein	-	unnamed protein product	0	0.5307	BRE3_CAEELBeta-1,4-mannosyltransferase bre-3	0.203	0.47
TcIL3000_0_05250				hypothetical protein, conserved	-2.16522	0.0141333	49.8	23	-1.03885	4.66221	8.36587	0.00382333	0.0141237	hypothetical protein, conserved location	3.21037e-77	unnamed protein product	0	0.8215	COX18_KLULAMitochondrial inner membrane COX18	3.95	0.54
TcIL3000_0_05340				retrotransposon hot spot protein 2 (RHS2), putative	2.72964	0.00348406	15.35	41.9	1.49514	4.4837	12.4583	0.000416143	0.0021674	Unknown protein	-	unnamed protein product	0	0.8535	CH602_SYNPX60 kDa chaperonin 2	3.42	0.5
TcIL3000_0_05390				kinesin, putative	3.93846	1.88062e-09	35.75	140.8	2.23466	6.13443	43.6496	3.92755e-11	8.66956e-10	Unknown protein	-	kinesin motor domain containing protein	0	0.632	KN12A_ARATHKinesin KIN12A	1.22e-43	0.57
TcIL3000_0_05440				calpain, putative (fragment)	4.49307	0	101	453.8	2.22409	7.79348	71.8807	2.2861e-17	1.0764e-15	calpain-like cysteine peptidase, putative location	1.40995e-33	calpain-like cysteine peptidase	0	0.693	GM6_TRYBGAntigen GM6 (Fragment)	1.31e-20	0.56
TcIL3000_0_05460				hypothetical protein (fragment)	2.66667	0.00707856	16.5	44	1.31724	4.61405	10.7803	0.00102584	0.00468287	Unknown protein	-	unnamed protein product, partial	0	0.5055	RUN3B_DANRERUN domain-containing 3B	0.0541	0.45
TcIL3000_0_05560				hypothetical protein, conserved (fragment)	4.5685	0.00116603	30.9	141.167	2.20602	6.14406	34.4033	4.4796e-09	7.03068e-08	hypothetical protein, conserved location	0.000908178	calpain-like cysteine peptidase	0	0.671	TCNA_TRYCRSialidase	3.38e-10	0.34
TcIL3000_0_05660				ATP-dependent DEAD/H DNA helicase recQ, putative (fragment)	2.05821	0	144.3	297	1.1088	7.37549	25.3296	4.8323e-07	5.22627e-06	ATP-dependent DEAD/H DNA helicase recQ, putative location	2.63401e-13	---NA---			RQL4A_ARATHATP-dependent DNA helicase Q-like 4A	3.67e-122	0.57
TcIL3000_0_06030				retrotransposon hot spot protein 2 (RHS2), putative	2.9403	0	40.2	118.2	1.61918	5.94792	46.6458	8.50475e-12	2.05186e-10	Unknown protein	-	unnamed protein product	0	0.7525	PBPB_BUCBPPenicillin-binding 1B	1.79	0.65
TcIL3000_0_06060			TcIL3000_0_06060	Unknown protein	42.4167	1.0114e-08	0.8	33.9333	4.67537	3.89275	51.8652	5.94433e-13	1.63708e-11	Unknown protein	-	ubiquitin-protein ligase	5.5e-103	0.692	UPL3_ARATHE3 ubiquitin- ligase UPL3	0.127	0.47
TcIL3000_0_06150				protein kinase, putative (fragment)	6.39469	8.18883e-09	10.05	64.2667	2.84546	4.9507	46.5061	9.13328e-12	2.19443e-10	protein kinase, putative,dual-specificity protein kinase, putative location	8.31265e-57	protein kinase	0	0.807	DYRK2_DROMEDual specificity tyrosine-phosphorylation-regulated kinase 2	1.15e-118	0.68
TcIL3000_0_06360				Protein Associated with Differentiation, putative	-3.62222	4.45092e-21	396.15	109.367	-1.78745	7.26989	74.4398	6.25152e-18	3.2735e-16	Protein Associated with Differentiation, putative location	1.0038e-07	unnamed protein product	0	0.789	MCH1_EMENIProbable transporter mch1	0.135	0.42
TcIL3000_0_06420				conserved protein, unknown function	2.09183	0.00023864	37.75	78.9667	1.27789	5.46508	17.1039	3.53892e-05	0.000245829	Unknown protein	-	unnamed protein product	0	0.6157	---NA---
TcIL3000_0_06450				conserved protein, unknown function	3.91726	2.43346e-09	70.5	276.167	2.13082	7.107	47.5869	5.26189e-12	1.30176e-10	hypothetical protein, conserved location	1.52891e-06	unnamed protein product	0	0.5475	---NA---
TcIL3000_0_06460				hypothetical protein, conserved (fragment)	2.38195	0.00155163	33.25	79.2	1.46619	5.41972	16.8283	4.09184e-05	0.000278116	Unknown protein	-	unnamed protein product, partial	0	1	ASND1_MOUSEAsparagine synthetase domain-containing 1	9.68	0.52
TcIL3000_0_06510				hypothetical protein, conserved	-3.69906	3.67938e-08	52.65	14.2333	-1.82963	4.46171	20.1372	7.20806e-06	5.95673e-05	Unknown protein	-	unnamed protein product	1.87e-110	0.8633	R1AB_IBVBCReplicase poly 1ab	1.22	0.52
TcIL3000_0_06760				hypothetical protein, conserved (fragment)	8.53333	0.000848801	4.75	40.5333	3.07701	4.31232	30.4041	3.50777e-08	4.71892e-07	hypothetical protein, conserved location	0.000121202	unnamed protein product, partial	0	0.603	AMPPA_METACAMP phosphorylase	0.549	0.46
TcIL3000_0_06840				Unknown protein	2.13868	0.0361532	26.2	56.0333	1.12408	4.99528	8.62252	0.00332032	0.0125718	Unknown protein	-	hypothetical protein, unlikely	2.25e-39	0.945	---NA---
TcIL3000_0_06990				amino acid permease/transporter, putative	-2.0195	2.10789e-11	272.7	135.033	-0.929064	7.04773	20.4338	6.17287e-06	5.2119e-05	amino acid permease/transporter, putative location	8.55344e-05	amino acid permease transporter	0	0.784	RMV1_ARATHPolyamine transporter RMV1	3e-38	0.49
TcIL3000_0_07180				sodium/hydrogen exchanger, putative	3.61505	1.37846e-13	31	112.067	1.93324	5.81284	54.786	1.34394e-13	3.99317e-12	Unknown protein	-	mitochondrial sodium hydrogen exchanger nha2	0	0.5435	SL9B2_MOUSEMitochondrial sodium hydrogen exchanger 9B2	0.0249	0.4
TcIL3000_0_07300				cell cycle sequence binding phosphoprotein (RBP33), putative (fragment)	3.53036	0.00076845	12.35	43.6	1.80487	4.54546	17.1525	3.44948e-05	0.000240475	Unknown protein	-	cell cycle sequence binding phosphoprotein	0	0.5889	ARI10_ARATHProbable E3 ubiquitin- ligase ARI10	0.0756	0.49
TcIL3000_0_07570			TcIL3000_0_07570	hypothetical protein, conserved	-193.8	0.011033	96.9	0.5	-7.69599	4.92184	129.799	4.53386e-30	1.03808e-27	Unknown protein	-	unnamed protein product	0	0.9857	---NA---
TcIL3000_0_07610			TcIL3000_0_07610	Zinc finger, C2H2 type/C2H2-type zinc finger/Zinc-finger double domain containing protein, putative	-73.9068	5.7626e-15	145.35	1.96667	-5.9969	5.41527	206.71	7.17346e-47	7.61496e-44	Unknown protein	-	---NA---			ZN771_HUMANZinc finger 771	4.1e-07	0.37
TcIL3000_0_07830				UDP-Gal or UDP-GlcNAc-dependent glycosyltransferase, putative	-3.4919	0.000115715	28.75	8.23333	-1.60348	3.67319	9.94725	0.0016109	0.00684267	UDP-Gal or UDP-GlcNAc-dependent glycosyltransferase, putative location	4.15408e-09	udp-gal or udp- c-dependent	0	0.8345	B3GN5_PIGLactosylceramide 1,3-N-acetyl-beta-D-glucosaminyltransferase	0.0188	0.36
TcIL3000_0_07850				Eukaryotic translation initiation factor 4E-1	1.96867	1.23475e-07	79.8	157.1	1.02628	6.48539	20.4102	6.24961e-06	5.26908e-05	eukaryotic translation initiation factor 4e, putative (eIF4E) location	9.34288e-37	eukaryotic translation initiation factor eif-4e	2.26e-149	0.7065	IF4E_YEASTEukaryotic translation initiation factor 4E	3.12e-25	0.44
TcIL3000_0_07860				retrotransposon hot spot protein 2 (RHS2), putative	3.0416	4.18007e-08	30.05	91.4	1.74276	5.56856	33.4388	7.35431e-09	1.11383e-07	Unknown protein	-	rhs protein	0	0.778	YPF16_PLAF7Uncharacterized protein PF07_0086	0.0837	0.62
TcIL3000_0_07950				hypothetical protein	-2.00422	0.000528973	55.45	27.6667	-0.87393	4.81901	6.56298	0.0104122	0.0320461	Unknown protein	-	histone deacetylase	3.45e-85	0.7287	---NA---
TcIL3000_0_08080				RNA recognition motif. (a.k.a. RRM, RBD, or RNP domain), putative	7.89911	0	16.85	133.1	3.06805	5.96326	94.6744	2.24424e-22	2.09647e-20	RNA-binding protein, UBP2 (UBP2) location	2.58956e-39	rna-binding upb2	9.75e-49	0.955	SXL_MEGSCSex-lethal homolog	2.51e-16	0.64
TcIL3000_0_08090				Unknown protein	3.86725	0	45.7	176.733	2.16825	6.46361	56.7356	4.9853e-14	1.58189e-12	Unknown protein	-	hypothetical protein, unlikely	5.67e-63	1	ATP6_RHISNATP synthase subunit a	1.81	0.45
TcIL3000_0_08150				CYC2-like cyclin, putative	9.44233	0	36.7	346.533	3.35688	7.30952	144.629	2.5891e-33	8.39805e-31	CYC2-like cyclin, putative (CYC4) location	0.000115793	cyc2-like cyclin	0	0.654	CCU41_ARATHCyclin-U4-1	2.17e-17	0.54
TcIL3000_0_08180				hypothetical protein, conserved	2.5942	2.61031e-12	119.6	310.267	1.46857	7.37198	35.7371	2.25823e-09	3.72448e-08	Unknown protein	-	---NA---			MPPE1_MOUSEMetallophosphoesterase 1	0.14	0.51
TcIL3000_0_08240				hypothetical protein, conserved (fragment)	3.44279	0.0086177	13.4	46.1333	1.6993	4.5571	13.871	0.000195801	0.00111912	hypothetical protein, conserved location	9.92036e-29	axonemal dynein intermediate chain protein	0	0.7125	CC151_BOVINCoiled-coil domain-containing 151	9.64e-09	0.47
TcIL3000_0_08290				Unknown protein	-2.08908	0.000573945	111	53.1333	-0.935652	5.73243	13.3956	0.000252218	0.00139395	Unknown protein	-	hypothetical protein, unlikely	1.6e-95	0.701	LMBD2_HUMANLMBR1 domain-containing 2	2.56	0.47
TcIL3000_0_08300				heat shock 70 kDa protein, putative	-2.17581	6.3008e-31	1049.25	482.233	-1.04983	8.9288	21.6781	3.22456e-06	2.91885e-05	heat shock 70 kDa protein, mitochondrial precursor, putative location	0	heat shock 70 kda mitochondrial	0	0.9745	HSP71_TRYCRHeat shock 70 kDa mitochondrial	0	0.96
TcIL3000_0_08350				hypothetical protein	-3.10951	1.50027e-06	721.2	231.933	-1.56095	8.19458	43.4994	4.24092e-11	9.25631e-10	Unknown protein	-	unnamed protein product	3.57e-59	1	---NA---
TcIL3000_0_08690				hypothetical protein, conserved	4.42322	4.92046e-13	74.35	328.867	2.22192	7.33138	72.279	1.86829e-17	8.94098e-16	Unknown protein	-	unnamed protein product	0	0.5775	---NA---
TcIL3000_0_08720				Present in the outer mitochondrial membrane proteome 22	4.30635	1.58927e-11	768.4	3309	2.18929	10.6611	57.6611	3.11406e-14	1.02143e-12	hypothetical protein, conserved location	4.5648e-06	---NA---			RDM3_ARATH RNA-directed DNA methylation 3	2.23e-08	0.5
TcIL3000_0_08730				hypothetical protein, conserved	4.31079	4.60882e-12	84.3	363.4	2.1357	7.48306	56.6587	5.18416e-14	1.64053e-12	Unknown protein	-	unnamed protein product	0	0.6425	NACK2_ARATHKinesin NACK2	0.424	0.45
TcIL3000_0_08940			TcIL3000_0_08940	hypothetical protein, conserved	-36.1667	1.05617e-08	21.7	0.6	-4.74388	3.07268	38.7026	4.93539e-10	9.19148e-09	Unknown protein	-	unnamed protein product	7.56e-141	0.9843	MATK_CERBEMaturase K	1.54	0.4
TcIL3000_0_08960			TcIL3000_0_08960	Zinc finger, C2H2 type/Zinc-finger double domain containing protein, putative	-35.7471	1.03592e-72	204.95	5.73333	-5.35876	5.8798	219.94	9.32202e-50	1.20948e-46	Unknown protein	-	zinc finger autosomal isoform x3	0	0.648	ZN236_HUMANZinc finger 236	9.93e-08	0.42
TcIL3000_0_08970			TcIL3000_0_08970	hypothetical protein	-241.212	4.84756e-23	209.05	0.866667	-7.4287	5.84715	278.189	1.86308e-62	7.25172e-59	Unknown protein	-	unnamed protein product	1.06e-118	1	API_ACAVIFilarial antigen Av33	2.14	0.41
TcIL3000_0_09050				hypothetical protein, conserved	3.69622	0	93.05	343.933	1.99345	7.42456	71.5532	2.69888e-17	1.25557e-15	Protein Associated with Differentiation (PAD2) location	1.27747e-10	unnamed protein product	2.38e-119	0.846	FRO1_ARATHProbable ferric reduction oxidase 1	3.06	0.48
TcIL3000_0_09100				Unknown protein	-3.80118	0.00865505	96.55	25.4	-1.84096	5.19939	26.5422	2.57839e-07	2.97509e-06	Unknown protein	-	hypothetical protein, unlikely	1.39e-69	0.835	---NA---
TcIL3000_0_09110				Protein of unknown function (DUF3522), putative	2.17593	0.00108317	25.2	54.8333	1.10225	4.97833	11.0234	0.000899679	0.00418381	hypothetical protein, conserved location	5.84934e-07	unnamed protein product	3.55e-159	0.6595	SRE29_CAEELSerpentine receptor class epsilon-29	8.04	0.5
TcIL3000_0_09170				kinesin, putative	2.26236	0.000564921	26.3	59.5	1.20301	5.03862	12.5839	0.000389082	0.00204561	kinesin, putative location	8.74749e-06	kinesin	2.52e-139	0.814	KIF8_DICDIKinesin-related 8	5.36e-14	0.54
TcIL3000_0_09180				Unknown protein	-3.61514	7.86351e-12	212.45	58.7667	-1.7928	6.36629	52.226	4.94663e-13	1.38186e-11	Unknown protein	-	hypothetical protein, unlikely	1.63e-104	0.7767	NDHM_SYNS9NAD(P)H-quinone oxidoreductase subunit M	2.29	0.5
TcIL3000_0_09340				hypothetical protein, conserved	5.42222	1.19954e-06	10.5	56.9333	2.67989	4.79839	37.8552	7.61967e-10	1.35632e-08	Unknown protein	-	unnamed protein product	4.53e-139	0.995	RS20_STRTD30S ribosomal S20	3.08	0.51
TcIL3000_0_09490				Putative cell surface-expressed gene family	-2.77008	0.000117167	163.25	58.9333	-1.39012	6.1112	29.0348	7.10896e-08	9.04376e-07	Unknown protein	-	cell surface-expressed gene family	0	0.8563	PLEC_CRIGRPlectin (Fragment)	0.159	0.44
TcIL3000_0_09560				actin A	-8.06331	2.51873e-256	1494.4	185.333	-2.95101	8.90966	139.182	4.01926e-32	1.16936e-29	actin A location	0	actin	0	0.9845	ACT1_TRYBBActin A	0	0.98
TcIL3000_0_09570				actin A	-2.29577	0.000621377	2385	1038.87	-1.13794	10.0792	16.9874	3.7628e-05	0.00025907	actin A location	0	actin	0	0.9845	ACT1_TRYBBActin A	0	0.98
TcIL3000_0_09690				E2-like ubiquitin-conjugation enzyme	2.8314	3.52416e-05	34.4	97.4	1.49554	5.70471	25.5075	4.40678e-07	4.81816e-06	E2-like ubiquitin-conjugation enzyme (ATG3) location	1.197e-08	autophagocytosis associated	0	0.7335	ATG3_ARATHAutophagy-related 3	3.71e-48	0.48
TcIL3000_0_09710				Unknown protein	-2.17487	2.63965e-07	125.2	57.5667	-1.06364	5.88873	18.7357	1.50147e-05	0.000114818	prefoldin subunit 2, putative location	2.44685e-08	prefoldin subunit 2	3.64e-81	0.7205	PFD2_BOVINPrefoldin subunit 2	3.93e-23	0.58
TcIL3000_0_09720				Methyltransferase TYW3, putative	-2.10508	0.000533505	70.45	33.4667	-1.01514	5.07683	9.69165	0.00185107	0.00768941	hypothetical protein, conserved location	6.2548e-17	trna wybutosine-synthesizing protein 3	0	0.652	TYW3_DANR wybutosine-synthesizing 3 homolog	6.46e-20	0.42
TcIL3000_0_10190				hypothetical protein, conserved (fragment)	4.25301	2.07127e-10	33.2	141.2	2.04069	6.13841	50.7667	1.04023e-12	2.79237e-11	Unknown protein	-	unnamed protein product, partial	0	0.5615	EIF3B_CAEELEukaryotic translation initiation factor 3 subunit B	2.26	0.52
TcIL3000_0_10200				TFIIF-stimulated CTD phosphatase, putative	2.52632	0.0174062	21.85	55.2	1.39975	4.88516	11.5899	0.000663101	0.0032357	TFIIF-stimulated CTD phosphatase, putative location	8.31791e-17	nuclear lim interactor-interacting factor-like protein	0	0.7655	PSR1_YEASTPhosphatase PSR1	2.79e-47	0.66
TcIL3000_0_10250				hypothetical protein, conserved	3.45722	0	149.6	517.2	1.86236	8.03229	55.5593	9.06813e-14	2.75751e-12	Unknown protein	-	---NA---			CYNS_AJECNCyanate hydratase	2.14	0.48
TcIL3000_0_10410				SUMO1/Ulp2, putative	5.6075	0	28.45	159.533	2.52121	6.25345	101.243	8.13752e-24	9.13672e-22	Unknown protein	-	sumo1 ulp2	0	0.5755	SENP_CAEELSentrin-specific protease	6.16e-17	0.4
TcIL3000_0_10420				protein kinase, putative	4.5685	3.35003e-11	47.2	215.633	2.4081	6.72116	53.5346	2.54077e-13	7.39865e-12	protein kinase, putative location	8.64332e-09	protein kinase	0	0.553	OXSR1_HUMANSerine threonine- kinase OSR1	2.28e-07	0.49
TcIL3000_0_10430				hypothetical protein, conserved	2.0742	7.2461e-14	59.3	123	1.11862	6.11853	22.9605	1.65362e-06	1.59845e-05	Unknown protein	-	unnamed protein product	0	0.5527	RRF_DICNVRibosome-recycling factor	1.02	0.59
TcIL3000_0_10500				hypothetical protein, conserved	3.64462	0	111.9	407.833	1.92397	7.67067	64.4382	9.96066e-16	3.92941e-14	Unknown protein	-	mitotubule-associated protein gb4	1.98e-104	0.554	PYRC_CALS4Dihydroorotase	0.0601	0.44
TcIL3000_0_10510				variant surface glycoprotein	-3.13194	0.00496661	22.55	7.2	-1.59993	3.4799	10.8872	0.000968298	0.0044515	Unknown protein	-	variant surface glycoprotein	0	0.528	VSY1_TRYCOVariant surface glyco	1.38e-07	0.36
TcIL3000_0_10550				hypothetical protein, conserved	2.17309	1.80291e-08	54.5	118.433	1.2038	6.04559	23.1271	1.5164e-06	1.47068e-05	Unknown protein	-	unnamed protein product	0	0.6538	CENPE_MOUSECentromere-associated E	7.12	0.61
TcIL3000_0_10570				hypothetical protein, conserved	4.3726	0	19.95	87.2333	2.11574	5.43588	51.3878	7.58072e-13	2.07307e-11	Unknown protein	-	unnamed protein product	5.3e-179	0.6727	YCJD_SCHPOUncharacterized J domain-containing	0.0901	0.43
TcIL3000_0_10740				PAP2 superfamily C-terminal, putative (fragment)	2.18089	0.00908073	71.5	155.933	1.1419	6.45261	15.9595	6.47125e-05	0.000417947	inositol phosphorylceramide synthase (SLS1) location	7.70447e-10	phosphatidylcholine:ceramide cholinephosphotransferase	0	0.808	SLS4_TRYB2Phosphatidylcholine:ceramide cholinephosphotransferase 4	3.42e-102	0.75
TcIL3000_0_11250				calpain, putative (fragment)	7.6719	6.35823e-07	19.1	146.533	2.97295	6.11556	72.3759	1.77871e-17	8.58264e-16	calpain-like cysteine peptidase, putative,antigen, putative location	1.86788e-45	calpain-like cysteine peptidase	0	0.737	CAN2_RATCalpain-2 catalytic subunit	1.34e-18	0.41
TcIL3000_0_11260				calpain, putative	2.0265	2.96622e-06	173.6	351.8	1.11255	7.62826	19.4285	1.04437e-05	8.29602e-05	calpain-like cysteine peptidase, putative location	3.79733e-38	calpain-like cysteine peptidase	0	0.7665	DEK1_ARATHCalpain-type cysteine protease DEK1	6.58e-14	0.41
TcIL3000_0_11440				Transferrin receptor-like, PAG-like (pseudogene)	-2.04329	2.32931e-07	85.75	41.9667	-0.92532	5.40411	12.1826	0.000482372	0.00245725	Unknown protein	-	transferrin receptor- pag-like	0	0.908	PAG1_TRYBB PAG1	1.87e-13	0.44
TcIL3000_0_11600				hypothetical protein, conserved	4.05976	1.93835e-12	17.85	72.4667	2.32992	5.1707	41.7951	1.01359e-10	2.1173e-09	hypothetical protein, conserved location	8.56433e-15	unnamed protein product	0	0.5655	MURG_RHOP2UDP-N-acetylglucosamine--N-acetylmuramyl-(pentapeptide) pyrophosphoryl-undecaprenol N-acetylglucosamine transferase	1.51	0.43
TcIL3000_0_11720				trypanosome RHS family, putative	-3.38684	0.000210512	21.45	6.33333	-1.72503	3.29945	10.971	0.00092551	0.00428857	Unknown protein	-	retrotransposon hot spot	0	0.7555	HEM4_ORYSJUroporphyrinogen-III chloroplastic	1.84	0.38
TcIL3000_0_11770				retrotransposon hot spot protein 2 (RHS2), putative	2.89645	9.75217e-07	11.75	34.0333	1.5028	4.22262	13.9435	0.000188392	0.0010826	Unknown protein	-	unnamed protein product	0	0.941	PTR8_ARATH NRT1 PTR FAMILY	4.36	0.47
TcIL3000_0_11920				hypothetical protein, conserved (fragment)	6.51499	0	36.7	239.1	2.77415	6.81887	104.373	1.67612e-24	2.15077e-22	Unknown protein	-	cysteine- acidic integral membrane partial	0	0.674	---NA---
TcIL3000_0_12440				hypothetical protein, conserved	-3.38042	0.0296969	70.2	20.7667	-1.73249	4.78101	10.7852	0.00102315	0.00467425	Unknown protein	-	unnamed protein product	3.33e-91	0.995	PEPE_SALPKPeptidase E	1.98	0.49
TcIL3000_0_12580				Protein of unknown function, putative	8.63823	0	21.1	182.267	3.019	6.39291	129.96	4.18096e-30	9.76421e-28	Unknown protein	-	unnamed protein product	0	0.594	---NA---
TcIL3000_0_12610				hypothetical protein	-4.58418	6.1921e-06	29.95	6.53333	-1.97091	3.65449	15.3326	9.01482e-05	0.000564732	Unknown protein	-	unnamed protein product	3.32e-93	1	---NA---
TcIL3000_0_12690			TcIL3000_0_12690	trypanosome RHS family, putative	-58.6	3.23623e-07	29.3	0.5	-5.88991	3.22999	48.5201	3.26914e-12	8.33488e-11	Unknown protein	-	unnamed protein product	1.5e-124	0.78	HEM12_ANADFGlutamyl-tRNA reductase 2	1.77	0.47
TcIL3000_0_12700			TcIL3000_0_12700	retrotransposon hot spot protein 2 (RHS2), putative	#DIV/0!	3.45581e-12	27.15	0	-7.94716	3.17675	57.2455	3.84663e-14	1.24424e-12	Unknown protein	-	unnamed protein product	3.69e-174	0.844	TYRO_COTJATyrosinase (Fragment)	1.25	0.61
TcIL3000_0_12720			TcIL3000_0_12720	Unknown protein	-233.062	0.0117677	62.15	0.266667	-7.01008	4.09057	76.021	2.80666e-18	1.53866e-16	Unknown protein	-	hypothetical protein, unlikely	1.11e-47	0.9825	---NA---
TcIL3000_0_12730			TcIL3000_0_12730	Zinc finger, C2H2 type/C2H2-type zinc finger containing protein, putative	-120.079	1.54571e-17	152.1	1.26667	-6.61082	5.46414	224.326	1.02978e-50	1.50309e-47	Unknown protein	-	zinc finger autosomal isoform x3	0	0.6515	ZN236_HUMANZinc finger 236	4.54e-07	0.42
TcIL3000_0_12760				retrotransposon hot spot protein 2 (RHS2), putative	-14.1176	8.08754e-12	32	2.26667	-3.78739	3.5281	42.348	7.6395e-11	1.61899e-09	Unknown protein	-	unnamed protein product	7.43e-173	0.827	ADA_MOUSEAdenosine deaminase	2.05	0.38
TcIL3000_0_12770				hypothetical protein, conserved	-3.32086	0.00168143	103.5	31.1667	-1.63661	5.36957	24.6515	6.86897e-07	7.14239e-06	hypothetical protein,chrIX additional, unordered contigs location	0.000146604	protein threonine protein kinase	2.08e-149	0.6695	IDI2_PARZEIsopentenyl-diphosphate delta-isomerase	2.85	0.56
TcIL3000_0_12780				hypothetical protein, conserved	-2.78012	1.61041e-08	63.85	22.9667	-1.35974	4.85906	16.8033	4.14621e-05	0.000280994	Unknown protein	-	rab1 small gtp-binding protein	7.4e-180	0.6845	KDSA_SHEON2-dehydro-3-deoxyphosphooctonate aldolase	4.54	0.46
TcIL3000_0_12910				protein kinase, putative	3.0888	0.0010441	12.95	40	1.8612	4.38511	16.0552	6.1521e-05	0.000400882	Unknown protein	-	protein kinase	0	0.5965	M3K15_HUMANMitogen-activated kinase kinase kinase 15	3.53e-34	0.51
TcIL3000_0_12920				hypothetical protein, conserved	-4.76959	0.012591	34.5	7.23333	-2.10031	3.70853	15.0282	0.000105918	0.000651291	Unknown protein	-	cell surface-expressed gene family	0	0.8613	PLEC_CRIGRPlectin (Fragment)	0.122	0.44
TcIL3000_0_13010				WD domain, G-beta repeat, putative	2.48314	0	122.6	304.433	1.41091	7.35435	36.495	1.53056e-09	2.5902e-08	hypothetical protein, conserved location	3.81952e-06	unnamed protein product	0	0.6495	WDR17_HUMANWD repeat-containing 17	4.52e-55	0.42
TcIL3000_0_13030				hypothetical protein, conserved	2.21968	0.0266223	34.9	77.4667	1.32932	5.41998	12.6549	0.000374591	0.00198013	Unknown protein	-	unnamed protein product	0	0.6585	---NA---
TcIL3000_0_13040				hypothetical protein, conserved	6.44189	0	39.15	252.2	2.64168	6.89773	90.7744	1.61024e-21	1.31488e-19	Unknown protein	-	sporozoite surface protein 2-like	0	0.6075	F120B_HUMANConstitutive coactivator of peroxisome proliferator-activated receptor gamma	2.43e-10	0.46
TcIL3000_0_13050				Present in the outer mitochondrial membrane proteome 22	2.39993	0	505.25	1212.57	1.34433	9.35149	29.2465	6.37298e-08	8.21383e-07	hypothetical protein, conserved location	1.19028e-08	unnamed protein product	0	0.6345	---NA---
TcIL3000_0_13070				hypothetical protein, conserved	2.97278	6.40019e-08	102.25	303.967	1.70655	7.30451	33.2979	7.90695e-09	1.19443e-07	Unknown protein	-	unnamed protein product	0	0.575	---NA---
TcIL3000_0_13100				Scd6-like Sm domain containing protein, putative	3.50078	6.92619e-09	85	297.567	1.8405	7.2417	44.2241	2.9285e-11	6.58883e-10	hypothetical protein SCD6.10 location	5.0018e-48	zgc:55673 protein	6.37e-133	0.748	DCP5_ARATH decapping 5	2.23e-20	0.58
TcIL3000_0_13390				hypothetical protein, conserved	-2.50214	4.03174e-14	117.1	46.8	-1.23653	5.7291	28.6552	8.64831e-08	1.08471e-06	Unknown protein	-	unnamed protein product	0	0.5858	type I cytoskeletal 13	0.629	0.46
TcIL3000_0_13400				hypothetical protein, conserved	2.5948	6.74426e-10	21.8	56.5667	1.50486	4.91634	20.4636	6.07763e-06	5.14945e-05	hypothetical protein, conserved location	6.5082e-23	unnamed protein product	0	0.7395	YGRG_SCHPOUncharacterized membrane	2.05e-20	0.45
TcIL3000_0_13590				sphingosine kinase A, B, putative	1.93395	3.33358e-05	70.15	135.667	1.09319	6.26266	18.3175	1.86978e-05	0.000139332	Unknown protein	-	sphingosine kinase b	0	0.509	SPHKA_DICDISphingosine kinase A	5.97e-09	0.39
TcIL3000_0_13840				hypothetical protein	-2.19176	0.00179717	154.3	70.4	-1.09689	6.16612	10.5524	0.00116039	0.00516777	Unknown protein	-	unnamed protein product	8.3e-104	0.8867	CLV2_ARATHLeucine-rich repeat receptor CLAVATA2	9.91	0.51
TcIL3000_0_13910				hypothetical protein, conserved (fragment)	3.69801	3.37066e-08	143.05	529	1.94696	8.05382	43.4725	4.2996e-11	9.34942e-10	hypothetical protein, conserved location	6.56456e-06	unnamed protein product, partial	0	0.6544	---NA---
TcIL3000_0_13940				amino acid transporter 10, putative	2.77856	1.04994e-14	28.3	78.6333	1.53959	5.38045	29.8017	4.78583e-08	6.28618e-07	amino acid transporter, putative location	1.35355e-06	amino acid transporter	0	0.815	S38A3_MOUSESodium-coupled neutral amino acid transporter 3	3.49e-28	0.43
TcIL3000_0_14000				Unknown protein	-3.21512	0.0369054	27.65	8.6	-1.62177	3.7277	5.61522	0.0178052	0.0499546	Unknown protein	-	amino acid transporter	1.62e-78	0.787	S38A2_XENTRSodium-coupled neutral amino acid transporter 2	0.0158	0.66
TcIL3000_0_14120				Unknown protein	-2.17598	2.39303e-17	9463.1	4348.9	-1.05223	12.0999	17.2627	3.25515e-05	0.000227837	Unknown protein	-	hypothetical protein, unlikely, partial	6.57e-104	0.695	GLND_CORGLBifunctional uridylyltransferase uridylyl-removing enzyme	1.95	0.52
TcIL3000_0_14170				histone H4, putative	-7.02572	8.06641e-47	405.15	57.6667	-2.7677	7.06652	89.0746	3.80194e-21	2.95968e-19	histone H4, putative location	3.95578e-69	histone h4	6.49e-85	0.9555	H4_CANGAHistone H4	2.85e-33	0.9
TcIL3000_0_14250				Unknown protein	-2.56206	0.000778394	72.25	28.2	-1.20795	5.01342	13.5479	0.000232553	0.00129681	Unknown protein	-	hypothetical protein, unlikely	1.07e-85	1	ISPH_HYPNA4-hydroxy-3-methylbut-2-enyl diphosphate reductase	0.547	0.44
TcIL3000_0_14260				Unc104-like kinesin, putative	3.97922	2.53078e-14	40.1	159.567	2.2332	6.30995	53.5503	2.52058e-13	7.3582e-12	Unknown protein	-	unc104-like kinesin	0	0.5785	LRK1_CAEELLeucine-rich repeat serine threonine- kinase 1	0.0304	0.43
TcIL3000_0_14390				protein kinase, putative (fragment)	5.48817	0	23.25	127.6	2.46354	5.93554	90.8677	1.53604e-21	1.26312e-19	protein kinase, putative location	4.74678e-19	protein kinase	0	0.771	CIPK3_ARATHCBL-interacting serine threonine- kinase 3	2.11e-64	0.58
TcIL3000_0_14450				protein kinase , putative (fragment)	3.77374	0.00174503	8.25	31.1333	1.76867	4.08165	13.2308	0.000275388	0.00150477	Unknown protein	-	---NA---			STK16_MOUSESerine threonine- kinase 16	8.82e-07	0.66
TcIL3000_0_14490				hypothetical protein	-2.47011	1.08685e-05	45.45	18.4	-1.14319	4.42057	9.41864	0.00214791	0.00872084	Unknown protein	-	unnamed protein product	1.41e-107	0.613	APTH1_EMENIAcyl- thioesterase 1	0.284	0.51
TcIL3000_0_14530				Unknown protein	-2.03242	1.73814e-22	919.4	452.367	-0.953542	8.77968	18.2235	1.96438e-05	0.000145639	histone H3, putative location	1.11898e-62	histone h3	1.33e-68	0.92	H3_LEIINHistone H3	5.1e-63	0.84
TcIL3000_0_14540				hypothetical protein, conserved	2.70736	6.07839e-13	70.45	190.733	1.50313	6.66675	38.8418	4.59575e-10	8.58634e-09	Unknown protein	-	microtubule-associated protein gb4	0	0.505	---NA---
TcIL3000_0_14580				calpain, putative (fragment)	8.17014	1.64737e-10	38.4	313.733	3.02664	7.18945	90.5296	1.82229e-21	1.45745e-19	calpain-like cysteine peptidase, putative location	1.50635e-05	calpain-like cysteine peptidase	0	0.679	GM6_TRYBGAntigen GM6 (Fragment)	1.18e-20	0.61
TcIL3000_0_14620				clathrin coat assembly protein, putative	2.10888	0	99.5	209.833	1.13707	6.87379	27.1348	1.8975e-07	2.22908e-06	clathrin coat assembly protein, putative location	2.44988e-26	clathrin coat assembly protein	0	0.694	AP180_RATClathrin coat assembly AP180	1.01e-20	0.44
TcIL3000_0_14760				long-chain-fatty-acid-CoA ligase, putative (fragment)	1.89153	2.10379e-05	37.8	71.5	1.08202	5.3553	13.5848	0.000228025	0.00127582	long-chain-fatty-acid-CoA ligase, putative location	3.73444e-29	long-chain-fatty-acid- ligase	0	0.7285	ACSF3_XENLAAcyl- synthetase family member mitochondrial	2.29e-70	0.59
TcIL3000_0_14810				Ras-related protein RAB1A1, putative	2.80808	3.02147e-14	54.45	152.9	1.6072	6.33769	40.8897	1.61064e-10	3.26519e-09	Ras-related protein Rab1A (Rab1A) location	3.73478e-85	small gtp-binding protein rab1	1.35e-138	0.8855	RAB1_DIPOMRas-related ORAB-1	4.68e-108	0.83
TcIL3000_0_14840				Transferrin receptor-like, PAG-like	-2.51814	1.32339e-28	238.3	94.6333	-1.26085	6.72098	39.3913	3.46837e-10	6.59612e-09	Unknown protein	-	transferrin receptor- pag-like	0	0.545	PAG1_TRYBB PAG1	1.08e-29	0.51
TcIL3000_0_14890				hypothetical protein, conserved	-2.23291	0.00684587	81.65	36.5667	-1.06436	5.24482	10.4528	0.00122462	0.00540544	Unknown protein	-	unnamed protein product	0	0.5618	K2022_MOUSE KIAA2022	2.08	0.41
TcIL3000_0_15170				ubiquitin ligase, putative	1.97016	0	137.4	270.7	1.0612	7.25828	23.3793	1.33005e-06	1.31063e-05	ubiquitin ligase, putative location	0.000266239	ubiquitin ligase	0	0.5615	UBR11_SCHPOE3 ubiquitin- ligase ubr11	0.0728	0.39
TcIL3000_0_15250				protein phosphatase 2C, putative	3.81306	2.3643e-08	94.15	359	1.95809	7.4901	41.9316	9.45205e-11	1.98154e-09	protein phosphatase 2C, putative location	4.38614e-43	protein phosphatase	0	0.823	PP2C_LEICH phosphatase 2C	0	0.78
TcIL3000_0_15340				protein kinase A regulatory subunit	4.53079	0.000291532	39.25	177.833	2.32217	6.45719	46.4695	9.30545e-12	2.23121e-10	protein kinase A regulatory subunit, putative location	1.07868e-25	protein kinase a regulatory subunit	0	0.827	KAPR_EMEN -dependent kinase regulatory subunit	6.42e-50	0.52
TcIL3000_0_15370				hypothetical protein, conserved	4.41166	0	18.3	80.7333	2.17958	5.32893	46.3389	9.94694e-12	2.38013e-10	Unknown protein	-	unnamed protein product	0	0.583	RBPMS_HUMANRNA-binding with multiple splicing	0.0701	0.46
TcIL3000_0_15380				expression site-associated gene 4 (ESAG4) protein, putative	5.79691	0.000378475	7.55	43.7667	2.62697	4.45509	28.0582	1.17721e-07	1.44091e-06	receptor-type adenylate cyclase, putative,adenylyl cyclase, putative,expression site-associated protein (ESAG), putative,expression site-as	3.52246e-15	expression site-associated gene 4	0	0.879	CYA4_TRYBBReceptor-type adenylate cyclase ESAG 4	0	0.63
TcIL3000_0_15450				retrotransposon hot spot protein 2 (RHS2), putative	1.92464	0.0204483	40.25	77.4667	1.0249	5.47444	10.0199	0.00154859	0.0066189	Unknown protein	-	unnamed protein product	0	0.906	YJ48_SCHPOUncharacterized methyltransferase	0.052	0.42
TcIL3000_0_15460				retrotransposon hot spot protein 2 (RHS2), putative	2.58673	0.00198522	40.45	104.633	1.39461	5.83517	20.1971	6.98595e-06	5.80191e-05	Unknown protein	-	variant surface glycoprotein	0	0.8915	YPT35_YEAS7PX domain-containing YPT35	4.68	0.46
TcIL3000_0_15500				Invariant surface glycoprotein/C2H2-type zinc finger containing protein, putative	-2.69738	5.22169e-20	205.9	76.3333	-1.31617	6.47966	31.9676	1.56763e-08	2.2627e-07	Unknown protein	-	unnamed protein product	0	0.5895	ZN423_DANREZinc finger 423	4e-05	0.47
TcIL3000_0_15550				chaperone protein DnaJ, putative	-2.16179	0.00547032	147.65	68.3	-1.07183	6.13927	22.4852	2.11765e-06	1.98298e-05	chaperone protein DNAj, putative location	1.7978e-14	dnaj-like protein	0	0.742	DNJA4_HUMAN homolog subfamily A member 4	2.86e-57	0.52
TcIL3000_0_15570				hypothetical protein, conserved (fragment)	5.93856	1.742e-08	21.7	128.867	2.5204	5.96314	58.8996	1.65922e-14	5.59962e-13	hypothetical protein, conserved location	0.0006577	tb-292 membrane associated protein	0	0.567	CTGEF_HUMA family member 15	5.45	0.44
TcIL3000_0_15590				hypothetical protein, conserved (fragment)	3.70507	5.40268e-15	32.55	120.6	2.141	5.91432	53.1016	3.16736e-13	9.13217e-12	Unknown protein	-	kinesin partial	0	0.86	QRIC2_HUMANGlutamine-rich 2	0.511	0.4
TcIL3000_0_15660				hypothetical protein, conserved (fragment)	2.41469	5.09416e-09	48.55	117.233	1.41268	5.9962	28.7803	8.10705e-08	1.02121e-06	hypothetical protein, conserved location	0.00085452	chaperone dnaj protein	0	0.5353	PGK_PSEHTPhosphoglycerate kinase	1.43	0.46
TcIL3000_0_15670				Cytokinesis initiation factor 2	-2.06335	1.10243e-12	152	73.6667	-0.966324	6.19602	20.8852	4.87645e-06	4.22734e-05	Unknown protein	-	mucin-associated surface protein	0	0.557	CAVP_BRALACalcium vector	0.000534	0.44
TcIL3000_0_15910				retrotransposon hot spot protein 2 (RHS2), putative	2.29564	4.11497e-08	62.35	143.133	1.27372	6.28526	29.4804	5.64838e-08	7.35297e-07	Unknown protein	-	unnamed protein product	0	0.7555	COAX_SYNJAType III pantothenate kinase	0.359	0.41
TcIL3000_0_16050				hypothetical protein, conserved (fragment)	-2.53141	0.000275917	345.2	136.367	-1.25099	7.23966	28.87	7.74011e-08	9.76472e-07	Unknown protein	-	unnamed protein product, partial	2.24e-107	0.8655	---NA---
TcIL3000_0_16300				hypothetical protein, conserved	4.18992	2.08736e-08	8.6	36.0333	2.07215	4.20919	22.5199	2.07978e-06	1.95379e-05	receptor-type adenylate cyclase GRESAG 4, putative location	6.60699e-06	receptor-type adenylate cyclase gresag	2e-95	0.847	CYAA_TRYCOReceptor-type adenylate cyclase (Fragment)	2.94e-45	0.71
TcIL3000_0_16310				hypothetical protein	2.7654	0.0354504	130.65	361.3	1.56262	7.58747	16.1437	5.87149e-05	0.000384097	Unknown protein	-	unnamed protein product	2.46e-116	1	RL3_LACCB50S ribosomal L3	0.0756	0.43
TcIL3000_0_16340			TcIL3000_0_16340	Zinc finger, C2H2 type/C2H2-type zinc finger/Zinc-finger double domain containing protein, putative (fragment)	-37.7398	1.04161e-08	306.95	8.13333	-5.338	6.46859	240.087	3.76397e-54	7.32531e-51	Unknown protein	-	low quality protein: zinc finger protein 408	0	0.6245	ZN236_HUMANZinc finger 236	2.34e-12	0.41
TcIL3000_0_16350			TcIL3000_0_16350	hypothetical protein, conserved	#DIV/0!	3.38818e-28	64.15	0	-9.19032	4.24443	116.125	4.46262e-27	7.33944e-25	Unknown protein	-	nucleobase nucleoside transporter	0	0.6985	LRIT2_DANRELeucine-rich immunoglobulin-like domain and transmembrane domain-containing 2	1.27	0.42
TcIL3000_0_16440				expression site-associated gene 4 (ESAG4) protein, putative	7.02118	0	188.9	1326.3	2.90864	9.26745	101.181	8.39314e-24	9.33397e-22	receptor-type adenylate cyclase GRESAG 4, putative location	3.05289e-34	receptor-type adenylate cyclase gresag	0	0.81	CYA4_TRYBBReceptor-type adenylate cyclase ESAG 4	0	0.66
TcIL3000_0_16460				expression site-associated gene 4 (ESAG4) protein, putative	4.6333	0	56.95	263.867	2.25564	7.01183	80.2066	3.37243e-19	2.05104e-17	receptor-type adenylate cyclase GRESAG 4, putative location	7.97778e-35	receptor-type adenylate cyclase gresag	0	0.869	CYAA_TRYEQReceptor-type adenylate cyclase (Fragment)	7.08e-136	0.75
TcIL3000_0_16520				heterogeneous nuclear ribonucleoprotein H/F, putative	6.88656	7.58891e-05	9.55	65.7667	2.68175	5.00786	35.7239	2.27354e-09	3.73918e-08	heterogeneous nuclear ribonucleoprotein H/F, putative (HNRNPH) location	1.54629e-21	heterogeneous nuclear ribonucleoprotein h	0	0.6485	HNRPF_RATHeterogeneous nuclear ribonucleo F	6.62e-17	0.52
TcIL3000_0_16560				2-hydroxy-3-oxopropionate reductase, putative	-2.13087	1.99724e-05	118.05	55.4	-1.0452	5.80925	16.6186	4.56999e-05	0.000307041	2-hydroxy-3-oxopropionate reductase, putative location	1.5303e-57	2-hydroxy-3-oxopropionate reductase	0	0.895	GARR_ECOLI2-hydroxy-3-oxopropionate reductase	2e-70	0.61
TcIL3000_0_16610				trypanosome RHS family, putative	-2.74099	7.10465e-12	218	79.5333	-1.37452	6.53831	37.8928	7.47392e-10	1.33445e-08	Unknown protein	-	unnamed protein product	0	0.8465	PLD1_CRIGRPhospholipase D1	2.57	0.43
TcIL3000_0_16620				hypothetical protein, conserved	2.57974	7.30668e-09	53.3	137.5	1.41392	6.21649	30.4946	3.34799e-08	4.54049e-07	Unknown protein	-	unnamed protein product	0	0.7495	IWS1_MOUSE IWS1 homolog	0.012	0.54
TcIL3000_0_16780				hypothetical protein	-2.33699	1.16484e-09	124.25	53.1667	-1.13822	5.85403	24.5006	7.42867e-07	7.67651e-06	RNA polymerase IIA largest subunit, putative location	0.00013992	rna polymerase iia largest subunit	5.31e-138	0.7245	RMXL3_HUMANRNA-binding motif X-linked-like-3	0.0397	0.46
TcIL3000_0_16790				calreticulin, putative	-2.95394	0.00109186	266.15	90.1	-1.48333	6.77823	35.402	2.68208e-09	4.37412e-08	calreticulin, putative location	3.17056e-90	calreticulin	0	0.835	CALR_EUGGRCalreticulin	1.18e-124	0.67
TcIL3000_0_16800				Unknown protein	-7.18848	0.000165496	137.3	19.1	-2.69068	5.51082	44.8888	2.08549e-11	4.76561e-10	Unknown protein	-	hypothetical protein, unlikely	1.07e-97	0.9833	G3PP_CUPNHGlyceraldehyde-3-phosphate plasmid	0.113	0.45
TcIL3000_0_16880				hypothetical protein, conserved	2.19921	0.0462749	16.9	37.1667	1.01307	4.42871	6.41166	0.0113374	0.0343325	Unknown protein	-	kinesin partial	0	0.645	MGN_CAEEL mago nashi homolog	1.11	0.5
TcIL3000_0_16930				hypothetical protein, conserved	-2.02795	0.0146703	65.3	32.2	-0.886518	4.99445	7.59443	0.00585489	0.0200668	hypothetical protein, conserved location	4.81908e-11	unnamed protein product	5.81e-176	0.7495	FAKD3_MOUSEFAST kinase domain-containing mitochondrial	3.83	0.46
TcIL3000_0_17110				dynein heavy chain, putative (fragment)	3.49653	6.79643e-08	9.6	33.5667	2.00873	4.14397	20.0182	7.67076e-06	6.30341e-05	dynein heavy chain, putative location	0	dynein heavy chain	0	0.8645	DYH1_HUMANDynein heavy chain axonemal	0	0.62
TcIL3000_0_17140				2-oxoglutarate dehydrogenase E1 component, putative (fragment)	2.7847	0	45.75	127.4	1.49895	6.07983	37.3134	1.00593e-09	1.7558e-08	2-oxoglutarate dehydrogenase E1 component, putative location	6.6755e-25	2-oxoglutarate dehydrogenase subunit	0	0.7495	ODO1_DICDI2-oxoglutarate mitochondrial	1.18e-180	0.58
TcIL3000_0_17370				retrotransposon hot spot protein 2 (RHS2), putative	2.83388	4.13757e-09	30.5	86.4333	1.73267	5.50283	31.2949	2.21665e-08	3.10742e-07	Unknown protein	-	unnamed protein product	0	0.754	GLNE_LEIXXGlutamate-ammonia-ligase adenylyltransferase	4.44	0.45
TcIL3000_0_17380				protein kinase, putative	4.39943	0.00445636	11.6	51.0333	2.03361	4.73178	18.3579	1.83057e-05	0.00013676	protein kinase, putative location	1.46581e-21	protein kinase	0	0.6425	ANP1_ARATHMitogen-activated kinase kinase kinase ANP1	1e-50	0.53
TcIL3000_0_17420				Unknown protein	-3.74876	3.31552e-11	75.6	20.1667	-1.87165	4.90162	28.2356	1.07409e-07	1.32721e-06	Unknown protein	-	hypothetical protein, unlikely	5.61e-92	1	Y871_METJAUncharacterized protein MJ0871	1.14	0.45
TcIL3000_0_17480				Unknown protein	-2.61558	1.41686e-32	256.85	98.2	-1.28995	6.80859	38.0377	6.93902e-10	1.25042e-08	Unknown protein	-	hypothetical protein, unlikely	3.29e-66	1	---NA---
TcIL3000_0_17710				homocysteine S-methyltransferase, putative	3.55471	0.000343357	52.7	187.333	1.89605	6.58561	35.2578	2.88822e-09	4.67764e-08	Unknown protein	-	homocysteine methyltransferase	0	0.5635	MMUM_ECOLIHomocysteine S-methyltransferase	1.69e-22	0.38
TcIL3000_0_17770				kinesin heavy chain, putative	4.32253	1.39066e-11	20.05	86.6667	2.03581	5.41688	43.6433	3.94018e-11	8.68103e-10	kinesin heavy chain, putative location	1.11924e-17	kinesin heavy chain	0	0.6215	KINH_DROMEKinesin heavy chain	1.53e-87	0.56
TcIL3000_0_17830				hypothetical protein, conserved	2.85205	0	92.6	264.1	1.54998	7.10996	48.5567	3.20877e-12	8.19887e-11	Unknown protein	-	unnamed protein product	0	0.5433	---NA---
TcIL3000_0_17920				GPI-GlcNAc transferase complex, PIG-H component, putative	-2.18421	0.00514631	45.65	20.9	-0.957384	4.47068	6.47135	0.0109627	0.0333885	Unknown protein	-	phosphatidylinositol class h	3.92e-178	0.724	GPI15_SCHPOPhosphatidylinositol N-acetylglucosaminyltransferase subunit gpi15	4.5e-05	0.47
TcIL3000_0_17940				hypothetical protein, conserved	4.3981	2.07841e-08	161.1	708.533	2.22494	8.44058	56.6439	5.22337e-14	1.64847e-12	Unknown protein	-	unnamed protein product	0	0.547	---NA---
TcIL3000_0_17970				hypothetical protein, conserved	4.57783	2.73721e-10	120.45	551.4	2.25031	8.0725	57.0434	4.26306e-14	1.36758e-12	hypothetical protein, conserved location	4.79345e-06	unnamed protein product	0	0.5475	---NA---
TcIL3000_0_17980				hypothetical protein, conserved	2.42757	0	111.25	270.067	1.34313	7.18749	37.7219	8.15856e-10	1.44126e-08	hypothetical protein, conserved location	3.2441e-10	unnamed protein product	0	0.5994	SIP5_MAGO7 SIP5	0.279	0.39
TcIL3000_0_18070				hypothetical protein, conserved (pseudogene)	2.78703	1.496e-08	96.1	267.833	1.51512	7.14222	36.6053	1.44639e-09	2.45845e-08	Unknown protein	-	unnamed protein product	0	0.531	COAE_PORGIDephospho- kinase	1.25	0.51
TcIL3000_0_18080				hypothetical protein	4.53162	1.74475e-13	31.1	140.933	2.14279	6.12539	57.5501	3.29485e-14	1.07469e-12	Unknown protein	-	tmv resistance protein n-like	0	0.466	TITIN_DROMETitin	1.1	0.4
TcIL3000_0_18130				hypothetical protein, conserved	-2.75887	7.77481e-06	38.9	14.1	-1.38708	4.13389	11.7463	0.000609656	0.00300632	Unknown protein	-	unnamed protein product	1.23e-101	0.819	---NA---
TcIL3000_0_18140				T. congolense-specific, putative cell surface-expressed gene family	-2.20631	0.003584	30.3	13.7333	-1.01145	3.89912	5.87909	0.0153217	0.0441649	Unknown protein	-	congolense- cell surface-expressed gene family	5.47e-103	0.7863	---NA---
TcIL3000_0_18290				tousled-like kinase I	-2.2549	0.0051924	23	10.2	-1.13923	3.61334	6.41765	0.0112991	0.0342435	tousled-like kinase I (TLK1) location	9.37129e-53	protein kinase	0	0.8885	TSL_ARATHSerine threonine- kinase TOUSLED	2.53e-90	0.66
TcIL3000_0_18300				ribosomal protein L7/L12, putative	-2.2963	0.00168951	31	13.5	-1.12475	3.94703	6.89331	0.00865191	0.0274832	Unknown protein	-	ribosomal protein l7 l12-like protein	9.37e-107	0.672	RK12_PYRYE50S ribosomal chloroplastic	2.14e-09	0.54
TcIL3000_0_18340				Unknown protein	-6.42612	1.51232e-24	205.85	32.0333	-2.60355	6.14875	124.833	5.53532e-29	1.05961e-26	Unknown protein	-	hypothetical protein, unlikely	9.76e-79	1	---NA---
TcIL3000_0_18540				hypothetical protein (fragment)	2.98079	3.25141e-07	14.75	43.9667	1.52404	4.56116	17.4461	2.95564e-05	0.000209933	Unknown protein	-	unnamed protein product, partial	0	0.5	PURR_ERWT9HTH-type transcriptional repressor	1.03	0.41
TcIL3000_0_18550				hypothetical protein, conserved	1.9987	3.47543e-07	51.2	102.333	1.02469	5.86691	18.9496	1.34217e-05	0.000104136	hypothetical protein, conserved location	1.19703e-08	unnamed protein product	0	0.5455	ODO12_CORGL2-oxoglutarate dehydrogenase E1 E2 component	0.151	0.45
TcIL3000_0_18660				kinetoplastid-specific phospho-protein phosphatase, putative	2.40439	0.00263153	63.8	153.4	1.27653	6.40027	19.2878	1.1242e-05	8.84589e-05	serine/threonine protein phosphatase, putative,BAC from homologous region on chr5 location	2.3627e-141	phosphoprotein phosphatase	0	0.916	BSL1_ORYSJSerine threonine- phosphatase BSL1 homolog	5.7e-50	0.54
TcIL3000_0_18680				Rrp15p, putative	-2.25117	0.000243674	96.5	42.8667	-1.13531	5.48673	13.9402	0.000188722	0.00108397	hypothetical protein, conserved,BAC from homologous region on chr5 location	3.76393e-08	unnamed protein product	7.71e-131	0.769	DYH2_MOUSEDynein heavy chain axonemal	1.73	0.47
TcIL3000_0_18890				Transferrin receptor-like, PAG-like	-2.38473	0.00130823	106.2	44.5333	-1.23432	5.5893	11.5314	0.000684295	0.00331832	Unknown protein	-	transferrin receptor- pag-like	0	0.5855	PAG1_TRYBB PAG1	1.53e-11	0.4
TcIL3000_0_18930				hypothetical protein, conserved	7.6534	2.30725e-10	18.85	144.267	2.92331	6.08936	80.1193	3.52481e-19	2.1326e-17	hypothetical protein, conserved location	2.35638e-06	wd repeat-containing protein slp1	0	0.5967	FZY1_CAEELWD repeat-containing fzy-1	0.00665	0.41
TcIL3000_0_19050				expression site-associated gene 4 (ESAG4) protein, putative	6.45573	0	193.9	1251.77	2.78152	9.19702	95.728	1.31801e-22	1.25126e-20	receptor-type adenylate cyclase GRESAG 4, putative location	6.79507e-32	receptor-type adenylate cyclase gresag	0	0.8165	CYA4_TRYBBReceptor-type adenylate cyclase ESAG 4	0	0.66
TcIL3000_0_19070				hypothetical protein, conserved	2.31506	0.000117167	69.3	160.433	1.21145	6.46563	23.468	1.27011e-06	1.25901e-05	Unknown protein	-	unnamed protein product	0	0.6625	---NA---
TcIL3000_0_19080				hypothetical protein, conserved (fragment)	5.21285	1.91262e-05	8.3	43.2667	2.09848	4.45411	21.5491	3.44892e-06	3.09316e-05	hypothetical protein, conserved location	4.75119e-10	unspecified product	0	0.576	MOT1_CRILOMonocarboxylate transporter 1	0.616	0.52
TcIL3000_0_19160				vacuolar-type Ca2+-ATPase, putative	2.53729	0.00314321	18.55	47.0667	1.63478	4.67887	13.9647	0.000186273	0.00107254	vacuolar-type Ca2+-ATPase 2 (TbA2) location	3.16636e-46	vacuolar-type ca2+-atpase	0	0.746	ACA11_ARATH calcium-transporting ATPase plasma membrane-type	6.06e-159	0.54
TcIL3000_0_19170				hypothetical protein, conserved	2.24396	0.000116686	13.8	30.9667	1.21526	4.15023	9.70331	0.00183937	0.00764906	Unknown protein	-	unnamed protein product	0	0.684	EIF3H_CAEELEukaryotic translation initiation factor 3 subunit H	0.0684	0.46
TcIL3000_0_19230				Ankyrin repeats (3 copies), putative	6.32258	0	35.65	225.4	2.74053	6.73548	103.014	3.32754e-24	3.96487e-22	Unknown protein	-	#NAME?	0	0.612	Y381_RICFE ankyrin repeat RF_0381	3.5e-10	0.47
TcIL3000_0_19250				Ankyrin repeats (3 copies), putative	2.41827	1.54259e-05	39.05	94.4333	1.40422	5.66166	25.2007	5.16633e-07	5.52954e-06	Unknown protein	-	#NAME?	0	0.611	Y381_RICFE ankyrin repeat RF_0381	1.94e-10	0.47
TcIL3000_0_19260				protein kinase, putative	3.13899	0	28.3	88.8333	1.73785	5.53952	36.6227	1.43351e-09	2.44724e-08	protein kinase, putative location	4.96962e-19	protein kinase	0	0.776	CIPK3_ARATHCBL-interacting serine threonine- kinase 3	2.27e-63	0.57
TcIL3000_0_19270				WD domain, G-beta repeat, putative	2.14691	0.000551729	56.95	122.267	1.16383	6.11089	17.7047	2.57985e-05	0.000186071	hypothetical protein, conserved location	1.07e-148	wd domain-containing protein	0	0.897	DAW1_CHLREDynein assembly factor with WDR repeat domains 1	0	0.8
TcIL3000_0_19290				hypothetical protein	7.01377	0	6.05	42.4333	2.84939	4.36079	40.0117	2.52448e-10	4.91305e-09	Unknown protein	-	unnamed protein product	1.98e-145	0.785	---NA---
TcIL3000_0_19300				hypothetical protein, conserved	8.72991	0	12.65	110.433	3.32902	5.67078	99.439	2.02301e-23	2.16722e-21	Unknown protein	-	unnamed protein product	0	0.642	SELS_PIGSeleno S	0.549	0.41
TcIL3000_0_19360				condensin subunit 1, putative (fragment)	2.10359	0.00126887	32.5	68.3667	1.05818	5.29421	12.3872	0.000432288	0.00224452	condensin subunit 1, putative location	5.86083e-06	condensin subunit 1	0	0.739	CND1_MOUSECondensin complex subunit 1	1.16e-13	0.42
TcIL3000_0_19370				kinetoplast-associated protein 3, putative	-3.4486	9.69045e-09	61.5	17.8333	-1.72592	4.67429	21.7811	3.05592e-06	2.78347e-05	kinetoplast-associated protein 3, putative (KAP3) location	0.000655878	kinetoplast dna-associated protein	3.81e-103	0.6789	KAP3_CRIFAkinetoplast-associated 3	1.84e-20	0.64
TcIL3000_0_19470				retrotransposon hot spot (RHS) protein, (pseudogene), putative	2.51775	5.17061e-08	43.2	108.767	1.48652	5.86707	28.889	7.66483e-08	9.69688e-07	Unknown protein	-	unnamed protein product	0	0.741	SRP54_METS5Signal recognition particle 54 kDa	1.12	0.43
TcIL3000_0_19510				conserved protein	4.41038	0	84.15	371.133	2.26652	7.50166	81.9403	1.40257e-19	8.99877e-18	conserved protein location	2.70446e-22	unnamed protein product	0	0.656	---NA---
TcIL3000_0_19520				hypothetical protein, conserved	-2.55476	7.786e-10	88.65	34.7	-1.31031	5.32697	21.1259	4.30075e-06	3.76607e-05	hypothetical protein, conserved location	4.23897e-35	unnamed protein product	1.08e-80	0.7173	ELBA1_DROMEEarly boundary activity 1	2.3	0.51
TcIL3000_0_19870				Endonuclease-reverse transcriptase/Reverse transcriptase (RNA-dependent DNA polymerase), putative	2.06507	0.000570795	225.4	465.467	1.10688	8.02173	17.7859	2.47204e-05	0.000178848	Unknown protein	-	l1tco protein	0	0.821	RTJK_DROMERNA-directed DNA polymerase from mobile element jockey	1.67e-19	0.45
TcIL3000_0_19910				PPPDE putative peptidase domain containing protein, putative	2.18607	0.0194497	33.5	73.2333	1.26542	5.37031	12.0792	0.000509888	0.0025708	hypothetical protein, conserved location	2.94009e-08	unnamed protein product	0	0.763	PPDEX_ARATH At4g17486	5.63e-21	0.55
TcIL3000_0_20040				hypothetical protein, conserved	-2.15608	3.77892e-07	284.1	131.767	-1.0287	7.06576	22.5806	2.01509e-06	1.89913e-05	Unknown protein	-	slx1_tryb2 ame: full=structure-specific endonuclease subunit slx1 homolog	0	0.6865	SLX1_TRYB2Structure-specific endonuclease subunit SLX1 homolog	5.06e-157	0.63
TcIL3000_0_20070				hypothetical protein, conserved	3.40253	0	177.75	604.8	1.85461	8.26083	51.7577	6.27889e-13	1.72109e-11	Unknown protein	-	unnamed protein product	0	0.55	---NA---
TcIL3000_0_20080				Unknown protein	2.1371	1.58185e-10	102.6	219.267	1.15166	6.93352	26.2198	3.04682e-07	3.43414e-06	Unknown protein	-	hypothetical protein, unlikely	5.98e-67	1	DNAG_CHLTRDNA primase	0.492	0.53
TcIL3000_0_20100				hypothetical protein, conserved	1.91586	2.47173e-13	108.55	207.967	1.03446	6.89296	21.8487	2.95016e-06	2.69343e-05	Unknown protein	-	unnamed protein product	0	0.5691	BAZ2A_HUMANBromodomain adjacent to zinc finger domain 2A	4.41	0.38
TcIL3000_0_20290				hypothetical protein, conserved	2.96703	9.35513e-07	22.75	67.5	1.57125	5.16493	21.8571	2.93731e-06	2.6859e-05	Unknown protein	-	unnamed protein product	0	0.5937	---NA---
TcIL3000_0_20310				hypothetical protein, conserved	-2.73625	9.28709e-12	84.55	30.9	-1.35161	5.21979	23.3458	1.35337e-06	1.32913e-05	Unknown protein	-	unnamed protein product	2.16e-125	0.995	---NA---
TcIL3000_0_20330				Plus-3 domain/Zinc finger, C3HC4 type (RING finger) containing protein, putative	3.16667	4.52299e-05	36.8	116.533	1.59768	5.93353	27.3732	1.67741e-07	1.99664e-06	hypothetical protein, conserved location	1.99567e-17	unnamed protein product	0	0.732	RNGB_DICDIRING finger B	2.27e-09	0.52
TcIL3000_0_20350				Unknown protein	2.96789	4.48476e-11	21.8	64.7	1.72877	5.09801	26.6418	2.44882e-07	2.83398e-06	Unknown protein	-	hypothetical protein, unlikely	8.47e-93	1	KCS18_ARATH3-ketoacyl- synthase 18	8.07	0.54
TcIL3000_0_20360				kinetoplastid kinetochore protein, putative	7.06376	0	32.15	227.1	2.95964	6.7268	141.33	1.36248e-32	4.07941e-30	kinetoplastid kinetochore protein 10 (kkt10) location	8.33227e-48	protein kinase	0	0.8295	AFC3_ARATHSerine threonine- kinase AFC3	1.27e-65	0.55
TcIL3000_0_20450				hypothetical protein, conserved	-2.19512	0.000846476	36	16.4	-1.08082	4.19405	7.59487	0.00585347	0.0200668	hypothetical protein, conserved location	1.08133e-32	---NA---			CRL_VIBVYSigma factor-binding Crl	1.84	0.52
TcIL3000_0_20500				S-adenosylhomocysteine hydrolase, putative	-2.10307	5.68606e-09	2387.9	1135.43	-0.998098	10.1337	19.0196	1.29383e-05	0.000100586	S-adenosylhomocysteine hydrolase, putative location	4.1085e-179	s-adenosylhomocysteine hydrolase	0	0.9495	SAHH_LEIDOAdenosylhomocysteinase	0	0.93
TcIL3000_0_20570				cytochrome b5-like Heme/Steroid binding domain containing protein, putative	-2.00465	4.47647e-06	71.9	35.8667	-0.954068	5.16894	11.3925	0.000737394	0.00353761	Unknown protein	-	membrane-associated progesterone binding protein 2	1.43e-99	0.7215	DAP1_SCHPOCytochrome P450 regulator dap1	6.52e-19	0.51
TcIL3000_0_21140				Right handed beta helix region containing protein, putative (fragment)	6.7231	0.000203532	9.45	63.5333	2.54753	4.93537	31.9417	1.58868e-08	2.28742e-07	hypothetical protein, conserved location	4.98264e-09	unnamed protein product, partial	0	0.5745	EFTS_SINMWElongation factor Ts	0.213	0.55
TcIL3000_0_21150				hypothetical protein	8.80734	1.12751e-08	5.45	48	3.25727	4.51627	45.7227	1.36237e-11	3.18805e-10	hypothetical protein, conserved location	0.000320612	unnamed protein product	0	0.5095	PCLO_CHICK piccolo (Fragment)	0.371	0.39
TcIL3000_0_21230				hypothetical protein, conserved	2.99029	7.53347e-05	10.3	30.8	1.83055	4.04635	14.8557	0.000116055	0.000705084	hypothetical protein, conserved location	3.49519e-12	unnamed protein product	1.3e-142	0.6636	---NA---
TcIL3000_0_21240				pyridoxal kinase	-3.01172	1.8778e-23	372.75	123.767	-1.51832	7.26623	37.9493	7.26069e-10	1.304e-08	pyridoxal kinase (pdxK) location	9.73166e-22	pyridoxal kinase	0	0.8415	YELB_SCHPO pyridoxal kinase	4.14e-57	0.65
TcIL3000_0_21350				hypothetical protein, conserved	-2.45619	0.00141437	54.2	22.0667	-1.29223	4.67846	13.033	0.000306042	0.00165217	Unknown protein	-	receptor-type adenylate cyclase gresag	9.13e-165	0.8215	CYA4_TRYBBReceptor-type adenylate cyclase ESAG 4	7.55e-40	0.61
TcIL3000_0_21360				hypothetical protein, conserved	2.21657	0.00944449	84.5	187.3	1.16175	6.69671	17.1276	3.49509e-05	0.000243476	hypothetical protein, conserved location	8.33077e-14	unnamed protein product	0	0.6815	PCYAA_EUGGRPhotoactivated adenylate cyclase subunit alpha	8.05e-07	0.5
TcIL3000_0_21510				tubulin-tyrsoine ligase-like protein, putative	2.80581	0.00274911	33.3	93.4333	1.39944	5.64818	18.7047	1.52609e-05	0.000116319	tubulin-tyrsoine ligase-like protein, putative (TTL) location	2.8788e-123	tubulin-tyrsoine ligase-like protein	0	0.745	TTLL6_HUMANTubulin polyglutamylase TTLL6	7.36e-88	0.62
TcIL3000_0_21560				hypothetical protein, conserved	-2.20157	0.000355537	37.5	17.0333	-1.00786	4.23334	7.07196	0.00782996	0.0253481	Unknown protein	-	unnamed protein product	0	0.5433	PYRDB_BACFRDihydroorotate dehydrogenase B (NAD(+)) catalytic subunit	0.088	0.49
TcIL3000_0_21590				Unknown protein	-2.46386	4.27408e-16	145.45	59.0333	-1.22715	6.02739	29.1266	6.78001e-08	8.66194e-07	Unknown protein	-	hypothetical protein, unlikely	1.73e-63	1	---NA---
TcIL3000_0_21630			TcIL3000_0_21630	expression site-associated gene 4 (ESAG4) protein, putative	20.3746	0	214	4360.17	4.43525	10.9005	219.489	1.16895e-49	1.36499e-46	receptor-type adenylate cyclase GRESAG 4, putative location	3.14875e-21	receptor-type adenylate cyclase gresag	0	0.741	CY43_TRYBBReceptor-type adenylate cyclase GRESAG	0	0.66
TcIL3000_0_21670				vacuolar type h+ ATPase subunit, putative	-4.75325	0.000576508	61	12.8333	-2.1983	4.59566	15.1827	9.75912e-05	0.000608096	vacuolar type h+ ATPase subunit, putative location	3.10816e-76	vacuolar type h+ atpase subunit	7.77e-109	0.8945	VATL_CHRCTV-type proton ATPase 16 kDa proteolipid subunit	2.75e-52	0.77
TcIL3000_0_21750				electron transfer flavoprotein-ubiquinone oxidoreductase, putative	2.12598	0.0349905	50.8	108	1.19199	5.94496	12.5315	0.000400152	0.00209251	electron transfer flavoprotein-ubiquinone oxidoreductase, putative location	1.01841e-10	electron transfer flavoprotein-ubiquinone oxidoreductase	0	0.8455	ETFD_MOUSEElectron transfer flavo -ubiquinone mitochondrial	0	0.69
TcIL3000_0_21910				hypothetical protein, conserved	1.9794	6.24105e-05	67.95	134.5	1.0097	6.26393	17.5875	2.74392e-05	0.00019669	hypothetical protein, conserved location	1.22712e-19	unnamed protein product	0	0.626	USO1_MOUSEGeneral vesicular transport factor p115	6.22e-24	0.51
TcIL3000_0_21950				hypothetical protein, conserved	2.25506	2.34877e-10	56.85	128.2	1.26055	6.15167	26.0109	3.39503e-07	3.79004e-06	hypothetical protein, conserved location	5.1337e-08	brucei -specific protein	0	0.6924	RBSD_LACF3D-ribose pyranase	1.8	0.53
TcIL3000_0_21960				hypothetical protein, conserved	3.11882	1.13293e-08	31.7	98.8667	1.90415	5.67115	36.6087	1.44384e-09	2.45788e-08	hypothetical protein, conserved location	1.51262e-05	unnamed protein product	0	0.7985	---NA---
TcIL3000_0_22070				hypothetical protein, conserved	-2.72214	5.1307e-05	57.8	21.2333	-1.32133	4.6699	14.3257	0.000153748	0.000908099	Unknown protein	-	unnamed protein product	3.65e-105	0.6933	---NA---
TcIL3000_0_22150				hypothetical protein	-2.6031	1.19637e-12	98.05	37.6667	-1.30552	5.45956	26.3812	2.8025e-07	3.19579e-06	hypothetical protein, conserved location	6.22171e-06	unnamed protein product	6.62e-108	1	---NA---
TcIL3000_0_22260				hypothetical protein, conserved	-2.12296	0.000195061	43.45	20.4667	-0.976536	4.46253	7.86214	0.00504807	0.017814	Unknown protein	-	unnamed protein product	1.89e-92	0.96	STNB_CAEEL stoned B	6.77	0.45
TcIL3000_0_22360				NADH-dependent fumarate reductase	5.17231	7.64663e-11	33.95	175.6	2.34828	6.41789	64.1775	1.13702e-15	4.44626e-14	NADH-dependent fumarate reductase, putative location	3.3882e-161	nadh-dependent fumarate reductase	0	0.8735	NCB5R_DICDINADH-cytochrome b5 reductase 1	4.76e-35	0.56
TcIL3000_0_22480				hypothetical protein	2.52811	6.15466e-06	29.35	74.2	1.55396	5.32756	21.0093	4.57064e-06	3.98591e-05	Unknown protein	-	unnamed protein product	7.94e-110	1	TOP1_CRIGRDNA topoisomerase 1	2.84	0.43
TcIL3000_0_22490				hypothetical protein	2.17803	4.90132e-11	220.75	480.8	1.19414	8.04844	25.2306	5.08695e-07	5.45458e-06	Unknown protein	-	unnamed protein product	0	1	---NA---
TcIL3000_0_22590				kinesin, putative	2.08144	0	110.1	229.167	1.14353	7.00309	27.5887	1.50054e-07	1.80266e-06	kinesin, putative location	9.18048e-44	kinesin	0	0.613	KI13B_HUMANKinesin KIF13B	4.12e-69	0.57
TcIL3000_0_22610				Nitroreductase family, putative	2.3441	5.40268e-15	482.9	1131.97	1.30735	9.25894	27.7904	1.35198e-07	1.63767e-06	Unknown protein	-	nitroreductase	4.85e-165	0.747	HBN1_YEAST nitroreductase HBN1	3.3e-40	0.59
TcIL3000_0_22630				F-box and WD40 domain containing protein	1.97514	0.00200173	81.8	161.567	1.1098	6.51875	16.002	6.32765e-05	0.000410488	hypothetical protein, conserved location	4.8801e-16	g- protein	0	0.6175	DCA11_CAEBRDDB1- and CUL4-associated factor 11 homolog	1.24e-08	0.5
TcIL3000_0_22640				hypothetical protein, conserved	2.26322	0.000441067	40.65	92	1.19288	5.69328	17.2748	3.23445e-05	0.000226567	hypothetical protein, conserved location	0.000486847	unnamed protein product	1.54e-137	0.5982	---NA---
TcIL3000_0_22890				hypothetical protein, conserved (fragment)	5.74436	0.0191697	6.65	38.2	2.54952	4.29304	19.8123	8.54311e-06	6.95662e-05	Unknown protein	-	trophinin-like isoform x3	0	0.5375	FP1V2_PERVIFoot 1 variant 2	1.68e-13	0.37
TcIL3000_0_23050				expression site-associated gene 4 (ESAG4) protein, putative	9.64893	0.00954957	17.85	172.233	3.49835	6.33636	45.0736	1.8977e-11	4.3707e-10	receptor-type adenylate cyclase GRESAG 4, putative location	1.54495e-26	receptor-type adenylate cyclase gresag	0	0.847	CYA4_TRYBBReceptor-type adenylate cyclase ESAG 4	0	0.65
TcIL3000_0_23170				Unknown protein	-2.08	0.00247934	31.2	15	-1.01698	4.04343	6.80413	0.00909472	0.0285839	Unknown protein	-	hypothetical protein, unlikely	1.27e-78	0.93	---NA---
TcIL3000_0_23180				RNA-binding protein, putative	4.75459	0	39.05	185.667	2.36614	6.50566	75.896	2.99004e-18	1.63153e-16	RNA-binding protein, putative location	1.76e-12	rna-binding protein	0	0.611	CP33_ARATHRNA-binding chloroplastic	1.76e-13	0.37
TcIL3000_0_23410				expression site-associated gene 4 (ESAG4) protein, putative (fragment)	8.93508	0	156.6	1399.23	3.21896	9.3224	79.9778	3.78643e-19	2.27908e-17	receptor-type adenylate cyclase GRESAG 4, putative location	3.95146e-05	receptor-type adenylate cyclase gresag	0	0.7245	CY41_TRYBBReceptor-type adenylate cyclase GRESAG	0	0.62
TcIL3000_0_23650				hypothetical protein, conserved	4.63889	0	14.4	66.8	2.39981	5.03545	45.338	1.65799e-11	3.83374e-10	hypothetical protein, conserved location	2.96134e-06	unnamed protein product	0	0.564	PDI_HUMIN disulfide-isomerase	0.0997	0.41
TcIL3000_0_23700				RNA-binding protein, putative	-2.01317	5.6021e-14	178.3	88.5667	-0.91726	6.43666	18.3697	1.81924e-05	0.000136088	RNA-binding protein, putative (RBSR3) location	1.45638e-09	unnamed protein product	0	0.5945	---NA---
TcIL3000_0_23790				hypothetical protein, conserved	7.841	5.16876e-10	23.9	187.4	3.02708	6.45483	93.6027	3.85669e-22	3.4642e-20	hypothetical protein, conserved location	9.87196e-05	pterin-4-alpha-carbinolamine dehydratase	0	0.6221	---NA---
TcIL3000_0_23820				hypothetical protein	-2.79661	0.00225525	27.5	9.83333	-1.392	3.65358	6.87674	0.00873248	0.0276714	Unknown protein	-	arginine n- type i	1.17e-103	0.655	ANM6_XENTR arginine N-methyltransferase 6	1.55e-08	0.46
TcIL3000_0_23830				pseudouridine synthase TruD, putative (fragment)	2.95142	0.000439973	19.9	58.7333	1.4712	4.99277	16.3951	5.14193e-05	0.000340762	hypothetical protein, conserved location	9.11913e-09	brucei -specific protein	0	0.648	AROK_CHLPNShikimate kinase	0.406	0.53
TcIL3000_0_24040				hypothetical protein	4.22289	0	16.75	70.7333	2.23173	5.14002	42.9759	5.54192e-11	1.19177e-09	Unknown protein	-	unnamed protein product	6.55e-171	1	---NA---
TcIL3000_0_24310				hypothetical protein (fragment)	2.35574	0.00349303	49.1	115.667	1.22007	6.00509	17.379	3.06196e-05	0.000216563	Unknown protein	-	aminopeptidase	4.06e-108	0.619	RPOB_POLNADNA-directed RNA polymerase subunit beta	2.08	0.62
TcIL3000_0_24660			TcIL3000_0_24660	Trypanosomal VSG domain containing protein, putative (fragment)	-36.6283	5.39715e-08	609.25	16.6333	-5.12666	7.41724	252.719	6.63367e-57	1.54923e-53	Unknown protein	-	variant surface glycoprotein	0	0.4786	VSY3_TRYCOVariant surface glyco	2.48e-05	0.38
TcIL3000_0_24780				mitochondrial DNA polymerase I protein D, putative (fragment)	3.52854	0	20.15	71.1	1.92391	5.19508	35.0615	3.19447e-09	5.15219e-08	mitochondrial DNA polymerase I protein D, putative (POLID) location	6.47056e-28	mitochondrial dna polymerase i protein d	0	0.81	IF3M_MOUSETranslation initiation factor IF- mitochondrial	0.169	0.42
TcIL3000_0_24790				hypothetical protein, conserved (fragment)	4.19933	0	24.75	103.933	2.18231	5.68502	57.2138	3.90916e-14	1.26097e-12	Unknown protein	-	voltage-dependent p q-type calcium channel subunit alpha-1a isoform x3	0	0.678	---NA---
TcIL3000_0_24800				hypothetical protein, conserved	2.15681	0.000105875	38.05	82.0667	1.08734	5.53078	16.3553	5.25088e-05	0.000347194	Unknown protein	-	unnamed protein product	0	0.4955	---NA---
TcIL3000_0_24830				5'-3' exoribonuclease B, putative	2.90838	0.00192219	17.1	49.7333	1.4245	4.75334	13.3906	0.000252886	0.00139628	5'-3' exonuclease, pseudogene, putative,5'-3' exonuclease, frameshift,exoribonuclease 2, frameshift (XRNB) location	0.000274269	5 -3 exonuclease	0	0.589	XRN4_ARATH5 -3 exoribonuclease 4	5.05e-17	0.45
TcIL3000_0_25090				zinc finger CCCH domain containing protein 12	2.86061	9.4106e-08	16.5	47.2	1.47521	4.65894	17.0281	3.68308e-05	0.000254031	Unknown protein	-	unnamed protein product	1.76e-98	0.752	TISB_MOUSEZinc finger C3H1 type-like 1	7.47e-06	0.69
TcIL3000_0_25160				hypothetical protein, conserved	-2.75055	1.33786e-11	82.7	30.0667	-1.35009	5.19478	22.8657	1.73727e-06	1.66553e-05	Unknown protein	-	unnamed protein product	4.73e-178	0.98	VWA3B_HUMANvon Willebrand factor A domain-containing 3B	3.7	0.45
TcIL3000_0_25170				hypothetical protein, conserved	-3.7125	0.00681774	69.3	18.6667	-1.79043	4.74836	20.764	5.19514e-06	4.47042e-05	Unknown protein	-	unnamed protein product	1.9e-77	0.99	SYE1_ACIF5Glutamate--tRNA ligase 1	8.1	0.53
TcIL3000_0_25250				kinetoplastid-specific dual specificity phosphatase, putative	9.8324	8.50384e-10	8.95	88	3.90755	5.34797	66.4489	3.59082e-16	1.49873e-14	Unknown protein	-	dual-specificity protein phosphatase	0	0.572	DUS1_ARATHDual specificity phosphatase 1	7.18e-12	0.68
TcIL3000_0_25440				hypothetical protein	-2.18266	0.0432449	59.15	27.1	-1.06036	4.89583	10.4262	0.00124242	0.00547257	Unknown protein	-	unnamed protein product	6.23e-113	0.845	---NA---
TcIL3000_0_25490				Unknown protein	-2.27875	0.0394899	43.6	19.1333	-1.07948	4.34273	7.00209	0.00814146	0.0261606	Unknown protein	-	expression site-associated gene 3 protein	2.83e-100	0.701	DNLJ_LACSSDNA ligase	1.34	0.46
TcIL3000_0_25520				hypothetical protein, conserved	2.2164	0.00342898	28.65	63.5	1.12344	5.15242	11.6454	0.000643628	0.00315254	Unknown protein	-	unnamed protein product	0	0.6164	KTI12_YEAST KTI12	1.25	0.43
TcIL3000_0_25610			TcIL3000_0_25610	hypothetical protein, conserved	-48.9452	5.07201e-49	119.1	2.43333	-5.67726	5.12985	166.533	4.23151e-38	2.05881e-35	Unknown protein	-	unnamed protein product	0	0.9829	---NA---
TcIL3000_0_25620			TcIL3000_0_25620	Unknown protein	-154.274	1.44777e-28	272.55	1.76667	-7.41838	6.22621	322.326	4.51098e-72	2.63373e-68	Unknown protein	-	hypothetical protein, unlikely	1.02e-47	0.9875	---NA---
TcIL3000_0_25630			TcIL3000_0_25630	hypothetical protein, conserved	-56.25	3.9242e-23	56.25	1	-5.55838	4.17865	87.6747	7.71568e-21	5.77538e-19	Unknown protein	-	tcoingi protein	8.03e-96	0.5362	COAX_SYNP6Type III pantothenate kinase	3.35	0.47
TcIL3000_0_25860				hypothetical protein, conserved	2.60513	0.00378961	39	101.6	1.3927	5.80087	18.3981	1.7924e-05	0.000134251	Unknown protein	-	unnamed protein product	0	0.5525	T2G1_AVIPAType-2 restriction enzyme	1.28	0.57
TcIL3000_0_25960				hypothetical protein, conserved (fragment)	4.80443	9.0076e-06	13.55	65.1	2.27113	5.02127	33.214	8.25547e-09	1.24226e-07	Unknown protein	-	brucei -specific protein	1.04e-113	0.69	---NA---
TcIL3000_0_26080				hypothetical protein, conserved	-2.70249	3.3601e-09	119.45	44.2	-1.38687	5.68797	25.7493	3.88767e-07	4.29483e-06	Unknown protein	-	unnamed protein product	0	0.575	---NA---
TcIL3000_0_26190				hypothetical protein	2.1209	0.0389914	19.3	40.9333	1.06732	4.52717	7.2014	0.00728468	0.0239682	Unknown protein	-	unnamed protein product	5.78e-158	0.74	SLIP_HUMANNuclear GTPase SLIP-GC	0.725	0.46
TcIL3000_0_26250				hypothetical protein (fragment)	-2.22	9.87181e-05	210.9	95	-1.0457	6.63444	15.6158	7.76027e-05	0.000493555	Unknown protein	-	unnamed protein product, partial	2.57e-43	0.925	ZDBF2_MOUSEDBF4-type zinc finger-containing 2 homolog	0.0928	0.44
TcIL3000_0_26260				Calpain-like protein 2	2.78745	5.93366e-07	112.05	312.333	1.54082	7.36645	33.3727	7.60856e-09	1.15084e-07	calpain-like cysteine peptidase, putative,cysteine peptidase, Clan CA, family C2, putative (TbCALP2) location	3.34113e-05	calpain-like cysteine peptidase	0	0.7635	CAND_DROMECalpain-D	4.11e-34	0.44
TcIL3000_0_26420				retrotransposon hot spot protein 2 (RHS2), putative	-2.54348	0.00101171	33.15	13.0333	-1.31696	3.97565	8.56526	0.00342639	0.0129064	Unknown protein	-	variant surface glycoprotein	0	0.9235	GCC2_MOUSEGRIP and coiled-coil domain-containing 2	5.14	0.44
TcIL3000_0_26650				Present in the outer mitochondrial membrane proteome 7	2.96839	0.000168348	39.55	117.4	1.49829	5.95404	26.1697	3.12692e-07	3.51763e-06	Unknown protein	-	unnamed protein product	0	0.5745	---NA---
TcIL3000_0_26860				hypothetical protein, conserved	-2.55032	0.00688742	39.7	15.5667	-1.33424	4.26932	12.533	0.00039983	0.00209176	Unknown protein	-	unnamed protein product	3.63e-103	0.6245	---NA---
TcIL3000_0_26900				cyclic nucleotide-binding domain containing protein, putative	2.05841	0.00690726	26.25	54.0333	1.00374	4.9701	9.1567	0.00247809	0.00982319	hypothetical protein, conserved location	2.46209e-11	unnamed protein product	0	0.6142	KAPR_DEBH -dependent kinase regulatory subunit	0.0259	0.45
TcIL3000_0_26950				expression site-associated gene 4 (ESAG4) protein, putative	9.66013	0.00524723	7.65	73.9	3.49058	5.14116	39.2785	3.67472e-10	6.93209e-09	Unknown protein	-	receptor-type adenylate cyclase gresag	0	0.8705	CYA4_TRYBBReceptor-type adenylate cyclase ESAG 4	0	0.6
TcIL3000_0_27000				hypothetical protein, conserved	-2.25287	6.90152e-11	117.6	52.2	-1.06599	5.79567	19.9438	7.97514e-06	6.52598e-05	Unknown protein	-	brucei -specific protein	5.93e-162	0.5875	MTMR4_HUMANMyotubularin-related 4	0.385	0.53
TcIL3000_0_27010				Unknown protein	-5.81431	0.00810162	100.2	17.2333	-2.35706	5.11576	30.9063	2.70797e-08	3.75546e-07	Unknown protein	-	hypothetical protein, unlikely, partial	6.86e-33	1	TAO3_YEASTCell morphogenesis PAG1	0.222	0.53
TcIL3000_0_27080				6-phosphogluconolactonase	-2.8651	5.94601e-07	44.6	15.5667	-1.38782	4.34699	14.2122	0.000163305	0.000955366	6-phosphogluconolactonase (6PGL) location	2.83133e-06	6-phosphogluconolactonase	0	0.743	6PGL_SYNY36-phosphogluconolactonase	8.66e-27	0.53
TcIL3000_0_27180				1,2-Dihydroxy-3-keto-5-methylthiopentene dioxygenase, putative	-2.19798	4.97208e-17	192.25	87.4667	-1.06662	6.48959	26.8487	2.20021e-07	2.5615e-06	1,2-Dihydroxy-3-keto-5-methylthiopentene dioxygenase, putative location	1.07897e-21	#NAME?	0	0.6435	MTND_LEIMA1,2-dihydroxy-3-keto-5-methylthiopentene dioxygenase	1.92e-39	0.48
TcIL3000_0_27200				expression site-associated gene (ESAG) protein, putative	2.35613	0	46.05	108.5	1.3584	5.88289	31.8828	1.63759e-08	2.34627e-07	Unknown protein	-	expression site-associated gene	0	0.611	LBP_MOUSELipopolysaccharide-binding	0.00147	0.38
TcIL3000_0_27260				Tubulin/FtsZ family, GTPase domain containing protein, putative (fragment)	2.77444	1.60833e-06	21.65	60.0667	1.58939	5.02398	20.7032	5.36266e-06	4.59429e-05	beta tubulin location	4.5386e-172	beta tubulin	0	0.959	TBB_TRYBRTubulin beta chain	1.52e-143	0.97
TcIL3000_0_27320				hypothetical protein, conserved	-2.35876	1.06912e-06	62.35	26.4333	-1.14701	4.86306	12.1021	0.00050365	0.00254594	Unknown protein	-	unnamed protein product	1.42e-106	0.9	Y584_HAEDUNucleotide-binding HD_0584	0.397	0.39
TcIL3000_0_27390				Possible lysine decarboxylase, putative	2.05207	7.4984e-06	110.75	227.267	1.16435	6.99295	20.9179	4.79399e-06	4.16513e-05	hypothetical protein, conserved location	2.0637e-38	lysine decarboxylase domain-containing protein	0	0.803	YJF5_YEASTLOG family YJL055W	0.011	0.54
TcIL3000_0_27520				hypothetical protein, conserved	-7.23977	1.97303e-18	171.1	23.6333	-2.81845	5.82669	98.9103	2.64196e-23	2.80456e-21	Unknown protein	-	cell surface-expressed gene family	0	0.855	PLEC_CRIGRPlectin (Fragment)	0.00166	0.45
TcIL3000_0_27570				kinetoplastid kinetochore protein 6	-2.90152	0.0190696	57.45	19.8	-1.54702	4.69622	15.974	6.42181e-05	0.000415673	Unknown protein	-	unnamed protein product	6.08e-135	0.7926	FAA22_MYCMMp-hydroxybenzoic acid--AMP ligase 22	1.88	0.52
TcIL3000_0_27710				hypothetical protein, conserved	2.37562	3.30654e-05	13.4	31.8333	1.30053	4.15477	10.6663	0.00109104	0.00491705	Unknown protein	-	unnamed protein product	0	0.99	---NA---
TcIL3000_0_27880				hypothetical protein, conserved	3.11724	4.11138e-10	14.5	45.2	1.74366	4.58087	22.4471	2.1601e-06	2.0195e-05	Unknown protein	-	unnamed protein product	0	0.5225	EDS1L_ARATH EDS1L	1.28	0.53
TcIL3000_0_27910				Transferrin receptor-like, PAG-like (pseudogene)	-2.20733	0.00272196	58.2	26.3667	-1.01283	4.86223	6.89563	0.00864069	0.0274551	Unknown protein	-	transferrin receptor- pag-like	0	0.93	PAG1_TRYBB PAG1	1.31e-20	0.44
TcIL3000_0_27940				hypothetical protein, conserved	2.75875	2.27483e-05	156.75	432.433	1.51569	7.83115	27.1883	1.84573e-07	2.17923e-06	Unknown protein	-	unnamed protein product	0	0.7025	---NA---
TcIL3000_0_28040				protein tyrosine kinase, putative	5.89831	1.07342e-06	11.8	69.6	2.40692	5.10143	35.3599	2.74068e-09	4.45724e-08	hypothetical protein, conserved location	9.53236e-14	serine threonine protein kinase	0	0.5905	CDR2_SCHPOMitosis inducer kinase cdr2	7.57e-09	0.42
TcIL3000_0_28060				differentiation inhibitory kinase	-2.10221	0.000113229	47.65	22.6667	-0.934397	4.56507	7.44729	0.0063532	0.0214226	Unknown protein	-	zinc finger protein kinase-like	0	0.607	SCH9_CANALSerine threonine- kinase SCH9	2.51e-13	0.55
TcIL3000_0_28200				hypothetical protein	-2.60482	0.000174956	30.65	11.7667	-1.28801	3.85016	9.44358	0.0021189	0.00860903	Unknown protein	-	unnamed protein product	6.34e-120	0.7467	---NA---
TcIL3000_0_28320			TcIL3000_0_28320	expression site-associated gene 4 (ESAG4) protein, putative (fragment)	28.0067	1.91901e-09	4.95	138.633	4.72872	5.95294	126.215	2.75971e-29	5.75409e-27	Unknown protein	-	receptor-type adenylate cyclase gresag	0	0.8835	CYA4_TRYBBReceptor-type adenylate cyclase ESAG 4	0	0.6
TcIL3000_0_28560				Trichohyalin, putative (fragment)	2.13442	0.0111895	18.35	39.1667	1.06098	4.52036	7.53149	0.00606299	0.0206226	Unknown protein	-	unnamed protein product, partial	0	0.84	---NA---
TcIL3000_0_28820				Unknown protein	-2.97917	6.03969e-05	28.6	9.6	-1.49544	3.72162	11.5488	0.000677917	0.00329423	Unknown protein	-	hypothetical protein, unlikely	9.23e-77	1	---NA---
TcIL3000_0_28830				hypothetical protein, conserved	2.03113	4.35524e-08	203.45	413.233	1.10612	7.85878	20.3085	6.59065e-06	5.53264e-05	hypothetical protein, conserved location	3.00575e-06	unnamed protein product	0	0.578	---NA---
TcIL3000_0_28840				hypothetical protein, conserved	3.37699	1.73858e-12	67.95	229.467	1.80787	6.8771	51.098	8.78661e-13	2.36954e-11	hypothetical protein, conserved (pseudogene),hypothetical protein, conserved, frameshift location	1.11297e-19	unnamed protein product	0	0.5895	FBF1_CHICKFas-binding factor 1 homolog	0.917	0.42
TcIL3000_0_28870				CRAL/TRIO domain containing protein, putative	4.63876	0	32.25	149.6	2.38597	6.18856	83.4299	6.60147e-20	4.50792e-18	hypothetical protein, conserved location	2.30157e-05	unnamed protein product	0	0.518	YKP9_SCHPOCRAL-TRIO domain-containing mitochondrial	0.00233	0.45
TcIL3000_0_28980				hypothetical protein, conserved (fragment)	2.79054	0.000467171	23.95	66.8333	1.77735	5.12366	19.5414	9.84443e-06	7.86275e-05	Unknown protein	-	unnamed protein product, partial	0	0.6233	---NA---
TcIL3000_0_28990				EB1-like C-terminal motif containing protein, putative	2.05595	0.0165631	56	115.133	1.07644	6.04681	12.8828	0.000331622	0.00177631	hypothetical protein, conserved location	6.56223e-07	end-binding protein 1	5.98e-132	0.6925	MARE2_PONABMicrotubule-associated RP EB family member 2	0.0601	0.58
TcIL3000_0_29000				hypothetical protein, conserved	5.57407	5.33398e-12	10.8	60.2	2.81831	4.85432	43.9564	3.35765e-11	7.49661e-10	Unknown protein	-	unnamed protein product	0	0.62	RS16_COLP330S ribosomal S16	6.85	0.52
TcIL3000_0_29030				geranylgeranyl transferase type II beta subunit, putative	-2.42819	1.08547e-05	45.65	18.8	-1.15535	4.42425	10.0189	0.00154941	0.00662002	geranylgeranyl transferase type II beta subunit, putative location	1.45921e-08	geranylgeranyl transferase type ii beta subunit	0	0.858	PGTB2_DICDIProbable geranylgeranyl transferase type-2 subunit beta	8.55e-115	0.71
TcIL3000_0_29060				Unknown protein	-2.07496	0.000554633	44.75	21.5667	-0.932581	4.48779	6.57092	0.0103659	0.0319372	Unknown protein	-	hypothetical protein, unlikely	1.3e-78	1	TUP11_SCHPOTranscriptional repressor tup11	2.15	0.52
TcIL3000_0_29070				ubiquitin carboxyl-terminal hydrolase, putative	-2.07064	0.00471136	100.15	48.3667	-1.01259	5.6126	12.0328	0.000522729	0.0026271	ubiquitin carboxyl-terminal hydrolase, putative,cysteine peptidase, Clan CA, family C19, putative location	5.21134e-09	ubiquitin hydrolase	0	0.738	UBP6_ARATHUbiquitin carboxyl-terminal hydrolase 6	4.91e-68	0.51
TcIL3000_0_29120				hypothetical protein, conserved	-2.15047	0.000436939	38.35	17.8333	-1.01996	4.26707	7.82948	0.00514008	0.0180577	hypothetical protein, conserved location	0.000420819	unnamed protein product	7.26e-117	0.6175	KHSE_DESHYHomoserine kinase	5.65	0.55
TcIL3000_0_29150				variant surface glycoprotein	-4.00758	0.000628337	26.45	6.6	-1.76975	3.48507	10.3301	0.00130878	0.00571101	Unknown protein	-	variant surface glycoprotein	0	0.812	VSY3_TRYCOVariant surface glyco	0.00409	0.45
TcIL3000_0_29180				hypothetical protein, conserved	-2.05834	1.32123e-14	231.7	112.567	-0.95269	6.79434	19.998	7.75241e-06	6.35262e-05	Unknown protein	-	tvingi protein	1.94e-126	0.7615	KGD_MYCLEMultifunctional 2-oxoglutarate metabolism enzyme	0.18	0.45
TcIL3000_0_29200				hypothetical protein, conserved	-2.27419	2.54361e-05	49.35	21.7	-1.08131	4.56038	9.15876	0.0024753	0.00982129	hypothetical protein, conserved location	1.57457e-06	unnamed protein product	1.5e-107	0.6735	CR6AA_BACTUPesticidal crystal Cry6Aa (Fragment)	3.17	0.53
TcIL3000_0_29580				Unknown protein	-2.39512	7.63314e-08	147.3	61.5	-1.16408	6.06575	18.7833	1.46442e-05	0.000112353	ATP synthase subunit, putative location	1.39039e-06	vacuolar atp synthase subunit	2.82e-79	0.786	VATF_DICDIV-type proton ATPase subunit F	1.69e-25	0.56
TcIL3000_0_29690				invariant surface glycoprotein, putative	-2.60512	0.00990091	47.5	18.2333	-1.31125	4.50036	9.70687	0.00183581	0.0076396	Unknown protein	-	65 kda invariant surface	0	0.6125	BGAL_ECOLUBeta-galactosidase	0.327	0.62
TcIL3000_0_29800				hypothetical protein, conserved	-2.3916	0.00217243	130.9	54.7333	-1.14905	5.87741	19.3773	1.07273e-05	8.4924e-05	Unknown protein	-	unnamed protein product	2.67e-128	0.6954	---NA---
TcIL3000_0_29840				hypothetical protein (fragment)	2.94069	2.96281e-05	68.85	202.467	1.58912	6.73708	31.8124	1.69803e-08	2.42692e-07	Unknown protein	-	collagen triple helix repeat protein	0	0.4782	Y2317_ARATHProbable leucine-rich repeat receptor kinase At2g33170	1.41e-14	0.34
TcIL3000_0_29850				hypothetical protein	-2.13834	3.29643e-06	206.35	96.5	-1.01326	6.59896	19.4009	1.05955e-05	8.39375e-05	Unknown protein	-	unnamed protein product	1.28e-100	1	PKS16_DICDIProbable polyketide synthase 16	0.191	0.38
TcIL3000_0_29880				hypothetical protein, conserved	-2.74146	2.57424e-06	58.85	21.4667	-1.33136	4.69639	15.4674	8.39386e-05	0.000530098	Unknown protein	-	unnamed protein product	0	0.6567	PHK_STRCOProbable phosphoketolase	0.858	0.5
TcIL3000_0_29920				paraflagellar rod protein (fragment)	2.33333	0	126.7	295.633	1.32569	7.33014	31.5887	1.90538e-08	2.71e-07	paraflagellar rod protein,I2 antigen location	2.02324e-08	---NA---			FAZ1_TRYB2Flagellar attachment zone 1	2.38e-33	0.54
TcIL3000_0_30050				transmembrane protein, putative	-2.0434	0.0179219	90.25	44.1667	-0.941446	5.43336	9.6364	0.00190758	0.00787376	Unknown protein	-	unnamed protein product	1.9e-100	0.6317	GCA_DICDIGuanylyl membrane	0.684	0.5
TcIL3000_0_30110				WD domain, G-beta repeat, putative	2.59319	1.08372e-10	43.55	112.933	1.48471	5.93037	31.9432	1.58751e-08	2.28742e-07	hypothetical protein, conserved location	1.8851e-06	unnamed protein product	0	0.7145	WDR17_HUMANWD repeat-containing 17	1.58e-32	0.43
TcIL3000_0_30170			TcIL3000_0_30170	trypanosome RHS family, putative	-55.7	6.72594e-12	27.85	0.5	-5.8819	3.30375	52.8735	3.55735e-13	1.01812e-11	Unknown protein	-	unnamed protein product	3.58e-125	0.7815	---NA---
TcIL3000_0_30190			TcIL3000_0_30190	Zinc finger, C2H2 type/C2H2-type zinc finger containing protein, putative	-41.831	1.69552e-29	99	2.36667	-5.39748	4.85943	128.107	1.06334e-29	2.29938e-27	Unknown protein	-	zinc finger autosomal isoform x3	0	0.6505	ZFP26_MOUSEZinc finger 26	4.83e-07	0.42
TcIL3000_0_30230				hypothetical protein	-2.84769	4.28754e-36	252.4	88.6333	-1.4167	6.73563	46.5719	8.83194e-12	2.1264e-10	Unknown protein	-	unnamed protein product	2.05e-106	1	POLG_TVMVGenome poly	1.2	0.5
TcIL3000_0_30270				Unknown protein	2.90768	0.000468761	23.65	68.7667	1.63769	5.18562	21.2057	4.1253e-06	3.63831e-05	Unknown protein	-	hypothetical protein, unlikely	2.27e-84	0.925	---NA---
TcIL3000_0_30320				Unknown protein	-2.09314	0.00338283	61.05	29.1667	-0.984957	4.87376	8.26589	0.00403968	0.0147688	Unknown protein	-	congolense- cell surface-expressed gene family	5.24e-90	0.7122	RAD53_YEASTSerine threonine- kinase RAD53	0.24	0.51
TcIL3000_0_30490				monothiol glutaredoxin, putative	-2.42421	4.50766e-07	66.1	27.2667	-1.20061	4.93514	13.7132	0.000212958	0.00120305	monothiol glutaredoxin, putative location	8.22299e-46	glutaredoxin-like protein	1.08e-135	0.8285	GLRX2_RICFEProbable monothiol glutaredoxin-2	6.55e-26	0.69
TcIL3000_0_30510				hypothetical protein, conserved (fragment)	-2.09368	0.0128632	33.15	15.8333	-1.0786	4.09552	6.27459	0.0122481	0.0367192	Unknown protein	-	unnamed protein product, partial	2.11e-84	0.6378	ZO10_XENLAOocyte zinc finger 10 (Fragment)	0.324	0.56
TcIL3000_0_30530				hypothetical protein, conserved (fragment)	5.34765	1.57285e-12	41.9	224.067	2.53923	6.75594	82.0288	1.34117e-19	8.70045e-18	Unknown protein	-	aael005280- partial	0	0.5288	---NA---
TcIL3000_0_30610				ATP-dependent DEAH-box RNA helicase, putative (fragment)	3.54787	5.51987e-07	28.9	102.533	1.76895	5.72565	34.0052	5.49652e-09	8.50104e-08	ATP-dependent DEAH-box RNA helicase, putative location	3.67585e-08	atp-dependent dead h rna helicase	0	0.7145	DEXH1_ARATHD -box ATP-dependent RNA helicase D 1	1.19e-118	0.58
TcIL3000_0_30800				leucine-rich repeat protein (LRRP), putative (fragment)	5.1341	0	26.1	134	2.32571	6.02359	78.8081	6.84465e-19	3.93719e-17	leucine-rich repeat protein (LRRP), putative location	5.20992e-07	unnamed protein product, partial	0	0.6445	LRC40_CHICKLeucine-rich repeat-containing 40	2.39e-09	0.44
TcIL3000_0_30860				hypothetical protein, conserved	-6.63542	4.38972e-07	31.85	4.8	-2.49403	3.58396	21.9072	2.86151e-06	2.62855e-05	Unknown protein	-	unnamed protein product	3.86e-94	0.9491	STNB_CAEEL stoned B	6.77	0.45
TcIL3000_0_30960				hypothetical protein, conserved	3.62331	0	71.5	259.067	1.97514	7.02431	73.1902	1.17742e-17	5.90073e-16	Unknown protein	-	unnamed protein product	0	0.5878	UNC58_CAEELUncoordinated 58	4.76	0.44
TcIL3000_0_31190				Unknown protein	-3.13194	0.00496661	22.55	7.2	-1.59993	3.4799	10.8872	0.000968298	0.0044515	Unknown protein	-	transcription elongation factor polypeptide 1	1e-94	0.6245	ELOC_SCHPOElongin-C	5.97e-11	0.5
TcIL3000_0_31210				DnaJ domain containing protein, putative	-3.58696	6.10876e-05	38.5	10.7333	-1.8213	4.08433	19.5739	9.6783e-06	7.762e-05	Unknown protein	-	tpr-repeat-containing chaperone protein dnaj	3.76e-135	0.7435	DNAJH_SYNY3 slr0093	3.23e-10	0.71
TcIL3000_0_31250				Tubulin/FtsZ family, GTPase domain containing protein, putative	2.69601	5.49814e-07	146.55	395.1	1.54462	7.70194	25.2788	4.96125e-07	5.33448e-06	alpha tubulin location	0	alpha tubulin	0	0.986	TBA_TRYBRTubulin alpha chain	1.65e-154	1
TcIL3000_0_31300				co-chaperone GrpE, putative	-2.44915	2.23708e-07	328.35	134.067	-1.22117	7.19688	34.295	4.73603e-09	7.39794e-08	co-chaperone GrpE, putative location	1.21486e-20	co-chaperone	1.9e-161	0.742	GRPE_BART1	4.81e-30	0.61
TcIL3000_0_31440				Myosin tail, putative (fragment)	2.71375	1.58927e-11	79.3	215.2	1.52232	6.83422	39.7852	2.83481e-10	5.48048e-09	hypothetical protein, conserved location	0.000107228	myosin ii heavy chain	0	0.5989	MYS2_DICDIMyosin-2 heavy chain	7.07e-13	0.48
TcIL3000_0_31530				Unknown protein	-2.71681	1.10797e-16	122.8	45.2	-1.38215	5.75051	35.73	2.26648e-09	3.73281e-08	Unknown protein	-	endonuclease g	1.32e-75	0.7254	NUCG_CAEELEndonuclease mitochondrial	0.485	0.51
TcIL3000_0_31540				hypothetical protein, conserved (fragment)	2.43374	9.19256e-13	40.5	98.5667	1.31051	5.73891	28.3334	1.02117e-07	1.26854e-06	hypothetical protein, conserved location	4.44882e-08	unnamed protein product, partial	3.29e-164	0.6367	RSGA2_LACPL ribosome biogenesis GTPase 2	0.95	0.41
TcIL3000_0_31740				expression site-associated gene 4 (ESAG4) protein, putative	15.297	0.00313284	18.35	280.7	3.93741	6.99699	62.7377	2.36153e-15	8.83834e-14	receptor-type adenylate cyclase GRESAG 4, putative location	4.18471e-24	receptor-type adenylate cyclase gresag	0	0.8885	CYA4_TRYBBReceptor-type adenylate cyclase ESAG 4	0	0.64
TcIL3000_0_31830				Unknown protein	-2.09513	2.02691e-13	314.2	149.967	-0.989201	7.22483	23.9654	9.80818e-07	9.92188e-06	Unknown protein	-	hypothetical protein, unlikely	1.12e-101	0.8383	---NA---
TcIL3000_0_31920				protein kinase, putative	4.30288	0	58.55	251.933	2.13636	6.948	87.6573	7.78387e-21	5.78931e-19	Unknown protein	-	protein kinase	0	0.606	M3K4_MOUSEMitogen-activated kinase kinase kinase 4	1.33e-12	0.4
TcIL3000_0_31960				hypothetical protein, conserved (fragment)	4.42387	1.20665e-09	8.1	35.8333	2.04325	4.19684	23.5656	1.20725e-06	1.2018e-05	Unknown protein	-	unnamed protein product, partial	0	0.6368	LRP12_MOUSELow-density lipo receptor-related 12	0.0305	0.56
TcIL3000_0_32010				hypothetical protein, conserved	-2.29206	1.0346e-08	81.75	35.6667	-1.07139	5.25944	14.3832	0.000149127	0.000883488	Unknown protein	-	brucei -specific protein	8.14e-139	0.755	CSK2A_CAEELCasein kinase II subunit alpha	0.0456	0.53
TcIL3000_0_32110				casein kinase I, isoform 2	3.64061	0.0259571	24.95	90.8333	1.81915	5.58103	15.3835	8.77508e-05	0.000551489	casein kinase I, isoform 2 (CK1.2) location	3.9538e-163	casein kinase	0	0.9585	KC1D_ARATHCasein kinase I isoform delta-like	4.07e-160	0.87
TcIL3000_0_32550				Adenine phosphoribosyltransferase, putative	-2.68689	2.72683e-05	1109.15	412.8	-1.35472	8.88949	30.2791	3.74139e-08	5.01628e-07	Adenine phosphoribosyltransferase, putative location	6.31546e-07	adenine phosphoribosyltransferase	9.75e-171	0.772	APT_ACISJAdenine phosphoribosyltransferase	9.4e-28	0.53
TcIL3000_0_32650				hypothetical protein	7.62963	1.71555e-05	7.2	54.9333	2.77799	4.74253	35.4815	2.57478e-09	4.21088e-08	Unknown protein	-	unnamed protein product	9.1e-100	1	GAG_SRV2Gag poly	0.502	0.39
TcIL3000_0_33150				Histone-like transcription factor (CBF/NF-Y) and archaeal histone, putative	-2.138	0.000398772	69.2	32.3667	-1.06903	5.07469	9.97199	0.0015894	0.00676362	Unknown protein	-	dna polymerase epsilon p17	2.39e-91	0.7345	DPOE3_RATDNA polymerase epsilon subunit 3	3.59e-05	0.69
TcIL3000_0_33240				hypothetical protein, conserved	-2.24623	0.0454197	29.8	13.2667	-1.15065	3.9669	7.80096	0.00522186	0.018289	Unknown protein	-	unnamed protein product	1.68e-96	0.99	FA65C_DANRE FAM65C	0.00393	0.47
TcIL3000_0_33270				kinetoplastid kinetochore protein 8, putative	-7.53333	0.0304702	45.2	6	-2.97029	3.88467	21.4936	3.55013e-06	3.16933e-05	Unknown protein	-	unnamed protein product	4.23e-168	0.615	SMC_AQUAEChromosome partition Smc	2.57	0.55
TcIL3000_0_33390				Sperm-tail PG-rich repeat, putative	2.41256	3.35717e-05	159.25	384.2	1.32069	7.69808	24.4233	7.73278e-07	7.96259e-06	Unknown protein	-	---NA---			OD3L2_MOUSEOuter dense fiber 3 2	3.16e-10	0.46
TcIL3000_0_33470				RBP32	2.59559	8.0896e-09	107.4	278.767	1.47827	7.21985	33.7842	6.15779e-09	9.44869e-08	RBP32 (RBP32) location	7.09372e-07	rna-binding partial	0	0.5479	EPAB2_HUMANEmbryonic polyadenylate-binding 2	0.162	0.4
TcIL3000_0_33480				hypothetical protein, conserved	2.38964	0.00036268	51.5	123.067	1.23748	6.0829	21.0556	4.4615e-06	3.89656e-05	Unknown protein	-	unnamed protein product	7.87e-101	1	SYT_PELPDThreonine--tRNA ligase	0.101	0.45
TcIL3000_0_33580				WD40 repeats, putative (fragment)	9.19763	0	19.65	180.733	3.15664	6.38537	111.872	3.81181e-26	5.56381e-24	hypothetical protein, conserved location	5.28341e-06	unnamed protein product, partial	0	0.5805	SEC31_NEUCR transport sec31	1.84e-05	0.45
TcIL3000_0_33600				Rab3 GTPase-activating protein catalytic subunit, putative (fragment)	2.18519	2.07619e-09	80.1	175.033	1.16343	6.60305	27.2982	1.7437e-07	2.07133e-06	hypothetical protein, conserved location	3.37653e-11	outer dynein arm docking	0	0.583	RB3GP_HUMANRab3 GTPase-activating catalytic subunit	0.00884	0.45
TcIL3000_0_33700				Probable N6-adenine methyltransferase, putative	-2.04125	0.0334995	235.9	115.567	-0.978664	6.83481	18.1538	2.03757e-05	0.000150682	hypothetical protein, conserved location	3.42498e-47	unnamed protein product	0	0.6535	N6MT2_DANRE -lysine N-methyltransferase n6amt2	6.61e-11	0.47
TcIL3000_0_33810				CRAL/TRIO domain containing protein, putative	3.13588	0	47.1	147.7	1.76727	6.25296	54.9033	1.26608e-13	3.81031e-12	hypothetical protein, conserved location	1.19927e-08	unnamed protein product	0	0.684	CSR1_YEASTPhosphatidylinositol transfer CSR1	0.143	0.42
TcIL3000_0_33830				mitotic centromere-associated kinesin, putative (fragment)	4.45005	5.40268e-15	17.85	79.4333	2.33306	5.30311	46.799	7.86547e-12	1.91344e-10	mitotic centromere-associated kinesin, putative,MCAK-like kinesin, putative (Kif13-4) location	2.34137e-51	mitotic centromere-associated kinesin	0	0.7935	KIF24_HUMANKinesin KIF24	8.7e-63	0.62
TcIL3000_0_33840				hypothetical protein, conserved	2.68571	0	63	169.2	1.45443	6.48758	43.488	4.26565e-11	9.29291e-10	Unknown protein	-	---NA---			ESAG8_TRYBB adenylate cyclase regulatory	7.94e-11	0.42
TcIL3000_0_33850				expression site-associated gene 4 (ESAG4) protein, putative	2.21862	0	271.4	602.133	1.22613	8.36584	26.9486	2.08936e-07	2.43731e-06	receptor-type adenylate cyclase GRESAG 4, putative,expression site-associated gene 4 (ESAG4) protein, putative,expression site-associated	1.61366e-20	receptor-type adenylate cyclase gresag	0	0.786	CY41_TRYBBReceptor-type adenylate cyclase GRESAG	0	0.73
TcIL3000_0_34150				hypothetical protein, conserved (fragment)	5.92647	1.31872e-07	54.4	322.4	2.71345	7.26576	68.642	1.18061e-16	5.12489e-15	Unknown protein	-	kinesin-like protein	0	0.66	CING_SORARCingulin	0.0192	0.43
TcIL3000_0_34250				hypothetical protein	4.37961	0	131.1	574.167	2.20282	8.13467	73.7549	8.84453e-18	4.49033e-16	Unknown protein	-	unnamed protein product	0	0.8144	---NA---
TcIL3000_0_34260				TerD domain containing protein, putative	2.0604	0.00129039	29.25	60.2667	1.03921	5.13011	10.5735	0.00114722	0.00511887	hypothetical protein, conserved location	1.68919e-15	unnamed protein product	0	0.6645	TERZ_SERMATellurium resistance	2.86e-05	0.46
TcIL3000_0_34340				retrotransposon hot spot protein 2 (RHS2), putative	1.94045	0.000441328	48.7	94.5	1.15126	5.74564	16.8541	4.03654e-05	0.000274678	Unknown protein	-	unnamed protein product	0	0.878	---NA---
TcIL3000_0_34440				phosphoacetylglucosamine mutase, putative (fragment)	10.1829	7.39978e-09	5.65	57.5333	3.38605	4.69235	56.2238	6.46745e-14	2.00852e-12	phosphoacetylglucosamine mutase, putative,acetylglucosaminephosphomutase, putative,N-acetylglucosamine-phosphate mutase, putative location	1.85735e-07	phosphoacetylglucosamine mutase	0	0.7115	AGM1_ORYSJPhosphoacetylglucosamine mutase	1.01e-31	0.51
TcIL3000_0_34630				Unknown protein	-2.64476	0.00939593	135.5	51.2333	-1.2893	5.86753	22.0936	2.5968e-06	2.40276e-05	Unknown protein	-	hypothetical protein, unlikely	3.83e-103	0.75	VIP1_CAEELInositol hexakisphosphate and diphosphoinositol-pentakisphosphate kinase	2.17	0.62
TcIL3000_0_34670				hypothetical protein, conserved	-2.0767	2.28588e-06	70.4	33.9	-0.933176	5.10979	9.60996	0.00193525	0.00795422	Unknown protein	-	unnamed protein product	5.15e-132	0.6925	Y2666_THEFYUPF0336 Tfu_2666	0.54	0.52
TcIL3000_0_34750				Unknown protein	-7.39238	1.70537e-10	54.95	7.43333	-2.72504	4.26421	41.0841	1.45819e-10	2.9768e-09	Unknown protein	-	hypothetical protein, unlikely	1.03e-62	0.823	BACR3_HALSDArchaerhodopsin-3	3.33	0.52
TcIL3000_0_34890				hypothetical protein, conserved (fragment)	3.94847	3.62822e-06	10.35	40.8667	1.83593	4.41984	19.5554	9.77256e-06	7.81604e-05	Unknown protein	-	vesicular transport-associated repeat protein	0	0.6982	MYH1_HORSEMyosin-1	2.86	0.51
TcIL3000_0_34900				hypothetical protein, conserved	-2.12332	0.00399207	100.15	47.1667	-1.00448	5.56169	11.8205	0.000585823	0.00290474	Unknown protein	-	lipase domain protein	1.15e-140	0.5915	TRUD_GEOS pseudouridine synthase D	1.39	0.5
TcIL3000_0_35000				Unknown protein	-4.13072	9.68423e-163	776.3	187.933	-1.97184	8.17758	83.389	6.73951e-20	4.57542e-18	Unknown protein	-	hypothetical protein, unlikely	1.38e-80	1	PME1_CAEELPoly(ADP-ribose) polymerase pme-1	3.17	0.43
TcIL3000_0_35020				hypothetical protein	10.8495	0	3.1	33.6333	3.67909	3.96039	47.644	5.11086e-12	1.26708e-10	Unknown protein	-	unnamed protein product	4.67e-87	1	AT2A1_CHICKSarcoplasmic endoplasmic reticulum calcium ATPase 1	1.89	0.5
TcIL3000_0_35090				hypothetical protein, conserved	-3.24855	0.00829275	37.25	11.4667	-1.54501	3.96765	12.3207	0.000447962	0.00230739	Unknown protein	-	unnamed protein product	6.17e-103	0.6353	ASPP2_HUMANApoptosis-stimulating of p53 2	4.66	0.58
TcIL3000_0_35390				MORN repeat, putative	-2.12211	1.47695e-08	128.6	60.6	-0.978782	5.95162	16.4817	4.91214e-05	0.000327019	hypothetical protein, conserved location	1.02976e-18	phosphatidylinositol-4-phosphate 5-kinase	0	0.7585	R10B1_HUMANRadial spoke head 10 homolog B	1.47e-13	0.44
TcIL3000_0_35480			TcIL3000_0_35480	variant surface glycoprotein	-27.3103	5.90848e-20	52.8	1.93333	-4.77543	4.12839	77.5856	1.27093e-18	7.13492e-17	Unknown protein	-	variant surface glycoprotein	0	0.5145	CASA1_HUMANAlpha-S1-casein	2.6	0.47
TcIL3000_0_35490				hypothetical protein, conserved	-3.81429	0.0158506	66.75	17.5	-1.8746	4.81095	20.5583	5.78414e-06	4.92284e-05	variant surface glycoprotein (VSG, pseudogene), putative,variant surface glycoprotein (VSG, pseudogene), fragment,chrX additional, unordere	6.55226e-83	unnamed protein product	1.68e-95	0.958	GATB_LACF3Aspartyl glutamyl-tRNA(Asn Gln) amidotransferase subunit B	0.498	0.53
TcIL3000_0_35680				hypothetical protein, conserved	1.90457	0.00336885	24.8	47.2333	1.08542	4.79236	8.92662	0.00281044	0.0109283	Unknown protein	-	unnamed protein product	0	0.985	---NA---
TcIL3000_0_35790				oligopeptidase b	2.94666	0	335.25	987.867	1.6402	8.99886	44.9634	2.00747e-11	4.60535e-10	oligopeptidase b,serine peptidase, clan SC, family S9A-like protein (OPB) location	2.26812e-55	oligopeptidase b	0	0.836	PTRB_MORLAProtease 2	5.46e-151	0.59
TcIL3000_0_35800				Domain of unknown function (DUF4486), putative	2.46254	0	196.45	483.767	1.37331	8.0213	34.6275	3.99231e-09	6.30828e-08	hypothetical protein, conserved location	3.00795e-15				CFA54_HUMANCilia- and flagella-associated 54	9.79e-05	0.52
TcIL3000_0_35840				Unknown protein	-5.70634	4.12492e-07	135.05	23.6667	-2.48513	5.60483	81.8637	1.45805e-19	9.30361e-18	Unknown protein	-	---NA---			TRK1_SCHPOPotassium transport 1	0.888	0.52
TcIL3000_0_35850				ubiquitin ligase, putative (fragment)	3.25302	1.47359e-06	42.75	139.067	1.89649	6.16311	37.3725	9.75886e-10	1.7059e-08	Unknown protein	-	ubiquitin ligase	0	0.561	UBR1_MOUSEE3 ubiquitin- ligase UBR1	4.68e-16	0.54
TcIL3000_0_35920				Unknown protein	-2.46674	8.80573e-64	552.55	224	-1.22702	7.93516	34.2816	4.76867e-09	7.4245e-08	Unknown protein	-	hypothetical protein, unlikely	4.22e-89	0.7346	ACSA_DESAAAcetyl-coenzyme A synthetase	4.27	0.45
TcIL3000_0_36150				hypothetical protein, conserved	-2.11411	0.0451382	110.85	52.4333	-0.949719	5.71268	10.4161	0.00124922	0.00549629	Unknown protein	-	unnamed protein product	0	0.532	---NA---
TcIL3000_0_36160			TcIL3000_0_36160	hypothetical protein, conserved	20.1923	2.73863e-13	24.1	486.633	4.46076	7.75385	163.774	1.69518e-37	7.91785e-35	hypothetical protein, conserved location	1.85675e-70	sodium stibogluconate resistance protein	0	0.679	OSBL1_RATOxysterol-binding -related 1	0.801	0.45
TcIL3000_0_36190				hypothetical protein, conserved	3.14702	0.00357609	11.45	36.0333	1.5952	4.31356	12.356	0.000439573	0.00227321	Unknown protein	-	dna-directed rna polymerase ii subunit rpb1	0	0.58	UNC89_CAEELMuscle M-line assembly unc-89	4.6e-10	0.41
TcIL3000_0_36320				expression site-associated gene 4 (ESAG4) protein, putative (fragment)	12.6308	0	33.5	423.133	3.79787	7.57094	178.585	9.87073e-41	6.06634e-38	receptor-type adenylate cyclase GRESAG 4, putative location	3.84304e-16	receptor-type adenylate cyclase gresag	0	0.8015	CYA4_TRYBBReceptor-type adenylate cyclase ESAG 4	2.59e-131	0.65
TcIL3000_0_36330				expression site-associated gene 4 (ESAG4) protein, putative	2.08831	1.42075e-05	118.9	248.3	1.1926	7.10899	20.194	6.99723e-06	5.80715e-05	receptor-type adenylate cyclase GRESAG 4, putative location	6.2438e-32	receptor-type adenylate cyclase gresag	0	0.778	CYA4_TRYBBReceptor-type adenylate cyclase ESAG 4	0	0.64
TcIL3000_0_36350				dynein heavy chain, cytosolic, putative	-2.42091	0.000845079	120.4	49.7333	-1.22823	5.79315	27.5914	1.49844e-07	1.80198e-06	dynein heavy chain, cytosolic, putative location	0.000602483	dynein heavy	0	0.6065	DYHC_ASHGODynein heavy cytoplasmic	1.12e-17	0.49
TcIL3000_0_36520			TcIL3000_0_36520	Unknown protein	-20.6288	3.5921e-10	2720.25	131.867	-4.27115	9.62085	129.082	6.50576e-30	1.46092e-27	Unknown protein	-	hypothetical protein, unlikely	1.02e-32	1	Y4312_ARATHProbable LRR receptor-like serine threonine- kinase At4g31250	0.929	0.57
TcIL3000_0_36610				hypothetical protein, conserved	6.04281	1.10107e-07	5.45	32.9333	2.66822	3.97526	29.3051	6.18315e-08	8.0134e-07	Unknown protein	-	brucei -specific protein	2.32e-148	0.7225	CBID_PROMACobalt-precorrin-5B C(1)-methyltransferase	3.31	0.5
TcIL3000_0_36710				hypothetical protein, conserved	-2.56024	8.86554e-11	127.5	49.8	-1.23213	5.83911	22.5874	2.00801e-06	1.8943e-05	Unknown protein	-	unnamed protein product	3.71e-93	0.9573	---NA---
TcIL3000_0_36860			TcIL3000_0_36860	hypothetical protein, conserved (fragment)	18.1564	0	15.35	278.7	4.24987	6.95609	183.588	7.98239e-42	5.48296e-39	Unknown protein	-	probable e3 ubiquitin-protein ligase hip1	0	0.559	MBR2_ARATHE3 ubiquitin- ligase MBR2	0.000192	0.47
TcIL3000_0_36900				hypothetical protein (fragment)	2.96756	6.59491e-12	29.8	88.4333	1.57105	5.55143	30.9746	2.61434e-08	3.62992e-07	Unknown protein	-	unnamed protein product, partial	0	0.5417	RL6_PELPD50S ribosomal L6	4.17	0.46
TcIL3000_0_36940				nitrilase, putative	-2.02008	3.77651e-13	177.7	87.9667	-0.914334	6.42804	18.2314	1.95631e-05	0.000145133	nitrilase, putative location	1.79304e-20	nitrilase	0	0.837	YAUB_SCHPOHydrolase	3.08e-88	0.66
TcIL3000_0_37000				expression site-associated gene 4 (ESAG4) protein, putative	1.99965	0	289.75	579.4	1.07981	8.34485	22.6511	1.94245e-06	1.84407e-05	receptor-type adenylate cyclase GRESAG 4, putative,expression site-associated gene 4 (ESAG4) protein, putative,expression site-associated	1.61366e-20	receptor-type adenylate cyclase gresag	0	0.7845	CY41_TRYBBReceptor-type adenylate cyclase GRESAG	0	0.72
TcIL3000_0_37040				hypothetical protein	2.68606	0.00211782	22.35	60.0333	1.39386	5.05154	14.4446	0.000144341	0.000859933	protein kinase, putative location	3.77991e-11	protein kinase	3.16e-154	0.639	---NA---
TcIL3000_0_37050				hypothetical protein	4.65693	1.81084e-05	6.85	31.9	2.20373	4.04083	20.7767	5.1607e-06	4.44734e-05	Unknown protein	-	unnamed protein product	7.63e-134	1	ABAA_ACRCHConidiophore development regulator abaA	0.171	0.48
TcIL3000_0_37190				retrotransposon hot spot protein 2 (RHS2), putative	2.26782	1.56381e-05	46.3	105	1.21071	5.84662	21.4593	3.61422e-06	3.22162e-05	retrotransposon hot spot (RHS) protein, putative,chrIX additional, unordered contigs location	3.41386e-05	unnamed protein product	0	0.756	---NA---
TcIL3000_0_37280				NADH-dependent fumarate reductase (fragment)	8.59608	4.94345e-14	12.75	109.6	2.83922	5.68181	65.8292	4.91739e-16	2.02184e-14	NADH-dependent fumarate reductase (FRDg) location	1.08653e-50	nadh-dependent fumarate reductase	0	0.817	OSM1_YEASTFumarate reductase 2	2.69e-21	0.53
TcIL3000_0_37310				retrotransposon hot spot protein 2 (RHS2), putative	2.18587	0.00149883	21.7	47.4333	1.11556	4.73258	9.98212	0.00158068	0.00673142	Unknown protein	-	unnamed protein product	0	0.942	ECCC3_MYCTUESX-3 secretion system 3	0.462	0.58
TcIL3000_0_37370				alkyl-dihydroxyacetone phosphate synthase	-2.61104	0.00328954	67.8	25.9667	-1.26344	4.8986	13.5042	0.000238028	0.00132608	alkyl-dihydroxyacetone phosphate synthase,alkylglycerone-phosphate synthase ,alkyl-DHAP synthase (DHAP) location	6.11959e-14	alkyl-dihydroxyacetone phosphate synthase	0	0.8345	ADAS_TRYBBAlkyldihydroxyacetonephosphate synthase	0	0.89
TcIL3000_0_37480				hypothetical protein	-5.5454	6.67781e-111	12370.3	2230.73	-2.3975	12.0627	95.9188	1.19691e-22	1.1456e-20	Unknown protein	-	unnamed protein product	2.17e-110	1	PNS1_CANGA PNS1	0.19	0.5
TcIL3000_0_37490				S-adenosylmethionine synthetase, putative	-2.72489	2.49209e-127	10944.7	4016.57	-1.37357	12.1816	33.0959	8.77222e-09	1.31662e-07	S-adenosylmethionine synthetase, putative (METK1) location	4.2656e-117	s-adenosylmethionine synthetase	0	0.916	METK_LEIINS-adenosylmethionine synthase	0	0.9
TcIL3000_0_37550				zinc finger CCCH domain containing protein 11	2.244	0.0107086	88.25	198.033	1.18319	6.78002	16.2656	5.50548e-05	0.000362387	Unknown protein	-	zinc finger protein cth1	0	0.5665	Z36L3_MOUSEZinc finger C3H1 type-like 3	0.000537	0.59
TcIL3000_0_37750				conserved protein, unknown function	4.4416	1.19753e-07	11.7	51.9667	2.51888	4.69433	31.6111	1.88348e-08	2.68212e-07	hypothetical protein, conserved location	3.96817e-81	unnamed protein product	0	0.6475	MD15A_ARATHMediator of RNA polymerase II transcription subunit 15a	0.62	0.49
TcIL3000_0_37820				expression site-associated gene 4 (ESAG4) protein, putative	5.73329	0	149.85	859.133	2.60793	8.67039	94.1547	2.91806e-22	2.7043e-20	receptor-type adenylate cyclase GRESAG 4, putative location	9.73025e-37	receptor-type adenylate cyclase gresag	0	0.8195	CY43_TRYBBReceptor-type adenylate cyclase GRESAG	0	0.66
TcIL3000_0_37830				expression site-associated gene 4 (ESAG4) protein, putative (fragment)	11.2115	1.03674e-11	65.4	733.233	3.53309	8.37596	116.602	3.50789e-27	5.85166e-25	receptor-type adenylate cyclase GRESAG 4, putative location	2.29006e-15	receptor-type adenylate cyclase gresag	0	0.806	CYA4_TRYBBReceptor-type adenylate cyclase ESAG 4	0	0.61
TcIL3000_0_37910				R3H-associated N-terminal domain containing protein, putative	3.38387	0	27.7	93.7333	1.8505	5.58954	46.2352	1.04874e-11	2.49413e-10	hypothetical protein, conserved location	9.02526e-17	unnamed protein product	0	0.6655	CH10_RICBR10 kDa chaperonin	6.77	0.45
TcIL3000_0_38090				hypothetical protein	3.91746	1.41141e-11	10.5	41.1333	1.97882	4.40508	25.4806	4.46847e-07	4.87648e-06	Unknown protein	-	unnamed protein product	5.49e-146	1	OBG_LACPLGTPase Obg	5.84	0.43
TcIL3000_0_38440				hypothetical protein, conserved	2.13199	0.00586285	29.8	63.5333	1.05389	5.19028	11.0188	0.000901913	0.00419086	Unknown protein	-	unnamed protein product	1.05e-136	0.6565	SARM1_DROMESterile alpha and TIR motif-containing 1	0.237	0.43
TcIL3000_0_38490				hypothetical protein, conserved	-2.35754	7.46155e-08	84.4	35.8	-1.11764	5.29665	14.0594	0.00017713	0.00102647	Unknown protein	-	unnamed protein product	0	0.647	---NA---
TcIL3000_0_38540				hypothetical protein, conserved	2.29504	3.90001e-08	138.85	318.667	1.28537	7.44771	26.5195	2.60889e-07	3.00434e-06	hypothetical protein, conserved location	7.37874e-10	unnamed protein product	0	0.5211	---NA---
TcIL3000_0_38560			TcIL3000_0_38560	hypothetical protein, conserved	15.8776	0	28.6	454.1	4.00323	7.66122	175.395	4.90957e-40	2.72995e-37	Unknown protein	-	unnamed protein product	0	0.5117	NLRC3_MOUSE NLRC3	0.299	0.5
TcIL3000_0_38620				retrotransposon hot spot protein 2 (RHS2), putative (fragment)	2.56891	0.0164247	17.05	43.8	1.61112	4.51239	12.0566	0.000516092	0.00259983	Unknown protein	-	unnamed protein product, partial	0	0.923	FCGBP_HUMAN c-binding	0.174	0.47
TcIL3000_0_38650				expression site-associated gene 4 (ESAG4) protein, putative	3.87029	2.13969e-07	332.8	1288.03	2.03439	9.32407	46.2101	1.06227e-11	2.51606e-10	receptor-type adenylate cyclase GRESAG 4, putative location	2.3172e-22	---NA---			CY43_TRYBBReceptor-type adenylate cyclase GRESAG	0	0.61
TcIL3000_0_38680				Transferrin receptor-like, PAG-like	-3.02941	1.22946e-05	51.5	17	-1.45434	4.46687	15.4186	8.61364e-05	0.000542511	Unknown protein	-	transferrin receptor- pag-like	0	0.7765	PAG1_TRYBB PAG1	9.55e-22	0.46
TcIL3000_0_38760				hypothetical protein, conserved (fragment)	9.33417	0.00187149	39.7	370.567	3.26432	7.42671	56.2835	6.27403e-14	1.95365e-12	Unknown protein	-	chromatin modification-related protein eaf-1-like	0	0.6208	FAZ1_TRYB9Flagellar attachment zone 1	1.27e-12	0.52
TcIL3000_0_38840				hypothetical protein, conserved	-2.66047	6.49201e-07	78.75	29.6	-1.28485	5.16695	14.9653	0.000109508	0.000670893	variant surface glycoprotein (VSG, pseudogene), putative,variant surface glycoprotein (VSG, pseudogene), fragment,chrX additional, unordere	6.8657e-83	unnamed protein product	1.03e-86	0.952	GATB_LACF3Aspartyl glutamyl-tRNA(Asn Gln) amidotransferase subunit B	0.454	0.57
TcIL3000_0_38910				protein kinase, putative	2.12498	1.63615e-12	97.35	206.867	1.21871	6.84144	27.9162	1.26687e-07	1.54579e-06	protein kinase, putative location	1.16832e-23	protein kinase	0	0.7395	Y8901_DICDIProbable serine threonine- kinase DDB_G0278901	1.57e-46	0.52
TcIL3000_0_38950				hypothetical protein	-7.01509	0.00207637	371.8	53	-2.73627	6.93067	92.7031	6.0759e-22	5.37487e-20	Unknown protein	-	unnamed protein product	2.11e-92	1	---NA---
TcIL3000_0_39150				WD domain, G-beta repeat, putative	-2.53318	4.4628e-05	36.9	14.5667	-1.27163	4.15289	11.4592	0.000711425	0.00342994	hypothetical protein, conserved location	9.798e-35	wd40 repeat-containing protein	0	0.678	WDR1_CAEELActin-interacting 1	2.67e-36	0.48
TcIL3000_0_39180				retrotransposon hot spot protein 2 (RHS2), putative	2.38486	0.0125297	15.85	37.8	1.17298	4.45482	8.47057	0.00360938	0.0134654	Unknown protein	-	rhs protein	0	0.838	KAD6_DROMEAdenylate kinase isoenzyme 6 homolog	0.341	0.43
TcIL3000_0_39270				hypothetical protein, conserved	5.45869	0.000120235	5.85	31.9333	2.52379	4.0175	23.3675	1.33823e-06	1.31647e-05	Unknown protein	-	unnamed protein product	0	0.6463	GATC_BARQUAspartyl glutamyl-tRNA(Asn Gln) amidotransferase subunit C	0.812	0.48
TcIL3000_0_39280				hypothetical protein, conserved	-2.30867	0.000128757	72.8	31.5333	-1.11567	5.06982	12.6154	0.000382578	0.00201596	Unknown protein	-	receptor-type adenylate cyclase gresag	1.86e-164	0.8205	CYA4_TRYBBReceptor-type adenylate cyclase ESAG 4	5.14e-38	0.6
TcIL3000_0_39310				Unknown protein	-2.40439	0.000717965	311.85	129.7	-1.21661	7.1298	27.7053	1.41273e-07	1.70948e-06	40S ribosomal protein S16, putative location	1.0875e-87	40s ribosomal protein s16	1.67e-81	0.9295	RS16_DICDI40S ribosomal S16	1.32e-45	0.71
TcIL3000_0_39390				expression site-associated gene 4 (ESAG4) protein, putative	6.33055	8.01457e-06	17.95	113.633	2.63687	5.78023	52.2331	4.92876e-13	1.38017e-11	Unknown protein	-	receptor-type adenylate cyclase gresag	0	0.8595	CYA4_TRYBBReceptor-type adenylate cyclase ESAG 4	5.04e-176	0.58
TcIL3000_0_39410				Methyltransferase domain/Methyltransferase involved in Williams-Beuren syndrome, putative	-2.83195	0.00311934	68.25	24.1	-1.45153	4.94679	20.1782	7.05506e-06	5.84684e-05	hypothetical protein, conserved location	5.50108e-30	methyltransferase-like protein	0	0.716	WBS22_MOUSEProbable 18S rRNA (guanine-N(7))-methyltransferase	1.71e-68	0.48
TcIL3000_0_39470				ATPase family associated with various cellular activities (AAA), putative	-2.61789	0.000335346	41.45	15.8333	-1.23254	4.24288	9.61107	0.00193407	0.00795218	ATPase, putative,cell division control protein 48 homolog, putative location	3.62189e-17	atpase	2.23e-130	0.733	FTSH1_PHYMTATP-dependent zinc metalloprotease 1	2.45e-30	0.59
TcIL3000_0_39480				hypothetical protein, conserved	-2.45876	6.4161e-14	119.25	48.5	-1.20956	5.74999	27.5934	1.49691e-07	1.80198e-06	hypothetical protein, conserved location	2.14878e-06	unnamed protein product	6.13e-150	0.5759	CTK2_XENLACarboxy-terminal kinesin 2	0.938	0.46
TcIL3000_0_39510				hypothetical protein, conserved	6.52793	5.51665e-12	18.5	120.767	3.13445	5.83441	54.8663	1.29016e-13	3.87281e-12	Unknown protein	-	brucei -specific protein	0	0.7325	---NA---
TcIL3000_0_39520				Ras-related protein RAB1A2, putative	2.97507	1.25967e-07	61.5	182.967	1.6291	6.58732	38.0999	6.72131e-10	1.21871e-08	Ras-related protein Rab1A (Rab1A) location	9.10451e-83	small gtp-binding protein rab1	1.94e-138	0.886	RAB1_DIPOMRas-related ORAB-1	3.76e-108	0.82
TcIL3000_0_39530				splicing factor TSR1	3.50469	0	42.6	149.3	1.89517	6.24489	56.0753	6.97486e-14	2.15464e-12	Unknown protein	-	splicing factor ptsr1-like protein	7.1e-119	0.624	RSP5_CAEELProbable splicing arginine serine-rich 5	0.01	0.52
TcIL3000_0_39710				dynein heavy chain, putative (fragment)	4.74811	0.033577	17.6	83.5667	2.30697	5.41136	20.0697	7.46703e-06	6.14898e-05	dynein heavy chain, putative location	0	dynein heavy chain	0	0.893	DYHB_CHLREDynein beta flagellar outer arm	0	0.57
TcIL3000_0_39900				expression site-associated gene 4 (ESAG4) protein, putative (fragment)	3.45153	2.21353e-07	32.15	110.967	1.92796	5.83275	40.3552	2.11737e-10	4.19059e-09	receptor-type adenylate cyclase GRESAG 4, putative location	2.06503e-06	receptor-type adenylate cyclase gresag	0	0.7805	CY43_TRYBBReceptor-type adenylate cyclase GRESAG	0	0.7
TcIL3000_0_40120				hypothetical protein, conserved (fragment)	3.21824	8.0785e-07	44.6	143.533	1.64287	6.22015	34.3759	4.54321e-09	7.12095e-08	Unknown protein	-	unnamed protein product, partial	0	0.594	CFA46_HUMANCilia- and flagella-associated 46	4.87e-10	0.4
TcIL3000_0_40180				hypothetical protein, conserved (fragment)	5.31944	0.00138398	7.2	38.3	2.0863	4.29548	15.8905	6.71149e-05	0.000432267	Unknown protein	-	unnamed protein product, partial	0	0.6211	Y042_CHLMUUncharacterized protein TC_0042	1.35	0.41
TcIL3000_0_40210				heat shock 70 kDa protein, putative (fragment)	2.01364	7.62834e-12	83.1	167.333	1.09356	6.55983	24.2695	8.37546e-07	8.57897e-06	heat shock protein 70 (hsp70), putative location	0	heat shock protein 70	0	0.9785	HSP74_TRYBBHeat shock 70 kDa 4	0	0.99
TcIL3000_0_40230				retrotransposon hot spot protein 2 (RHS2), putative	2.60918	0.000315913	41.75	108.933	1.39952	5.8816	23.2158	1.44803e-06	1.41258e-05	Unknown protein	-	unnamed protein product	0	0.899	SRP54_SYNE7Signal recognition particle	0.626	0.47
TcIL3000_0_40360				LicD family, putative	-2.25305	0.004696	92.3	40.9667	-1.05891	5.4258	9.54913	0.00200044	0.00820771	hypothetical protein, conserved location	0.000523822	unnamed protein product	1.62e-134	0.71	Y683_RICTYUncharacterized protein RT0683	6.61e-06	0.44
TcIL3000_0_40420				hypothetical protein, conserved	-2.33598	0.00442552	112.75	48.2667	-1.14009	5.6719	15.4285	8.5685e-05	0.000539959	Unknown protein	-	unnamed protein product	0	0.519	T2EA_YEASTTranscription initiation factor IIE subunit alpha	0.0578	0.53
TcIL3000_0_40530				conserved protein, unknown function (fragment)	4.04449	0	50.2	203.033	2.10798	6.6609	71.3859	2.93765e-17	1.35585e-15	hypothetical protein, conserved location	8.97041e-05	unnamed protein product, partial	0	0.5745	---NA---
TcIL3000_0_40620				hypothetical protein, conserved	3.6893	0	53.75	198.3	1.98516	6.6378	77.0226	1.6901e-18	9.35322e-17	Unknown protein	-	unnamed protein product	0	0.509	ATPD_PROA2ATP synthase subunit delta	1.16	0.48
TcIL3000_0_40690				hypothetical protein, conserved	-2.45522	0.0268392	49.35	20.1	-1.23798	4.58491	9.47291	0.00208528	0.00850204	Unknown protein	-	unnamed protein product	0	0.6769	RGS7_CAEELRegulator of G- signaling rgs-7	0.675	0.44
TcIL3000_0_40700				hypothetical protein, conserved	2.74214	0.0032119	47.7	130.8	1.51924	6.14148	21.5952	3.36701e-06	3.03135e-05	Unknown protein	-	axoneme central apparatus protein	0	0.6417	LEU3_THIDA3-isopropylmalate dehydrogenase	0.189	0.44
TcIL3000_0_40710				Metallo-dependent phosphatase-like domain-containing protein (fragment)	2.5405	1.16521e-07	25.1	63.7667	1.43193	5.13203	19.4192	1.04947e-05	8.3195e-05	hypothetical protein, conserved location	1.29429e-05	unnamed protein product, partial	0	0.565	---NA---
TcIL3000_0_40730				ESCO acetyltransferase domain-containing protein	-2.76892	0.0072555	34.15	12.3333	-1.50931	4.00921	10.5464	0.00116412	0.00518086	Unknown protein	-	peroxisome targeting signal 1 receptor	0	0.6035	ESCO2_DANREN-acetyltransferase ESCO2	2.88e-11	0.46
TcIL3000_0_40750				hypothetical protein, conserved	-3.11454	7.72206e-05	156.35	50.2	-1.56575	6.03513	41.7174	1.05469e-10	2.19921e-09	Unknown protein	-	unnamed protein product	1.61e-119	0.7975	---NA---
TcIL3000_0_40970				Unknown protein	8.29373	5.17317e-10	10.1	83.7667	3.09176	5.30799	63.2279	1.84126e-15	7.02627e-14	ubiquitin-conjugating enzyme, putative location	5.70353e-09	ubiquitin-conjugating enzyme	6.41e-59	0.74	UBE2S_LITCTUbiquitin-conjugating enzyme E2 S	1.77e-08	0.61
TcIL3000_0_41150				conserved protein	2.49492	1.06348e-12	32.8	81.8333	1.42825	5.45778	26.6698	2.41359e-07	2.79598e-06	Unknown protein	-	unnamed protein product	0	0.5325	NF2L2_RATNuclear factor erythroid 2-related factor 2	0.77	0.44
TcIL3000_0_41330				hypothetical protein	3.09189	2.89228e-08	18.5	57.2	1.88593	4.88315	25.4275	4.59315e-07	4.99115e-06	Unknown protein	-	unnamed protein product	1.76e-111	1	RENBP_PIGN-acylglucosamine 2-epimerase	0.154	0.51
TcIL3000_0_41440				hypothetical protein	-2.42431	7.93918e-05	67.8	27.9667	-1.14151	4.9567	12.7281	0.000360204	0.00191273	Unknown protein	-	unnamed protein product	3.13e-93	1	---NA---
TcIL3000_0_41480				dynein heavy chain, putative	11.5458	0.000874963	4.55	52.5333	3.52732	4.64516	40.707	1.76857e-10	3.54229e-09	dynein heavy chain, putative location	0	dynein heavy chain	0	0.8045	DYHB_CHLREDynein beta flagellar outer arm	8.19e-155	0.49
TcIL3000_0_41560				expression site-associated gene 2 (ESAG2) protein, putative	-2.41102	0.0319809	28.45	11.8	-1.10284	3.75147	5.96854	0.0145634	0.0423552	Unknown protein	-	variant surface glycoprotein	0	0.734	VSY1_TRYCOVariant surface glyco	6.48e-06	0.36
TcIL3000_0_41840				hypothetical protein	-3.55528	2.06989e-62	547.75	154.067	-1.76413	7.73847	61.8216	3.76034e-15	1.3808e-13	Unknown protein	-	unnamed protein product	3.06e-128	1	POLG_HAVH2Genome poly	1.3	0.5
TcIL3000_0_42000				cAMP-dependent protein kinase catalytic subunit 1	5.55866	0	35.8	199	2.66103	6.57648	88.3152	5.58136e-21	4.25971e-19	cAMP-dependent protein kinase catalytic subunit 2 (PKAC2) location	1.23099e-70	protein kinase a catalytic subunit isoform 1	0	0.9015	KAPC_DICD -dependent kinase catalytic subunit	9.27e-123	0.72
TcIL3000_0_42070				protein kinase, putative	2.41429	0.0446038	42	101.4	1.3168	5.81382	13.6202	0.000223767	0.00125622	Unknown protein	-	protein kinase	0	0.58	SCH9_CANALSerine threonine- kinase SCH9	1.97e-13	0.4
TcIL3000_0_42080				hypothetical protein, conserved	-2.03613	2.2195e-09	173.75	85.3333	-0.960183	6.39897	22.0515	2.65426e-06	2.45204e-05	Unknown protein	-	unnamed protein product	9.7e-97	0.985	---NA---
TcIL3000_0_42140				hypothetical protein	-4.78621	1.61041e-08	617.9	129.1	-2.18365	7.79004	81.9897	1.36795e-19	8.82515e-18	Unknown protein	-	unnamed protein product	5.55e-146	1	DUS_TREPAProbable tRNA-dihydrouridine synthase	0.258	0.45
TcIL3000_0_42160				Unknown protein	-2.45652	0.00512839	33.9	13.8	-1.20168	4.01362	6.29906	0.0120802	0.036281	Unknown protein	-	hypothetical protein, unlikely	1.46e-77	0.978	SC6A8_BOVINSodium- and chloride-dependent creatine transporter 1	2.47	0.48
TcIL3000_0_42180				hypothetical protein, conserved	-4.81113	4.5604e-18	285.3	59.3	-2.20373	6.67787	87.9677	6.65329e-21	5.01229e-19	Unknown protein	-	cell surface-expressed gene family	0	0.8588	---NA---
TcIL3000_0_42220				invariant surface glycoprotein, putative	-2.14262	3.12709e-06	64.35	30.0333	-1.00532	4.9536	10.6403	0.00110647	0.00497126	Unknown protein	-	65 kda invariant surface	0	0.675	CAPP_THET8Phosphoenolpyruvate carboxylase	1.69	0.45
TcIL3000_0_42340				cytoskeleton-associated protein, putative (fragment)	4.04831	0.000410068	13.8	55.8667	2.08249	4.8361	25.1414	5.3276e-07	5.66579e-06	cytoskeleton-associated protein, putative location	2.07416e-06	xmap215 family protein	0	0.705	ALP14_SCHPOSpindle pole body component alp14	2.45e-40	0.46
TcIL3000_0_42380				triacylglycerol lipase, putative	2.94314	0	76.8	226.033	1.62379	6.88216	52.0549	5.39714e-13	1.49697e-11	triacylglycerol lipase, putative location	6.84409e-07	lipase domain	0	0.552	EXB15_ORYSJExpansin-B15	6.41	0.43
TcIL3000_0_42400				ATP-dependent 6-phosphofructokinase, glycosomal	-2.80521	1.81709e-17	367.95	131.167	-1.4082	7.28655	43.9634	3.34576e-11	7.48438e-10	ATP-dependent phosphofructokinase (PFK) location	1.1159e-176	atp-dependent phosphofructokinase	0	0.866	PFKA_TRYBBATP-dependent 6-phosphofructokinase	0	0.94
TcIL3000_0_42430				Flagellum attachment zone protein 19, putative	1.9468	5.30054e-06	141.6	275.667	1.00968	7.28989	20.0137	7.68889e-06	6.30651e-05	hypothetical protein, conserved location	8.8129e-06	unnamed protein product	0	0.556	---NA---
TcIL3000_0_42450				3', 5'-cyclic nucleotide phosphodiesterase, putative	7.31544	0	52.15	381.5	2.95927	7.47708	106.706	5.16422e-25	6.85257e-23	3', 5'-cyclic nucleotide phosphodiesterase, putative (PDED) location	1.65918e-34	3 5 -cyclic nucleotide	0	0.7075	PDE9A_RATHigh affinity cGMP-specific 3 ,5 -cyclic phosphodiesterase 9A	2.65e-49	0.49
TcIL3000_0_42560				hypothetical protein, conserved	-2.02851	7.18589e-07	199.2	98.2	-0.958904	6.5814	16.3234	5.34001e-05	0.000352888	Unknown protein	-	unnamed protein product	0	0.5978	XYL1_PACTANAD(P)H-dependent D-xylose reductase	0.804	0.53
TcIL3000_0_42650				NAD-dependent glycerol-3-phosphate dehydrogenase N-terminus, putative	-2.11836	4.30237e-12	164.95	77.8667	-1.00266	6.30446	20.9559	4.6997e-06	4.0893e-05	hypothetical protein, conserved location	7.46933e-08	unnamed protein product	0	0.663	GPDA_CHESBGlycerol-3-phosphate dehydrogenase	0.00273	0.42
TcIL3000_0_42670				dynamin-1-like protein	2.56669	0	154.7	397.067	1.41725	7.72178	37.8994	7.44876e-10	1.33199e-08	dynamin, putative,vacuolar sortin protein 1, putative location	1.0125e-103	gtp-binding protein	0	0.8425	VPS1_SCHPOVacuolar sorting-associated 1	5.34e-161	0.59
TcIL3000_0_42680				Sulfate transporter N-terminal domain with GLY motif/Sulfate transporter family, putative	4.76256	4.18421e-12	14.6	69.5333	2.4281	5.09697	43.091	5.22521e-11	1.1299e-09	hypothetical protein, conserved location	1.00051e-44	sulfate transporter	0	0.7475	YVDB_BACSU sulfate transporter	3.02e-43	0.49
TcIL3000_0_42870				Eukaryotic translation initiation factor 4 gamma 1	6.62618	0	37.05	245.5	2.89416	6.84465	132.679	1.06269e-30	2.69761e-28	Eukaryotic translation initiation factor 4 gamma type 1 (eif4g1) location	4.80849e-05	eukaryotic initiation factor 4a	0	0.6465	Y6969_DICDIvon Willebrand factor A domain-containing DDB_G0286969	4.33e-14	0.46
TcIL3000_0_42920				hypothetical protein, conserved (pseudogene) (fragment)	2.40915	6.56152e-05	37.15	89.5	1.22796	5.61191	19.8895	8.20479e-06	6.69981e-05	Unknown protein	-	hiv-1 vpr-binding protein	0	0.633	DCAF1_DROME mahjong	0.00132	0.39
TcIL3000_0_42930			TcIL3000_0_42930	Unknown protein	-137.342	5.85747e-67	260.95	1.9	-6.82058	6.17385	324.533	1.4912e-72	1.74128e-68	Unknown protein	-	hypothetical protein, unlikely	4.9e-62	0.9775	---NA---
TcIL3000_0_42940			TcIL3000_0_42940	hypothetical protein, conserved	-103.671	1.45739e-51	120.95	1.16667	-6.63123	5.11421	176.109	3.42786e-40	2.00135e-37	Unknown protein	-	unnamed protein product	0	0.9786	NU133_CHATDNucleoporin NUP133	2.18	0.47
TcIL3000_0_42950			TcIL3000_0_42950	retrotransposon hot spot protein 2 (RHS2), putative	-35	3.86527e-07	35	1	-5.39332	3.6289	58.4832	2.05033e-14	6.84048e-13	Unknown protein	-	unnamed protein product	0	0.773	KAD6_METS5 adenylate kinase	0.00349	0.66
TcIL3000_0_42960			TcIL3000_0_42960	Unknown protein	-70.95	1.72031e-29	70.95	1	-5.87905	4.44272	109.674	1.15505e-25	1.625e-23	Unknown protein	-	hypothetical protein, unlikely	3.2e-67	0.6515	---NA---
TcIL3000_0_42970			TcIL3000_0_42970	hypothetical protein, conserved	#DIV/0!	3.57272e-12	27	0	-7.97252	3.23405	59.2767	1.36991e-14	4.70485e-13	Unknown protein	-	unnamed protein product	2.65e-124	0.78	HEM12_ANADFGlutamyl-tRNA reductase 2	3.41	0.47
TcIL3000_0_42980				hypothetical protein, conserved	-2.12394	4.43107e-07	75.4	35.5	-0.972889	5.2018	11.7888	0.000595878	0.00294958	Unknown protein	-	unnamed protein product	5.18e-111	0.85	SECA2_NITHX translocase subunit 2	0.629	0.57
TcIL3000_0_43030				Unknown protein	-3.67401	0.0145516	83.4	22.7	-1.7886	5.12962	28.3276	1.02424e-07	1.26964e-06	Unknown protein	-	hypothetical protein, unlikely	9.1e-55	1	MACOI_RATMacoilin	1.84	0.41
TcIL3000_0_43070				hypothetical protein	3.32765	4.47897e-14	29.35	97.6667	1.95606	5.62946	44.3711	2.7167e-11	6.12411e-10	Unknown protein	-	unnamed protein product	1.72e-174	1	---NA---
TcIL3000_0_43080				protein kinase, putative (fragment)	2.88634	2.52298e-05	17.45	50.3667	1.83419	4.73422	19.6426	9.3363e-06	7.5342e-05	protein kinase, putative location	7.78105e-27	protein kinase	0	0.6795	MURB_ANADFUDP-N-acetylenolpyruvoylglucosamine reductase	0.0446	0.42
TcIL3000_0_43320				hypothetical protein, conserved	-3.93488	0.000102019	28.2	7.16667	-1.85567	3.54432	14.2665	0.000158665	0.000932427	0	0	orf2 bases 1807-2850 first start codon at 2032	1.32e-36	0.92	---NA---
TcIL3000_0_43350				retrotransposon hot spot protein 2 (RHS2), putative	-2.78464	5.58222e-07	55.6	19.9667	-1.36864	4.6506	15.0104	0.00010692	0.000656417	Unknown protein	-	unnamed protein product	0	0.8565	MED24_AEDAEMediator of RNA polymerase II transcription subunit 24	6.08	0.46
TcIL3000_0_43440				hypothetical protein, conserved	2.45232	1.0168e-06	18.35	45	1.49027	4.60969	16.6601	4.47124e-05	0.000300926	Unknown protein	-	unnamed protein product	0	0.57	---NA---
TcIL3000_0_43650			TcIL3000_0_43650	hypothetical protein, conserved (fragment)	-66.75	1.77968e-24	57.85	0.866667	-5.58817	4.17141	92.6268	6.31452e-22	5.54396e-20	Unknown protein	-	unnamed protein product, partial	0	0.98	VG13_BPML5Gene 13	9.09	0.4
TcIL3000_0_43660			TcIL3000_0_43660	Unknown protein	-33.6466	0.0135368	65.05	1.93333	-5.01337	4.20085	63.0119	2.05461e-15	7.73926e-14	Unknown protein	-	hypothetical protein, unlikely	1.07e-47	0.9825	---NA---
TcIL3000_0_43670				hypothetical protein, conserved	-14.1875	5.60486e-76	834.7	58.8333	-3.76751	7.96917	236.814	1.9476e-53	3.24888e-50	Unknown protein	-	unnamed protein product	9.22e-138	0.91	COAX_SYNE7Type III pantothenate kinase	0.386	0.43
TcIL3000_0_43970				PUF nine target 1	-2.42714	3.61372e-10	101.05	41.6333	-1.1755	5.52065	18.3616	1.827e-05	0.00013658	PUF nine target 1 (PNT1) location	2.96629e-66	---NA---			OR1K1_HUMANOlfactory receptor 1K1	0.809	0.39
TcIL3000_0_43980				hypothetical protein, conserved	-3.47069	1.72518e-05	33.55	9.66667	-1.62886	3.90558	13.2981	0.00026568	0.00145718	Unknown protein	-	unnamed protein product	0	0.6515	RBP2A_PLAF7Reticulocyte-binding 2 homolog a	0.0439	0.5
TcIL3000_0_44000				Endonuclease-reverse transcriptase, putative	2.73396	2.85938e-12	111.95	306.067	1.51372	7.33703	39.0298	4.17383e-10	7.82309e-09	Unknown protein	-	l1tco protein	0	0.7575	EXOA_BACSUExodeoxyribonuclease	0.0188	0.39
TcIL3000_0_44040				hypothetical protein, conserved	2.21035	1.38013e-06	106.65	235.733	1.17726	7.02503	26.3601	2.8334e-07	3.22158e-06	hypothetical protein, conserved location	0.00014098	unnamed protein product	0	0.5791	Y511_ENCCUUncharacterized protein ECU05_0110	0.0145	0.41
TcIL3000_0_44280				expression site-associated gene 4 (ESAG4) protein, putative (fragment)	7.743	0	13.1	101.433	2.76193	5.56252	80.4533	2.97661e-19	1.83904e-17	receptor-type adenylate cyclase GRESAG 4, putative location	2.95489e-08	receptor-type adenylate cyclase gresag	0	0.777	CY43_TRYBBReceptor-type adenylate cyclase GRESAG	0	0.69
TcIL3000_0_44340				hypothetical protein, conserved	-2.20998	0.000115715	42.8	19.3667	-1.01271	4.39252	8.12262	0.00437164	0.0158042	hypothetical protein, conserved location	2.91801e-06	unnamed protein product	7.99e-162	0.6465	ATPG_CORJKATP synthase gamma chain	8.95	0.54
TcIL3000_0_44450				protein kinase, putative	2.41822	3.44196e-09	64.4	155.733	1.44809	6.39654	30.12	4.06131e-08	5.40136e-07	Unknown protein	-	protein kinase	0	0.606	WIS4_SCHPOMAP kinase kinase kinase wis4	4.49e-32	0.47
TcIL3000_0_44650				hypothetical protein, conserved	-2.14043	0.00116863	82.05	38.3333	-1.07014	5.29046	10.7209	0.00105934	0.00480383	Unknown protein	-	unnamed protein product	0	0.5518	PDXS_SULACPyridoxal 5 -phosphate synthase subunit	0.325	0.39
TcIL3000_0_44710				IQ calmodulin-binding motif containing protein, putative (fragment)	2.2479	0	186.5	419.233	1.2328	7.84255	28.6562	8.64362e-08	1.08471e-06	Unknown protein	-	unnamed protein product, partial	0	0.5765	MYO6_ARATHMyosin-6	0.000156	0.41
TcIL3000_0_44830				hypothetical protein, conserved	2.7582	1.59619e-06	24.4	67.3	1.41674	5.16579	20.4382	6.15875e-06	5.20374e-05	Unknown protein	-	unnamed protein product	0	0.6655	---NA---
TcIL3000_0_44850				hypothetical protein	-3.67675	4.12078e-16	89.1	24.2333	-1.81458	5.14062	34.5373	4.18154e-09	6.58946e-08	Unknown protein	-	unnamed protein product	8.23e-105	1	TRPC_METSBIndole-3-glycerol phosphate synthase	0.684	0.39
TcIL3000_0_44880				CYC2-like cyclin, putative (fragment)	4.88571	5.67055e-05	7	34.2	2.59626	4.11279	24.446	7.64211e-07	7.88312e-06	Unknown protein	-	cyclin 10	0	0.53	CCU11_ARATHCyclin-U1-1	0.0138	0.54
TcIL3000_0_44980				class I transcription factor A, subunit 1	2.72257	0	47.7	129.867	1.50372	6.11053	40.6726	1.79997e-10	3.59286e-09	Unknown protein	-	unnamed protein product	0	0.5085	YBBC_ECOLIUncharacterized protein YbbC	4.1	0.55
TcIL3000_0_44990				Right handed beta helix region containing protein, putative	2.65979	0.00756109	43.6	115.967	1.61804	5.95254	16.7432	4.27957e-05	0.000289528	Unknown protein	-	unnamed protein product	0	0.5415	FBX10_HUMANF-box only 10	0.00439	0.41
TcIL3000_0_45310				Mitochondrial outer membrane protein porin, putative	-2.63083	2.33919e-91	1264.55	480.667	-1.314	9.09191	32.2557	1.35163e-08	1.97534e-07	voltage-dependent anion-selective channel (VDAC) location	7.84079e-13	mitochondrial voltage-dependent anion-selective channel	0	0.709	VDAC2_ARATHMitochondrial outer membrane porin 2	0.708	0.38
TcIL3000_0_45350				RNA-binding protein, putative	2.31876	0.049838	17.15	39.7667	1.44805	4.48344	9.39363	0.0021774	0.00881912	RNA-binding protein, putative (RBP31) location	2.57943e-24	rna-binding protein	0	0.672	CID13_ARATHPolyadenylate-binding -interacting 13	2.82e-05	0.55
TcIL3000_0_45370				septum formation protein MAF homologue, putative	-2.58708	1.91828e-13	107.45	41.5333	-1.26866	5.59268	25.4042	4.64905e-07	5.04526e-06	septum formation protein MAF homologue, putative location	6.98336e-10	septum formation protein maf	4.23e-172	0.619	ASML_HUMANN-acetylserotonin O-methyltransferase	1.42e-30	0.52
TcIL3000_0_45400				hypothetical protein, conserved	-2.56216	1.53555e-47	734.4	286.633	-1.27395	8.325	30.7407	2.94913e-08	4.06097e-07	Unknown protein	-	unnamed protein product	1.04e-154	0.615	IMP2_SCHPOSeptation imp2	4.52	0.5
TcIL3000_0_45430				cysteine peptidase C (CPC)	-2.03163	0.00025673	88.85	43.7333	-0.948145	5.4557	9.91703	0.00163756	0.00694328	cysteine peptidase C (CPC),CPC cysteine peptidase, Clan CA, family C1, Cathepsin B-like (TbcatB) location	9.05734e-07	cathepsin b-like protease	0	0.751	CYSP_SCHJACathepsin B-like cysteine ase	9.95e-78	0.54
TcIL3000_0_45490				retrotransposon hot spot protein 2 (RHS2), putative (fragment)	2.27874	2.05672e-07	178.3	406.3	1.24301	7.79292	25.8906	3.61318e-07	4.01056e-06	Unknown protein	-	unnamed protein product, partial	0	0.8385	IF2_CAMHCTranslation initiation factor IF-2	1.44	0.53
TcIL3000_0_45620				hypothetical protein, conserved	2.06644	0.00877961	29.6	61.1667	0.989683	5.13088	9.54022	0.00201018	0.00824478	hypothetical protein, conserved location	0.000327959	unnamed protein product	0	0.74	RTCB_ECOLIRNA-splicing ligase	1.7	0.45
TcIL3000_0_45660				STOP axonemal protein	2.47567	6.59985e-06	27.4	67.8333	1.3243	5.23621	17.2311	3.30977e-05	0.000231288	STOP axonemal protein location	5.17333e-91	stop axonemal	0	0.773	SAXO2_MOUSEStabilizer of axonemal microtubules 2	0.00126	0.47
TcIL3000_0_45930				hypothetical protein, conserved	2.19787	1.85618e-09	32.85	72.2	1.19012	5.32835	17.9163	2.30832e-05	0.000168464	hypothetical protein, conserved location	7.97691e-06	zinc-finger protein lsd1	1.83e-73	0.851	PCC1_ARATHCysteine-rich and transmembrane domain-containing PCC1	1.43	0.52
TcIL3000_0_45980				protein phosphatase 2C, putative	5.01477	6.18095e-11	47.4	237.7	2.45683	6.85163	74.0566	7.59096e-18	3.93954e-16	protein phosphatase 2C, putative location	4.34924e-09	protein phosphatase	0	0.6875	PP2C2_CAEELProbable phosphatase 2C	8.67e-19	0.51
TcIL3000_0_45990				hypothetical protein, conserved	3.62918	0	49.8	180.733	1.9057	6.50676	70.2381	5.25607e-17	2.3697e-15	Unknown protein	-	---NA---			SI1L2_HUMANSignal-induced proliferation-associated 1 2	7.65	0.42
TcIL3000_0_46485				variant surface glycoprotein (pseudogene) (fragment)	3.30741	1.01423e-12	18	59.5333	1.7291	4.96991	25.1533	5.29496e-07	5.63621e-06	Unknown protein	-	variant surface glycoprotein	1.31e-96	0.4975	---NA---
TcIL3000_0_46490				hypothetical protein	3.7904	6.11298e-06	26.4	100.067	2.22253	5.65423	31.5455	1.94822e-08	2.76419e-07	Unknown protein	-	unnamed protein product	2.04e-90	1	---NA---
TcIL3000_0_46500			TcIL3000_0_46500	hypothetical protein, conserved	16.8842	4.47897e-14	7.05	119.033	4.01039	5.74382	115.201	7.11232e-27	1.15348e-24	hypothetical protein, conserved location	8.78315e-07	unnamed protein product	0	0.5733	INO80_GIBZE DNA helicase INO80	2.19	0.34
TcIL3000_0_46630				Gryzun, putative trafficking through Golgi, putative	-2.44653	0.00398597	69.4	28.3667	-1.25475	5.03267	17.1209	3.50733e-05	0.000243925	Unknown protein	-	low quality protein: trafficking protein particle complex subunit 11	3.53e-140	0.6155	TPC11_CHICKTrafficking particle complex subunit 11	0.00093	0.43
TcIL3000_0_46700				hypothetical protein, conserved	-3.19942	6.27042e-06	36.9	11.5333	-1.6691	4.03751	15.1093	0.000101464	0.000629372	hypothetical protein, conserved location	4.30468e-13	unnamed protein product	0	0.535	RNC_KLEP7Ribonuclease 3	7.71	0.65
TcIL3000_0_46810a				hypothetical protein, conserved (fragment)	4.66667	1.17041e-07	8.2	38.2667	2.26648	4.28398	25.892	3.61059e-07	4.01056e-06	hypothetical protein, conserved location	1.27459e-11	unnamed protein product, partial	0	0.672	XKR5_MOUSEXK-related 5	7.82	0.44
TcIL3000_0_46820				hypothetical protein, conserved	-6.21429	9.55539e-05	29	4.66667	-2.61546	3.5915	26.4187	2.74863e-07	3.14356e-06	Unknown protein	-	receptor-type adenylate cyclase gresag	5.58e-164	0.8235	CYA4_TRYBBReceptor-type adenylate cyclase ESAG 4	4.95e-38	0.61
TcIL3000_0_46840				Unknown protein	-2.01208	0.000657108	66.6	33.1	-0.970443	5.06552	9.71103	0.00183165	0.00762774	Unknown protein	-	congolense- cell surface-expressed gene family	2.4e-70	0.7888	---NA---
TcIL3000_0_46970				ribosomal protein L7/L12, putative	-3.45748	0.00026403	39.3	11.3667	-1.712	4.02135	14.6564	0.000128997	0.000775243	Unknown protein	-	ribosomal protein l7 l12-like protein	9.36e-107	0.6685	RL7_BORT950S ribosomal L7 L12	3.04e-09	0.62
TcIL3000_0_47070				hypothetical protein, conserved	-2.02901	6.44757e-05	89.75	44.2333	-0.951484	5.47588	10.9144	0.000954187	0.00439875	hypothetical protein,chrIX additional, unordered contigs location	0.000147272	protein threonine protein kinase	2.03e-142	0.6825	WHIA_HALOH sporulation transcription regulator	0.0251	0.4
TcIL3000_0_47090				hypothetical protein, conserved	3.06488	7.82461e-13	37.25	114.167	1.60593	5.90055	39.3141	3.60823e-10	6.81769e-09	Unknown protein	-	unnamed protein product	0	0.5456	---NA---
TcIL3000_0_47100				Present in the outer mitochondrial membrane proteome 2	2.38541	0.000169076	79.05	188.567	1.24736	6.67844	25.0176	5.68107e-07	5.98177e-06	hypothetical protein, conserved location	5.38012e-28	transmembrane transport protein	0	0.727	---NA---
TcIL3000_0_47190				hypothetical protein, conserved	2.49257	0.000518984	31.4	78.2667	1.3759	5.43549	17.6189	2.69899e-05	0.000193707	hypothetical protein, conserved location	1.11201e-11	unnamed protein product	0	0.6085	DDX42_XENLAATP-dependent RNA helicase DDX42	8.42	0.47
TcIL3000_0_47230				ATPase family associated with various cellular activities (AAA), putative	-2.03378	0.000456759	86.3	42.4333	-0.910808	5.39189	9.79334	0.00175145	0.00735143	hypothetical protein, conserved location	1.70012e-20	atpase family aaa domain-containing protein 1-b-like	0	0.788	ATAD1_RATATPase family AAA domain-containing 1	8.09e-62	0.63
TcIL3000_0_47310				hypothetical protein, conserved	2.20888	1.79273e-12	261.55	577.733	1.22257	8.31058	25.183	5.21386e-07	5.56511e-06	hypothetical protein, conserved location	7.36996e-25	unnamed protein product	0	0.6825	CL190_DROMERestin homolog	0.322	0.44
TcIL3000_0_47320				hypothetical protein (fragment)	2.28835	0.0417386	14.45	33.0667	1.11795	4.25352	6.38494	0.0115092	0.0347989	hypothetical protein, conserved location	2.39797e-06	unnamed protein product, partial	1.75e-136	0.5865	CHS5_USTMAChitin synthase 5	6.52	0.46
TcIL3000_0_47350				Unknown protein	-2.41786	4.70856e-08	78.5	32.4667	-1.21528	5.16734	17.3172	3.16309e-05	0.000222502	Unknown protein	-	hypothetical protein, unlikely	4.66e-87	0.786	META_BACMFHomoserine O-succinyltransferase	0.922	0.46
TcIL3000_0_47390				expression site- associated gene (ESAG) protein, putative	-2.69003	0.0155591	86.35	32.1	-1.39015	5.29031	20.0139	7.68796e-06	6.30651e-05	Unknown protein	-	expression site-associated gene	0	0.556	HTPG_EHRCJChaperone	1.17	0.48
TcIL3000_0_47480				hypothetical protein, conserved	3.81174	2.15745e-07	19.3	73.5667	1.83323	5.24383	28.3604	1.00706e-07	1.25368e-06	hypothetical protein, conserved location	8.56433e-15	unnamed protein product	0	0.5675	---NA---
TcIL3000_0_47510				RNA-binding protein, putative	4.0274	0.0448403	7.3	29.4	2.00133	3.96673	11.5473	0.00067846	0.0032955	RNA-binding protein, putative (RBP31) location	6.28804e-22	rna-binding protein	0	0.7035	CID13_ARATHPolyadenylate-binding -interacting 13	2.68e-05	0.55
TcIL3000_0_47530				Unknown protein	-2.6729	0.000963167	28.6	10.7	-1.21544	3.75164	6.92211	0.00851363	0.0271622	Unknown protein	-	hypothetical protein, unlikely	1.5e-87	0.995	ATPG_ACISJATP synthase gamma chain	0.199	0.45
TcIL3000_0_47590				ubiquitin carboxyl-terminal hydrolase, putative	2.18113	0.00374286	39.75	86.7	1.22818	5.58747	14.8816	0.000114476	0.000696587	Unknown protein	-	ubiquitin hydrolase	0	0.5255	UBP48_MOUSEUbiquitin carboxyl-terminal hydrolase 48	8.11e-23	0.39
TcIL3000_0_47740				hypothetical protein, conserved	-2.58299	0.0368769	20.75	8.03333	-1.26911	3.47705	6.15099	0.0131339	0.0388855	hypothetical protein, conserved location	3.6439e-06	unnamed protein product	0	0.6311	---NA---
TcIL3000_0_47890				expression site-associated gene 4 (ESAG4) protein, putative (fragment)	11.488	2.0627e-09	6.25	71.8	3.21456	5.06497	55.7171	8.36876e-14	2.55817e-12	Unknown protein	-	receptor-type adenylate cyclase gresag	0	0.861	CYA4_TRYBBReceptor-type adenylate cyclase ESAG 4	1.14e-156	0.59
TcIL3000_0_48190			TcIL3000_0_48190	expression site-associated gene 4 (ESAG4) protein, putative	18.0851	0.01289	2.35	42.5	4.10748	4.3351	32.6024	1.13078e-08	1.68205e-07	receptor-type adenylate cyclase GRESAG 4, putative location	1.71662e-26	receptor-type adenylate cyclase gresag	0	0.8835	CYA4_TRYBBReceptor-type adenylate cyclase ESAG 4	0	0.64
TcIL3000_0_48410				amino acid transporter 10, putative	2.62129	0.00275371	28.65	75.1	1.41248	5.37173	16.2177	5.6463e-05	0.000370612	amino acid transporter, putative location	1.35355e-06	amino acid transporter	0	0.8105	S38A3_MOUSESodium-coupled neutral amino acid transporter 3	7.74e-27	0.43
TcIL3000_0_48480				hypothetical protein, conserved	3.21126	5.38951e-07	38.5	123.633	1.68717	6.01158	35.3632	2.73605e-09	4.45591e-08	hypothetical protein, conserved location	0.000112919	---NA---			HSV2_PICANSVP1 2	0.00291	0.62
TcIL3000_0_48750				retrotransposon hot spot protein 2 (RHS2), putative	2.49492	0.00189872	39.4	98.3	1.36221	5.73707	19.4455	1.0351e-05	8.23354e-05	Unknown protein	-	unnamed protein product	0	0.8185	SYFB_BARQUPhenylalanine--tRNA ligase beta subunit	0.0706	0.42
TcIL3000_0_48840				neurobeachin/beige protein, putative	2.05673	0.000871672	130.45	268.3	1.07881	7.23547	18.5885	1.622e-05	0.000122907	neurobeachin/beige protein, putative location	1.50891e-16				LVSB_DICDIBEACH domain-containing lvsB	4.99e-84	0.51
TcIL3000_0_49000				hypothetical protein, conserved (fragment)	1.9175	8.58424e-07	35.15	67.4	1.04334	5.27474	13.6144	0.000224452	0.00125885	hypothetical protein, conserved location	9.82579e-11	unnamed protein product, partial	0	0.635	SSN3_CANGASerine threonine- kinase SSN3	0.283	0.45
TcIL3000_0_49080				variant surface glycoprotein	-3.27656	1.88061e-06	34.95	10.6667	-1.62702	3.93448	15.4856	8.31369e-05	0.000525603	Unknown protein	-	variant surface glycoprotein	1.34e-176	0.5855	CMB1_SCHPOMismatch-binding cmb1	2.65	0.62
TcIL3000_0_49200				Unknown protein	2.56006	0.00769784	43.15	110.467	1.38446	5.88957	18.1661	2.02445e-05	0.000149807	Unknown protein	-	hypothetical protein, unlikely	4.76e-87	1	---NA---
TcIL3000_0_49460				Nucleoporin (fragment)	2.47503	0.000347694	324.4	802.9	1.38412	8.75133	21.8894	2.88821e-06	2.6493e-05	Unknown protein	-	surface antigen 2 (ca-2)	0	0.551	AMO1_CHATDNucleoporin AMO1	1.72e-13	0.59
TcIL3000_0_49520				hypothetical protein, conserved	-2.17007	0.00317072	31.9	14.7	-1.06692	4.03941	6.56134	0.0104218	0.0320673	Unknown protein	-	brucei -specific protein	0	0.74	ATPF_AQUAEATP synthase subunit b	0.277	0.49
TcIL3000_0_49860				hypothetical protein (fragment)	1.86506	1.49429e-05	104	193.967	1.03057	6.79527	17.4671	2.92329e-05	0.000208142	L-Lysine transport protein, putative location	1.03703e-13	amino acid transporter	5.17e-84	0.7665	---NA---
TcIL3000_0_50490				trypanosome RHS family, putative	-2.34256	0.000140969	265.1	113.167	-1.13914	6.90284	25.2519	5.03109e-07	5.39964e-06	Unknown protein	-	unnamed protein product	0	0.8595	PLD1_CRIGRPhospholipase D1	1.75	0.44
TcIL3000_0_50520				hypothetical protein, conserved (fragment)	3.44801	5.78397e-10	21.8	75.1667	1.829	5.26444	32.5385	1.16854e-08	1.72941e-07	Unknown protein	-	unnamed protein product, partial	0	0.563	MTR_SHIFLTryptophan-specific transport	0.274	0.43
TcIL3000_0_50590				isocitrate dehydrogenase, putative	3.15638	0.00352831	213.05	672.467	1.74597	8.43945	25.0824	5.49316e-07	5.79961e-06	isocitrate dehydrogenase, putative (IDH) location	1.00668e-58	isocitrate dehydrogenase	0	0.844	IDHC_SHEEPIsocitrate dehydrogenase	8.5e-150	0.79
TcIL3000_0_50640				hypothetical protein, conserved	-2.17231	0.0417551	72.7	33.4667	-1.06078	5.17297	12.1456	0.000492028	0.00249801	Unknown protein	-	unnamed protein product	0	0.96	SYH_ACIETHistidine--tRNA ligase	3.91	0.47
TcIL3000_0_50650				phosphatidylinositol 3-kinase, putative	2.30697	0.000762553	35.4	81.6667	1.39008	5.50349	17.2243	3.32164e-05	0.000231978	phosphatidylinositol 3-kinase, putative location	6.81439e-25	phosphatidylinositol 3-kinase	0	0.7185	HSP72_HUMANHeat shock-related 70 kDa 2	8.27	0.44
TcIL3000_0_50800				hypothetical protein, conserved	5.10391	0.000355492	20.05	102.333	2.42274	5.66444	40.7293	1.74843e-10	3.50797e-09	Unknown protein	-	microtubule-associated protein	0	0.6388	QRIC2_HUMANGlutamine-rich 2	1.04e-06	0.37
TcIL3000_0_50810				hypothetical protein, conserved	10.3439	5.40268e-15	4.75	49.1333	3.28095	4.48465	53.3159	2.84005e-13	8.20874e-12	Unknown protein	-	microtubule-associated protein	0	0.5569	QRIC2_HUMANGlutamine-rich 2	4.56e-05	0.38
TcIL3000_0_50920				cytoskeleton-associated protein, putative	2.23429	0.00103479	17.5	39.1	1.11837	4.49389	9.45531	0.00210539	0.00856907	cytoskeleton-associated protein, putative location	1.53921e-08	xmap215 family protein	0	0.739	MOR1_ORYSJ MOR1	2.4e-09	0.41
TcIL3000_0_51010				hypothetical protein, conserved (fragment)	2.56364	3.71052e-05	39.15	100.367	1.4072	5.76595	23.0736	1.55917e-06	1.51091e-05	Unknown protein	-	---NA---			---NA---
TcIL3000_0_51090				hypothetical protein	-3.0607	0.00819405	95.8	31.3	-1.58377	5.37184	29.726	4.97617e-08	6.52885e-07	Unknown protein	-	unnamed protein product	2.04e-97	0.78	---NA---
TcIL3000_0_51320				Possible lysine decarboxylase, putative	2.64122	8.18559e-14	85.15	224.9	1.48331	6.90476	40.219	2.27029e-10	4.4555e-09	hypothetical protein, conserved location	3.47266e-43	lysine decarboxylase domain-containing protein	0	0.804	YJF5_YEASTLOG family YJL055W	0.0102	0.54
TcIL3000_0_51370				Eukaryotic translation initiation factor 4E type 6	-2.08741	0.0111313	39.8	19.0667	-0.997	4.36947	6.03136	0.0140539	0.0410581	Eukaryotic translation initiation factor 4E type 6 (eif4e6) location	2.06204e-09	translation initiation factor eif-4e-like protein	2.08e-135	0.6655	IF4E3_CAEELEukaryotic translation initiation factor 4E-3	0.00195	0.4
TcIL3000_0_51380				hypothetical protein, conserved	2.47022	4.32506e-07	52.6	129.933	1.45746	6.13148	28.9961	7.25242e-08	9.20506e-07	hypothetical protein, conserved location	2.04917e-05	unnamed protein product	0	0.565	Y9871_DICDIProbable serine threonine- kinase DDB_G0271682	0.0521	0.42
TcIL3000_0_51390				hypothetical protein, conserved	3.0399	7.56375e-06	25.9	78.7333	1.5315	5.38085	23.3765	1.33197e-06	1.31141e-05	Unknown protein	-	conserved hypothetical protein	0	0.7575	---NA---
TcIL3000_0_52140				retrotransposon hot spot protein 2 (RHS2), putative	3.46628	2.88179e-05	17.3	59.9667	1.68143	4.98354	20.5062	5.94369e-06	5.04393e-05	Unknown protein	-	rhs protein	3.6e-137	0.792	YBJ2_SCHPOUPF0612	0.0932	0.56
TcIL3000_0_52190				retrotransposon hot spot protein 2 (RHS2), putative	2.09142	1.02913e-06	107.2	224.2	1.13915	6.958	25.1917	5.19052e-07	5.55034e-06	Unknown protein	-	unnamed protein product	0	0.8115	OTUBL_CAEBRUbiquitin thioesterase otubain-like	1.51	0.55
TcIL3000_0_52220				Unknown protein	-3.62172	7.04209e-10	115.05	31.7667	-1.76979	5.54103	44.5869	2.43316e-11	5.51689e-10	Unknown protein	-	hypothetical protein, unlikely	3.91e-62	0.7033	ODF2L_HUMANOuter dense fiber 2-like	1.53	0.53
TcIL3000_0_52440				Unknown protein	-2.12039	0.000740058	36.4	17.1667	-1.05844	4.22242	8.07978	0.0044762	0.01612	small nuclear ribonucleoprotein Sm-F (Sm-F) location	6.77931e-18	small nuclear ribonucleoprotein sm-f	3.72e-92	0.8485	UTP20_HUMANSmall subunit processome component 20 homolog	4.59	0.39
TcIL3000_0_52450				hypothetical protein	-4.64595	0.000153752	114.6	24.6667	-2.11995	5.38057	41.4662	1.19926e-10	2.48735e-09	Unknown protein	-	nadh dehydrogenase subunit 2	1.01e-37	0.9517	---NA---
TcIL3000_0_52510				hypothetical protein	2.57809	0.00625637	28.6	73.7333	1.62531	5.3008	14.5823	0.000134171	0.000803442	Unknown protein	-	unnamed protein product	4.54e-89	1	RAF1_RATRAF proto-oncogene serine threonine- kinase	0.584	0.43
TcIL3000_0_52520				kinetoplastid-specific dual specificity phosphatase, putative	6.98526	4.58325e-10	41.85	292.333	2.87261	7.10513	90.7394	1.63898e-21	1.32906e-19	Unknown protein	-	phophatase-like protein	0	0.5835	DUSK3_DROMEDual specificity phosphatase Mpk3	0.000266	0.51
TcIL3000_0_52720				paraflagellar rod component, putative	2.7897	4.56533e-11	46.6	130	1.49946	6.10838	34.9208	3.43401e-09	5.50054e-08	paraflagellar rod component, putative (PFC7) location	0.000115857	unnamed protein product	1.51e-113	0.6825	ASK7_ARATHSKP1 7	0.33	0.42
TcIL3000_0_52770				hypothetical protein, conserved	6.34973	0.000643149	15.25	96.8333	2.6074	5.56472	37.2242	1.053e-09	1.83248e-08	Unknown protein	-	brucei -specific protein	0	0.752	---NA---
TcIL3000_0_52890				leucine-rich repeat protein (LRRP), putative	3.25081	0	46.05	149.7	1.76674	6.26214	59.1491	1.46164e-14	4.99051e-13	leucine-rich repeat protein (LRRP), putative location	2.09934e-26	leucine-rich repeat protein	0	0.661	LRRC9_MOUSELeucine-rich repeat-containing 9	1.2e-56	0.47
TcIL3000_0_52990				expression site-associated gene 4 (ESAG4) protein, putative	4.69671	0.0010976	92.1	432.567	2.28429	7.72801	35.0907	3.14706e-09	5.08275e-08	receptor-type adenylate cyclase GRESAG 4, putative location	2.81066e-05	receptor-type adenylate cyclase gresag	0	0.7185	CY43_TRYBBReceptor-type adenylate cyclase GRESAG	1.01e-161	0.6
TcIL3000_0_53290				zinc finger protein family member, putative	5.19395	0	19.85	103.1	2.33005	5.65615	60.5191	7.28682e-15	2.6181e-13	zinc finger protein family member, putative (ZC3H29) location	3.20272e-05	zinc finger	4.36e-98	0.601	KDPA_LISINPotassium-transporting ATPase potassium-binding subunit	0.16	0.57
TcIL3000_0_53340				protein kinase, putative (fragment)	4.8642	0.0015538	13.5	65.6667	2.44146	5.04658	29.5314	5.50173e-08	7.17807e-07	Unknown protein	-	protein kinase	0	0.532	SRK1_SCHPOSerine threonine- kinase srk1	9.95e-10	0.52
TcIL3000_0_53370				conserved protein, unknown function	10.5286	0	7	73.7	3.69935	5.05651	78.0057	1.02744e-18	5.79583e-17	hypothetical protein, conserved location	9.67348e-79	unnamed protein product	0	0.648	CN037_MOUSEUncharacterized protein C14orf37 homolog	6.52	0.41
TcIL3000_0_53400				conserved protein, unknown function	3.64804	4.38435e-06	79.65	290.567	2.0186	7.19502	33.4758	7.21549e-09	1.09422e-07	conserved protein, unknown function location	1.90297e-09	---NA---			---NA---
TcIL3000_0_53430				branched-chain amino acid aminotransferase, putative	3.70102	8.62007e-07	107.7	398.6	1.98312	7.64953	46.0732	1.13919e-11	2.69278e-10	branched-chain amino acid aminotransferase, putative location	1.55543e-05	branched-chain amino acid	0	0.7435	BCAT_DICDIBranched-chain-amino-acid aminotransferase	8.15e-120	0.67
TcIL3000_0_53490				p22 protein precursor	-2.77941	0.00361916	28.35	10.2	-1.34989	3.82429	8.72761	0.00313428	0.0119683	Unknown protein	-	p22 protein precursor	1.03e-155	0.6315	MAM33_YEASTMitochondrial acidic MAM33	0.0014	0.57
TcIL3000_0_53660				Unknown protein	-2.39474	0.00107679	27.3	11.4	-1.13009	3.77859	7.08558	0.00777066	0.025233	Unknown protein	-	hypothetical protein, unlikely	9.24e-89	1	NPRL2_HUMANNitrogen permease regulator 2	0.847	0.48
TcIL3000_0_53670				hypothetical protein, conserved	-2.08451	0.000674831	59.2	28.4	-0.945875	4.87947	7.61431	0.0057907	0.0199024	Unknown protein	-	unnamed protein product	6.38e-91	0.995	PEPE_SALPKPeptidase E	1.84	0.49
TcIL3000_0_53770				hypothetical protein, conserved	-3.74778	2.33204e-48	506.2	135.067	-1.84784	7.60075	63.7128	1.43944e-15	5.56569e-14	Unknown protein	-	mitotubule-associated protein gb4	1.56e-103	0.5535	---NA---
TcIL3000_0_53800				hypothetical protein, conserved	1.94389	0.0113657	54.65	106.233	1.15356	5.90535	13.7627	0.000207413	0.00117548	Unknown protein	-	unnamed protein product	0	0.5595	CNG16_ARATHProbable cyclic nucleotide-gated ion channel 16	5.02	0.51
TcIL3000_0_53830				hypothetical protein, conserved	3.48831	0.000281226	13.55	47.2667	2.03294	4.6315	21.1323	4.28644e-06	3.76337e-05	Unknown protein	-	unnamed protein product	0	0.541	NIKQ_RHOCBNickel transport	0.604	0.54
TcIL3000_0_54060				hypothetical protein, conserved	-2.55594	0.00180505	36.55	14.3	-1.2865	4.11443	7.81286	0.00518757	0.0181853	Unknown protein	-	unnamed protein product	1.37e-118	0.8005	NET3A_ARATH NETWORKED 3A	1.19	0.54
TcIL3000_0_54070				hypothetical protein, conserved	-4.0081	4.89733e-05	33	8.23333	-1.80077	3.76259	15.1652	9.84999e-05	0.000613104	Unknown protein	-	unnamed protein product	0	0.614	IF2_BACTNTranslation initiation factor IF-2	0.836	0.62
TcIL3000_0_54110				Unknown protein	-3.17249	1.56848e-23	239.1	75.3667	-1.56391	6.61729	50.1534	1.42182e-12	3.78191e-11	Unknown protein	-	hypothetical protein, unlikely	1.03e-28	1	DAPEL_STRPIN-acetyldiaminopimelate deacetylase	7.17	0.61
TcIL3000_0_54130				succinyl-coA:3-ketoacid-coenzyme A transferase, mitochondrial precursor, putative	2.96877	4.07699e-08	42.7	126.767	1.79838	6.04366	33.5173	7.06322e-09	1.07253e-07	succinyl-coA:3-ketoacid-coenzyme A transferase, mitochondrial precursor, putative location	4.24335e-62	succinyl-coa:3-ketoacid-coenzyme a precursor	0	0.844	SCOT_DICDIProbable succinyl- :3-ketoacid coenzyme A mitochondrial	0	0.73
TcIL3000_0_54190				hypothetical protein	-2.25743	0.00633408	38	16.8333	-0.983313	4.21434	5.62553	0.0177008	0.0497094	Unknown protein	-	unnamed protein product	2.24e-171	0.61	POL_RSVSBGag-Pro-Pol poly	0.0658	0.42
TcIL3000_0_54350				hypothetical protein, conserved	-2.42308	0.00948273	44.1	18.2	-1.27517	4.4069	9.06725	0.00260229	0.0102175	hypothetical protein, conserved location	8.32398e-16	unnamed protein product	3.47e-180	0.6765	RCF1_MAGO7Respiratory supercomplex factor mitochondrial	3.4	0.54
TcIL3000_0_54560				Domain of unknown function (DUF4457), putative (fragment)	2.65809	1.07912e-07	15.55	41.3333	1.61328	4.47567	17.5204	2.84248e-05	0.000203256	hypothetical protein, conserved location	8.42575e-18	unnamed protein product, partial	0	0.6115	K0556_XENLA KIAA0556 homolog	1.31e-15	0.45
TcIL3000_0_54640				cyclophilin-type peptidyl-prolyl cis-trans isomerase, putative	-2.01091	7.04994e-05	79.9	39.7333	-0.893485	5.29591	9.08649	0.00257505	0.0101344	cyclophilin-type peptidyl-prolyl cis-trans isomerase, putative (PPIase) location	9.79229e-09	cyclophilin-type peptidyl-prolyl cis-trans	4.78e-161	0.796	CYP11_RHIO9Peptidyl-prolyl cis-trans isomerase cyp11	2.12e-33	0.56
TcIL3000_0_54770				hypothetical protein, conserved	-8.01152	2.52298e-05	57.95	7.23333	-2.90922	4.28493	42.224	8.13948e-11	1.71871e-09	Unknown protein	-	unnamed protein product	6.73e-132	0.926	---NA---
TcIL3000_0_54850				paraflagellar rod component, putative	2.21855	0.00245959	87.7	194.567	1.22137	6.75478	19.8793	8.24875e-06	6.7263e-05	paraflagellar rod component, putative (PFC11) location	1.38847e-05	unnamed protein product	0	0.6395	SNAB_BOVINBeta-soluble NSF attachment	5.89e-07	0.4
TcIL3000_0_54860				small GTP-binding protein RAB6, putative	2.05591	4.00145e-14	62	127.467	1.10275	6.16368	23.4229	1.30024e-06	1.28559e-05	small GTP-binding protein RAB6, putative location	1.12547e-17	small gtp binding protein rab6-like protein	7.49e-146	0.773	RAH1B_ARATHRas-related RABH1b	3.29e-78	0.83
TcIL3000_0_54930				cysteine peptidase, Clan CA, family C2, putative	7.33313	5.40268e-15	163.5	1198.97	2.94674	9.12069	96.3501	9.62616e-23	9.28965e-21	cysteine peptidase, Clan CA, family C2, putative,calpain-like cysteine peptidase, putative location	5.16588e-29	calpain-like cysteine peptidase	0	0.7195	CAND_DROMECalpain-D	1.23e-32	0.47
TcIL3000_0_54940				calpain-like cysteine peptidase, clan CA, family C2, putative (pseudogene)	5.08664	0	180.25	916.867	2.43735	8.78286	78.8905	6.56508e-19	3.83024e-17	cysteine peptidase, Clan CA, family C2, putative,calpain-like cysteine peptidase, putative location	4.72732e-06	calpain-like cysteine peptidase	0	0.747	DEK1_MAIZECalpain-type cysteine protease DEK1	6.55e-29	0.5
TcIL3000_0_55060				hypothetical protein, conserved	9.53308	1.08084e-11	13.35	127.267	3.72445	5.87136	87.4106	8.81773e-21	6.51675e-19	Unknown protein	-	unnamed protein product	0	0.562	GEFW_DICDIRas guanine nucleotide exchange factor W	0.782	0.43
TcIL3000_0_55090				ubiquitin-conjugating enzyme E2, putative	1.92817	0.00802642	29.7	57.2667	1.00869	5.08353	8.4528	0.00364483	0.0135587	Unknown protein	-	ubiquitin-conjugating enzyme e2	2.39e-113	0.797	UBC2_MEDSAUbiquitin-conjugating enzyme E2 2	6.07e-52	0.71
TcIL3000_0_55100				RNA-binding protein, putative	2.05404	2.05368e-05	173.95	357.3	1.10627	7.64782	19.5858	9.61796e-06	7.72945e-05	RNA-binding protein, putative (TRRM2) location	2.24134e-12	rna-binding protein	0	0.74	TIA1_HUMANNucleolysin TIA-1 isoform p40	3.73e-14	0.39
TcIL3000_0_55120				hypothetical protein	3.03654	7.9682e-06	22.35	67.8667	1.9054	5.13344	25.3722	4.72672e-07	5.12478e-06	Unknown protein	-	unnamed protein product	0	0.6464	TIG_FRATNTrigger factor	2.46	0.72
TcIL3000_0_55150				ubiquitin-protein ligase, putative (fragment)	1.99683	0.000573083	115.75	231.133	1.0352	7.03151	18.4672	1.72855e-05	0.00012997	Unknown protein	-	ubiquitin-protein ligase	0	0.5425	YDE1_SCHPOProbable ubiquitin fusion degradation	0.0331	0.38
TcIL3000_0_55160				ubiquitin-activating enzyme E1, putative	2.25698	4.65899e-13	254.75	574.967	1.24485	8.29525	26.9214	2.11901e-07	2.46943e-06	ubiquitin-activating enzyme E1, putative (UBA2) location	1.43362e-57	ubiquitin-activating enzyme e1	0	0.799	UBA1_BOVINUbiquitin-like modifier-activating enzyme 1	1.5e-147	0.49
TcIL3000_0_55200				retrotransposon hot spot protein 2 (RHS2), putative (fragment)	2.74821	0.000628118	37.2	102.233	1.43502	5.79078	21.4782	3.57872e-06	3.19241e-05	Unknown protein	-	unnamed protein product, partial	0	0.919	TOPZ1_CALJATestis- and ovary-specific PAZ domain-containing 1	0.0887	0.47
TcIL3000_0_55410				protein phosphatase 2C, putative (fragment)	9.67599	4.1163e-11	14.3	138.367	3.38266	5.99114	102.798	3.71181e-24	4.37806e-22	protein phosphatase 2C, putative location	3.75569e-09	protein phosphatase	0	0.619	P2C21_ARATHProbable phosphatase 2C 21	0.00386	0.44
TcIL3000_0_55420				Unknown protein	-6.98465	4.26295e-46	159.25	22.8	-2.69281	5.75857	110.26	8.59528e-26	1.22399e-23	Unknown protein	-	hypothetical protein, unlikely	3.1e-80	0.985	ABCGE_DICDIABC transporter G family member 14	1.27	0.42
TcIL3000_0_55890				hypothetical protein (fragment)	3.83851	1.90361e-05	455.95	1750.17	2.02597	9.76826	40.5901	1.87754e-10	3.7413e-09	Unknown protein	-	glutamic acid alanine-rich protein	1.05e-73	0.8442	---NA---
TcIL3000_0_55930				heat shock 70 kDa protein, putative	2.48469	0.0202682	482.1	1197.87	1.37528	9.30831	20.217	6.91343e-06	5.75396e-05	heat shock 70 kDa protein, putative (HSP70) location	1.0495e-149	heat shock protein 70-related protein	0	0.893	HSP72_SCHPOProbable heat shock ssa2	0	0.82
TcIL3000_0_55970				Unknown protein	-3.20522	3.10921e-07	42.95	13.4	-1.65253	4.24154	18.2357	1.95189e-05	0.000144896	Unknown protein	-	hypothetical protein, unlikely	2.64e-78	0.82	NBPFB_HUMANNeuroblastoma breakpoint family member 11	0.635	0.56
TcIL3000_0_55980				hypothetical protein, conserved	3.07918	7.06208e-13	60.2	185.367	1.71399	6.58384	48.5791	3.17234e-12	8.12356e-11	Unknown protein	-	unnamed protein product	0	1	ADAT1_DROM -specific adenosine deaminase 1	0.22	0.45
TcIL3000_0_55990				hypothetical protein, conserved	2.64719	2.88445e-06	59.9	158.567	1.38705	6.40595	30.8929	2.72663e-08	3.77686e-07	hypothetical protein, conserved location	3.86191e-38	unnamed protein product	0	0.7135	ASPM_MACMUAbnormal spindle-like microcephaly-associated homolog	2.65	0.45
TcIL3000_0_56050				ATP-dependent DEAD/H RNA helicase, putative	3.6739	0	145.15	533.267	1.92312	8.05805	57.5266	3.33431e-14	1.08453e-12	ATP-dependent DEAD/H RNA helicase, putative (DED1) location	8.70445e-80	atp-dependent rna helicase	0	0.8445	RH11_ARATHDEAD-box ATP-dependent RNA helicase 11	5.69e-132	0.66
TcIL3000_0_56080				cysteine peptidase C (CPC)	-12.5682	0.0451887	27.65	2.2	-3.49573	3.15042	24.3286	8.1223e-07	8.33428e-06	Unknown protein	-	cathepsin b-like protease	0	0.8985	CATB_MACFACathepsin B	5.96e-79	0.56
TcIL3000_0_56320				Unknown protein	-3.40315	0.0417386	46.85	13.7667	-1.5611	4.25858	11.3862	0.000739918	0.00354827	Unknown protein	-	hypothetical protein, unlikely	5.37e-75	0.8768	FTSH6_ARATHATP-dependent zinc metalloprotease FTSH chloroplastic	0.289	0.56
TcIL3000_0_56370				hypothetical protein, conserved	-2.02556	3.67373e-12	273.45	135	-0.935415	7.04875	20.2231	6.89151e-06	5.73982e-05	hypothetical protein, conserved location	2.01705e-09	unnamed protein product	2.2e-122	0.855	OLES1_BRANAOleosin S1-2	0.468	0.61
TcIL3000_0_56380			TcIL3000_0_56380	expression site-associated gene 4 (ESAG4) protein, putative (fragment)	87.52	0.00110634	1.25	109.4	5.88703	5.61156	83.7933	5.49301e-20	3.79537e-18	variant surface glycoprotein (VSG, atypical), putative location	0.000442845	receptor-type adenylate cyclase gresag	0	0.878	CYA4_TRYBBReceptor-type adenylate cyclase ESAG 4	1.18e-169	0.61
TcIL3000_0_56400				hypothetical protein, conserved (fragment)	-2.30854	0.0269393	31.55	13.6667	-1.16066	4.03097	8.23826	0.00410165	0.0149532	Unknown protein	-	unnamed protein product, partial	3.55e-96	0.967	STNB_CAEEL stoned B	4.54	0.45
TcIL3000_0_56430				hypothetical protein, conserved	-6.81208	0.00352071	877.85	128.867	-2.68784	8.19283	108.267	2.34926e-25	3.1898e-23	Unknown protein	-	brucei -specific protein	2.47e-159	0.6467	---NA---
TcIL3000_0_56440				hypothetical protein	2.39677	1.04994e-14	41.25	98.8667	1.32423	5.75865	29.6597	5.14951e-08	6.73357e-07	Unknown protein	-	unnamed protein product	0	1	XLNR_ASPFCXylanolytic transcriptional activator xlnR	5.75	0.43
TcIL3000_0_56470				retrotransposon hot spot protein 2 (RHS2), putative	2.25055	2.32387e-11	60.8	136.833	1.25454	6.23517	28.134	1.13201e-07	1.39142e-06	Unknown protein	-	unnamed protein product	0	0.775	KHSE_CROS8Homoserine kinase	0.045	0.44
TcIL3000_0_56520				hypothetical protein, conserved	-2.53708	0.000421389	35.35	13.9333	-1.23785	4.02928	8.71916	0.00314883	0.0120081	Unknown protein	-	unnamed protein product	5.73e-161	0.6415	---NA---
TcIL3000_0_56540				Temperature dependent protein affecting M2 dsRNA replication, putative	6.09443	1.04994e-14	17.65	107.567	2.79609	5.68373	73.0725	1.24972e-17	6.23632e-16	protein mkt1, putative (MKT1) location	1.93933e-43	viral life cyclerelated protein	2.32e-120	0.699	---NA---
TcIL3000_0_56620				hypothetical protein, conserved	-2.66172	0.00776751	89.7	33.7	-1.26663	5.2912	13.8344	0.000199644	0.00113775	Unknown protein	-	brucei -specific protein	0	0.586	TI214_ARAHI TIC 214	0.0306	0.45
TcIL3000_0_56630				nucleolar RNA-binding protein, putative	-2.58839	0.0260953	144.95	56	-1.32259	5.95977	15.1606	9.87437e-05	0.000613967	Unknown protein	-	rna binding protein	1.38e-98	0.704	FKBP4_RHIO9FK506-binding 4	0.000243	0.47
TcIL3000_0_56760				hypothetical protein, conserved	2.35462	0.000696261	73.6	173.3	1.37734	6.5696	21.8764	2.90793e-06	2.66321e-05	Unknown protein	-	unnamed protein product	0	0.5868	DEXB_STRMUGlucan 1,6-alpha-glucosidase	0.0551	0.45
TcIL3000_0_56950				hypothetical protein, conserved	5.08064	0	38.65	196.367	2.41043	6.56753	96.8047	7.65129e-23	7.50791e-21	Unknown protein	-	unnamed protein product	0	0.995	RSMF_PECASRibosomal RNA small subunit methyltransferase F	0.489	0.39
TcIL3000_0_57080				hypothetical protein, conserved	-7.08208	0.0204134	769.35	108.633	-2.73919	7.98353	66.4873	3.52148e-16	1.47915e-14	Unknown protein	-	unnamed protein product	1.81e-64	1	---NA---
TcIL3000_0_57200				hypothetical protein, conserved	-2.32745	0.00464155	59.35	25.5	-1.15446	4.76904	9.47689	0.00208076	0.00848954	hypothetical protein, conserved location	0.000243523	unnamed protein product	0	0.5955	PSRP_ACISJ phosphoenolpyruvate synthase regulatory	0.131	0.46
TcIL3000_0_57230				Unknown protein	-3.45116	1.18031e-06	44.75	12.9667	-1.74576	4.22476	17.84	2.40282e-05	0.00017438	Unknown protein	-	conserved hypothetical protein	2.23e-97	0.6678	RIBBA_BACMFRiboflavin biosynthesis	0.223	0.44
TcIL3000_0_57240				mitochondrial carrier protein	-3.80526	2.51836e-05	24.1	6.33333	-1.75918	3.41711	12.6051	0.000384698	0.00202439	mitochondrial carrier protein,mitochondrial carnitine/acylcarnitine carrier protein (MCP24) location	3.15305e-09	mitochondrial ornithine carrier protein	1.59e-176	0.736	MCFS_DICDIMitochondrial substrate carrier family S	1.89e-55	0.58
TcIL3000_0_57390				hypothetical protein, conserved (fragment)	5.36981	0	32.9	176.667	2.5135	6.40206	103.473	2.63947e-24	3.21053e-22	Unknown protein	-	brucei -specific protein	0	0.6133	ANM7_XENLA arginine N-methyltransferase 7	0.108	0.57
TcIL3000_0_57560				Unknown protein	-3.13887	0.00248229	262.2	83.5333	-1.60276	6.75437	50.6788	1.08787e-12	2.91354e-11	60S acidic ribosomal protein P2, putative location	2.32327e-14	60s acidic ribosomal protein	8.62e-54	0.8835	RLA2_TRYBB60S acidic ribosomal P2	2.78e-36	0.87
TcIL3000_0_57580				ribosomal P protein AGP2beta-1, putative	-2.12191	2.71153e-06	65.85	31.0333	-1.01904	5.02033	12.0037	0.000530939	0.00266542	Unknown protein	-	ribosomal p protein agp2beta-1	1.06e-163	0.6865	G3P_AQUAEGlyceraldehyde-3-phosphate dehydrogenase	0.414	0.44
TcIL3000_0_57880				GTPase activating protein, conserved	2.23529	6.72403e-08	41.65	93.1	1.16566	5.693	21.4952	3.5472e-06	3.16931e-05	GTPase activating protein, conserved location	3.4187e-16	gtpase activating protein	0	0.726	GYP1_SCHPOGTPase-activating gyp1	1.57e-55	0.48
TcIL3000_0_58010				hypothetical protein, conserved	3.826	0.000121657	35.25	134.867	1.92173	6.08382	36.9671	1.20142e-09	2.06917e-08	Unknown protein	-	unnamed protein product	0	0.633	---NA---
TcIL3000_0_58040				vesicular protein trafficking mediator, putative	6.71089	0	20.35	136.567	3.16449	5.98657	55.826	7.91782e-14	2.43306e-12	Unknown protein	-	vesicular protein trafficking mediator	5.73e-138	0.6315	CHM1A_MOUSECharged multivesicular body 1a	1.22e-18	0.57
TcIL3000_0_58180				retrotransposon hot spot protein 2 (RHS2), putative	2.0391	3.58556e-05	33.25	67.8	1.05004	5.28864	12.2591	0.000462998	0.00237436	Unknown protein	-	unnamed protein product	0	0.911	RBR_HIEPIRetinoblastoma-related	0.511	0.48
TcIL3000_0_58210				hypothetical protein (fragment)	4.77778	1.25843e-10	20.1	96.0333	2.56434	5.52337	54.9078	1.26317e-13	3.81031e-12	Unknown protein	-	mitochondrial sodium hydrogen exchanger nha2	0	0.5611	CTR9_MOUSERNA polymerase-associated CTR9 homolog	0.635	0.46
TcIL3000_0_58420				Unknown protein	-2.73592	0.00185469	38.85	14.2	-1.27241	4.15337	7.63059	0.00573866	0.0197496	Unknown protein	-	hypothetical protein, unlikely	1.01e-83	0.9667	---NA---
TcIL3000_0_58480				hypothetical protein, conserved	8.21783	0	27.85	228.867	3.09265	6.72848	130.796	2.74368e-30	6.53836e-28	Unknown protein	-	unnamed protein product	0	0.54	R1A_CVH22Replicase poly 1a	3.3	0.52
TcIL3000_0_58530				Unknown protein	-3.20616	0.0212591	90.2	28.1333	-1.59796	5.17453	19.5785	9.65518e-06	7.75402e-05	Unknown protein	-	hypothetical protein, unlikely	1.4e-91	1	MMS19_DANREMMS19 nucleotide excision repair homolog	0.236	0.5
TcIL3000_0_58560				small GTP-binding protein, putative	-2.3422	8.16489e-12	108.6	46.3667	-1.16868	5.65559	23.9661	9.80494e-07	9.92188e-06	small GTP-binding protein, putative,BAC from homologous region on chr5 location	8.8991e-99	small gtp-binding protein	0	0.9085	SAR1_USTMASmall COPII coat GTPase SAR1	2.38e-75	0.74
TcIL3000_0_58570				hypothetical protein, conserved	-2.02497	7.81869e-06	179.75	88.7667	-0.931639	6.43575	16.0538	6.15676e-05	0.000400962	Unknown protein	-	brct domain-containing protein	0	0.6155	MYSN_DROMEMyosin heavy non-muscle	5.09	0.51
TcIL3000_0_58800			TcIL3000_0_58800	variant surface glycoprotein	-21.6765	0.000201619	36.85	1.7	-4.19901	3.54345	43.4161	4.42535e-11	9.60498e-10	Unknown protein	-	variant surface glycoprotein	0	0.561	GET3_PYRTRATPase get3	0.0634	0.44
TcIL3000_0_58990			TcIL3000_0_58990	expression site-associated gene 4 (ESAG4) protein, putative	19.5434	9.66597e-05	20.95	409.433	4.30174	7.5158	98.3418	3.5206e-23	3.67054e-21	receptor-type adenylate cyclase GRESAG 4, putative location	1.71662e-26	receptor-type adenylate cyclase gresag	0	0.886	CYA4_TRYBBReceptor-type adenylate cyclase ESAG 4	0	0.64
TcIL3000_0_59110				RNA-binding protein, putative	-2.38739	9.3102e-06	47.35	19.8333	-1.1627	4.5106	11.6771	0.000632734	0.00310699	RNA-binding protein, putative (RBSR2) location	1.24145e-10	unnamed protein product	2.49e-66	0.85	RNPS1_DANRERNA-binding with serine-rich domain 1	0.00965	0.45
TcIL3000_0_59220				UDP-Gal or UDP-GlcNAc-dependent glycosyltransferase, putative	2.39619	1.13698e-09	26.25	62.9	1.36338	5.09832	19.9678	7.87574e-06	6.44916e-05	UDP-Gal or UDP-GlcNAc-dependent glycosyltransferase, putative location	6.55615e-08	udp-gal or udp- c-dependent	0	0.804	B3GTK_ARATHHydroxyproline O-galactosyltransferase GALT2	0.000543	0.42
TcIL3000_0_59230				UDP-Gal or UDP-GlcNAc-dependent glycosyltransferase, putative	-2.49113	0.000231173	37.45	15.0333	-1.31437	4.18141	11.0318	0.00089562	0.00416992	UDP-Gal or UDP-GlcNAc-dependent glycosyltransferase, putative location	2.68941e-10	udp-gal or udp- c-dependent	0	0.8035	B3GN5_RATLactosylceramide 1,3-N-acetyl-beta-D-glucosaminyltransferase	1.53e-05	0.36
TcIL3000_0_59270				hypothetical protein, conserved	-3.91148	1.12103e-05	54.5	13.9333	-1.88701	4.42601	18.8121	1.44248e-05	0.000110823	Unknown protein	-	unnamed protein product	1.73e-112	0.6706	PDCD7_HUMANProgrammed cell death 7	0.321	0.49
TcIL3000_0_59310				hypothetical protein, conserved	-2.0654	0.000912654	57.9	28.0333	-0.980718	4.87642	9.95676	0.0016026	0.00680987	Unknown protein	-	unnamed protein product	8.22e-99	0.6759	PDCD7_HUMANProgrammed cell death 7	1.06	0.49
TcIL3000_0_59330				hypothetical protein, conserved (fragment)	3.71269	7.33584e-12	11.95	44.3667	2.03539	4.51096	26.4332	2.72812e-07	3.12316e-06	Unknown protein	-	unnamed protein product, partial	0	0.6567	---NA---
TcIL3000_0_59350				hypothetical protein, conserved	-4.16966	2.44477e-18	85.2	20.4333	-1.97123	5.07349	42.0801	8.76091e-11	1.84659e-09	receptor-type adenylate cyclase GRESAG 4 (pseudogene), putative,receptor-type adenylate cyclase GRESAG 4, frameshift location	6.15095e-07	receptor-type adenylate cyclase gresag	7.02e-165	0.804	CYA4_TRYBBReceptor-type adenylate cyclase ESAG 4	6.3e-39	0.6
TcIL3000_0_59370				NADH-cytochrome b5 reductase, putative	3.28267	0.00102127	116.45	382.267	1.80783	7.62004	30.2533	3.79138e-08	5.06545e-07	NADH-cytochrome b5 reductase, putative (B5R) location	3.06069e-37	cytochrome-b5 reductase	0	0.789	MCR1_SCLS1NADH-cytochrome b5 reductase 2	2.5e-45	0.51
TcIL3000_0_59400				SUMO1/Ulp2, putative	3.04937	0	35.45	108.1	1.74796	5.8082	48.9676	2.60231e-12	6.73773e-11	Unknown protein	-	sumo1 ulp2	0	0.584	SENP_CAEELSentrin-specific protease	2.46e-17	0.4
TcIL3000_0_59540				Alpha/beta hydrolase family, putative	3.19732	9.02745e-11	17.4	55.6333	1.69014	4.87548	22.7558	1.83949e-06	1.75488e-05	hypothetical protein, conserved location	3.59748e-19	unnamed protein product	0	0.666	ABHD1_BOVIN ABHD1	6.66e-30	0.48
TcIL3000_0_59560				Unknown protein	-4.11497	2.43585e-06	51.3	12.4667	-1.97224	4.31997	22.6884	1.90519e-06	1.81311e-05	Unknown protein	-	hypothetical protein, unlikely	5.83e-82	0.995	---NA---
TcIL3000_0_59590				expression site-associated gene 4 (ESAG4) protein, putative	2.24389	3.50718e-14	47.7	107.033	1.2803	5.88862	27.8081	1.33966e-07	1.62611e-06	receptor-type adenylate cyclase GRESAG 4, putative location	1.84345e-29	receptor-type adenylate cyclase gresag	0	0.6955	CYA4_TRYBBReceptor-type adenylate cyclase ESAG 4	0	0.64
TcIL3000_0_59600			TcIL3000_0_59600	invariant surface glycoprotein, putative	-45.0333	1.82864e-49	135.1	3	-5.83276	5.29273	162.189	3.7618e-37	1.68948e-34	Unknown protein	-	unnamed protein product	0	0.5565	LAMB1_HUMANLaminin subunit beta-1	0.00157	0.48
TcIL3000_0_59610			TcIL3000_0_59610	Invariant surface glycoprotein/C2H2-type zinc finger containing protein, putative	-30.4532	3.166e-56	141.1	4.63333	-4.85179	5.38948	173.367	1.36074e-39	7.22246e-37	Unknown protein	-	unnamed protein product	0	0.5715	CENPF_HUMANCentromere F	1.43	0.53
TcIL3000_0_59620			TcIL3000_0_59620	C2H2-type zinc finger/Zinc finger, C2H2 type, putative	-37.4795	3.83715e-06	91.2	2.43333	-5.31484	4.83835	119.468	8.2722e-28	1.46355e-25	Unknown protein	-	unnamed protein product	4.12e-147	0.6524	ZBT17_HUMANZinc finger and BTB domain-containing 17	0.000748	0.52
TcIL3000_0_59650			TcIL3000_0_59650	retrotransposon hot spot protein 2 (RHS2), putative	-16.9941	3.62909e-15	48.15	2.83333	-4.33976	4.01777	56.3804	5.9724e-14	1.8697e-12	Unknown protein	-	unnamed protein product	0	0.8205	KAD6_METS5 adenylate kinase	0.359	0.62
TcIL3000_0_59660				Unknown protein	-2.24184	0.00829275	61.8	27.5667	-1.09959	4.84195	8.68107	0.00321533	0.0122338	Unknown protein	-	hypothetical protein, unlikely	2.04e-97	1	---NA---
TcIL3000_0_59680				hypothetical protein, conserved	1.95485	0.0036206	37.65	73.6	1.15826	5.40438	12.1003	0.000504131	0.00254727	hypothetical protein,chrXI additional, unordered contigs location	3.14552e-06	unnamed protein product	0	0.666	---NA---
TcIL3000_0_60080				Eukaryotic protein of unknown function (DUF866), putative	-2.21745	0.00108225	78.35	35.3333	-1.0251	5.2193	8.65469	0.00326221	0.0123839	hypothetical protein, conserved location	6.56418e-06	unnamed protein product	1.53e-111	0.656	U587_DROMEUPF0587 CG4646	3.51e-16	0.5
TcIL3000_0_60100				hypothetical protein, conserved	-4.97032	0.00650055	89.3	17.9667	-2.1826	5.00792	17.1002	3.5458e-05	0.000245829	variant surface glycoprotein (VSG, pseudogene), putative,variant surface glycoprotein (VSG, pseudogene), fragment,chrX additional, unordere	6.55226e-83	unnamed protein product	5.76e-98	0.956	GATB_LACF3Aspartyl glutamyl-tRNA(Asn Gln) amidotransferase subunit B	0.498	0.53
TcIL3000_0_60270				Flagellum attachment zone protein 12	3.55153	0	74.55	264.767	1.887	7.0641	62.441	2.74551e-15	1.01469e-13	Unknown protein	-	unnamed protein product	0	0.569	NF2L2_RATNuclear factor erythroid 2-related factor 2	2.79	0.44
TcIL3000_0_60290				hypothetical protein, conserved	5.06061	5.40268e-15	8.8	44.5333	2.31798	4.46207	34.3127	4.69307e-09	7.34598e-08	Unknown protein	-	unnamed protein product	0	0.9875	---NA---
TcIL3000_0_60340				hypothetical protein, conserved (fragment)	4.46014	9.37225e-05	56.65	252.667	2.30255	6.96159	45.59	1.45787e-11	3.38441e-10	Unknown protein	-	unnamed protein product, partial	0	0.6105	NACK2_ARATHKinesin NACK2	0.384	0.46
TcIL3000_0_60380				hypothetical protein, conserved	3.3287	4.77807e-08	36	119.833	1.6922	5.95662	36.0364	1.9367e-09	3.23528e-08	hypothetical protein, conserved location	4.24406e-09	unnamed protein product	0	0.6575	NIPBL_MOUSENipped-B	2.71e-05	0.39
TcIL3000_0_60400				RNA-binding protein, putative	9.83654	7.53749e-05	20.8	204.6	3.58331	6.56678	66.0247	4.45318e-16	1.83745e-14	RNA-binding protein, putative (DRBD12) location	1.03905e-35	rna-binding protein	0	0.73	SXL_CERCASex-lethal homolog	4.46e-18	0.51
TcIL3000_0_60440				ribose-phosphate pyrophosphokinase, putative (fragment)	3.27431	6.35238e-14	24.85	81.3667	1.78706	5.40052	34.5608	4.13153e-09	6.51945e-08	Unknown protein	-	ribose-phosphate pyrophosphokinase	0	0.7	---NA---
TcIL3000_0_60690				hypothetical protein, conserved	-2.41908	0.0398792	41.85	17.3	-1.14682	4.2625	6.79104	0.00916164	0.0287527	Unknown protein	-	unnamed protein product	2.08e-126	0.9275	HDT1_SOYBNHistone deacetylase HDT1	2.56	0.53
TcIL3000_0_60820				BARP protein	3.23026	0.000250487	15.2	49.1	1.93756	4.63007	20.2059	6.95396e-06	5.78357e-05	Unknown protein	-	glutamic acid alanine-rich protein	1.64e-107	0.8475	---NA---
TcIL3000_0_60900				hypothetical protein, conserved	-2.16839	0.0299724	111.6	51.4667	-1.01018	5.70568	10.1331	0.00145631	0.00626579	Unknown protein	-	nfx1-type zinc finger-containing protein 1	0	0.4565	ZNFX1_MOUSENFX1-type zinc finger-containing 1	6.18e-42	0.37
TcIL3000_0_ncRNA071				unspecified product	-5.025	2.03442e-09	36.85	7.33333	-2.26705	3.91849	27.1645	1.86855e-07	2.19951e-06	Unknown protein	-	---NA---
TcIL3000_1_1020				ARM-like helical domain-containing protein (fragment)	-2.15308	0.0162784	46.65	21.6667	-1.11648	4.54203	8.82002	0.00297944	0.0114821	Unknown protein	-	unnamed protein product, partial	0	0.5735	GAL7_ECOLIGalactose-1-phosphate uridylyltransferase	0.726	0.53
TcIL3000_1_1110				phosphatidylinositol 3-kinase, putative	9.08453	1.85e-12	45.15	410.167	3.20298	7.56111	103.372	2.77831e-24	3.34457e-22	phosphatidylinositol 3-kinase, putative location	1.309e-133	---NA---			TOR2_SCHPOSerine threonine- kinase tor2	5.91e-110	0.47
TcIL3000_1_1150				Pre-mRNA-splicing factor 38, putative	-2.70379	0.000115494	99.95	36.9667	-1.32269	5.43217	21.3338	3.85872e-06	3.42128e-05	Pre-mRNA-splicing factor 38, putative location	1.31379e-07	pre-mrna-splicing factor 38a	8e-141	0.7395	PRP38_ARATHPre-mRNA-splicing factor 38	3.04e-15	0.54
TcIL3000_1_1190				hypothetical protein (fragment)	3.20385	0	179.95	576.533	1.76358	8.20687	47.1573	6.55109e-12	1.60708e-10	cysteine peptidase, Clan CA, family C2, putative,calpain-like cysteine peptidase, putative location	0.000167993	calpain-like cysteine peptidase	3.78e-175	0.6785	CAND_DROMECalpain-D	1.55e-05	0.43
TcIL3000_1_1200				cysteine peptidase, Clan CA, family C2, putative	5.8064	0	45.8	265.933	2.65248	6.98776	96.9684	7.04431e-23	7.03047e-21	calpain, putative,cysteine peptidase, Clan CA, family C2, putative location	1.3427e-10	calpain-like cysteine peptidase	0	0.663	DEK1_MAIZECalpain-type cysteine protease DEK1	2.74e-32	0.41
TcIL3000_1_1260				small myristoylated protein 1-1	3.19261	2.58272e-09	247.3	789.533	1.7689	8.65919	31.5586	1.93515e-08	2.749e-07	calpain-like protein fragment, putative location	1.46374e-15	calpain-like cysteine peptidase	5.51e-87	0.8205	ARO1_CRYNJPentafunctional AROM polypeptide	2.8	0.6
TcIL3000_1_1270				small myristoylated protein 1-2	4.61698	7.31432e-07	40.25	185.833	2.27373	6.48363	66.6121	3.3055e-16	1.39849e-14	calpain-like protein fragment, putative location	1.32992e-06	calpain-like cysteine peptidase	3.37e-79	0.8255	ARO1_CRYNJPentafunctional AROM polypeptide	3.08	0.6
TcIL3000_1_1290				hypothetical protein	-3.58462	1.17699e-08	820.4	228.867	-1.78177	8.31147	42.9832	5.52131e-11	1.18953e-09	Unknown protein	-	unnamed protein product	1.79e-69	0.9867	ANR63_HUMANAnkyrin repeat domain-containing 63	0.181	0.39
TcIL3000_1_1300				histone H3, putative	-2.1467	2.2849e-20	630.7	293.8	-1.02315	8.20622	19.2035	1.17497e-05	9.22049e-05	histone H3, putative location	1.88294e-67	histone h3	1.33e-68	0.92	H3_LEIINHistone H3	5.1e-63	0.84
TcIL3000_1_1310				histone H3, putative	-2.78384	4.80424e-51	573.75	206.1	-1.3884	7.92715	37.0253	1.16607e-09	2.01734e-08	histone H3, putative location	4.59017e-65	histone h3	1.31e-68	0.9195	H3_LEIINHistone H3	5.1e-63	0.84
TcIL3000_1_1320				hypothetical protein, conserved	-3.50544	0.000285697	1095.8	312.6	-1.73606	8.7426	45.6124	1.44123e-11	3.35245e-10	Unknown protein	-	unnamed protein product	4.67e-77	0.9967	---NA---
TcIL3000_1_1370				paralyzed flagella protein 16 (fragment)	2.16774	0.00200258	101.15	219.267	1.19998	6.93737	18.4486	1.74547e-05	0.000131073	flagellar protein PF16,axoneme central apparatus protein location	3.5733e-83	axoneme central apparatus protein	0	0.943	SPAG6_MOUSESperm-associated antigen 6	8.44e-155	0.82
TcIL3000_1_1410				ER protein Pkr1, putative	-2.34661	0.0202667	46.15	19.6667	-1.18684	4.51009	8.95721	0.00276376	0.010779	Unknown protein	-	conserved hypothetical protein	1.62e-60	0.7383	---NA---
TcIL3000_1_1580				Domain of unknown function (DUF4456), putative	2.85625	0.000438981	16	45.7	1.47916	4.6536	14.2526	0.000159843	0.000938405	hypothetical protein, conserved location	1.72238e-05	unnamed protein product, partial	0	0.5832	NTPA_SHEONNon-canonical purine NTP pyrophosphatase	1.31	0.55
TcIL3000_1_1590				Fusaric acid resistance protein-like, putative	1.97025	0	177.05	348.833	1.06955	7.62231	21.4226	3.68402e-06	3.27883e-05	hypothetical protein, conserved location	1.10645e-49	conserved hypothetical protein, partial	0	0.7435	---NA---
TcIL3000_1_1630				hypothetical protein, conserved	2.76421	2.03504e-14	63.9	176.633	1.54172	6.54803	41.1453	1.4132e-10	2.90527e-09	primase 2 location	9.28083e-65	primase 2	0	0.661	---NA---
TcIL3000_1_1650				hypothetical protein, conserved	3.76729	9.13377e-14	50.85	191.567	2.04547	6.59225	59.9945	9.51205e-15	3.31559e-13	hypothetical protein, conserved location	1.53262e-12	conserved hypothetical protein	0	0.6535	F188B_MOUSE FAM188B	0.00233	0.68
TcIL3000_1_1660				ser/thr protein phosphatase, putative	2.45584	0.000240545	46.8	114.933	1.28932	5.96937	21.5909	3.37449e-06	3.03574e-05	protein phosphatase with EF-Hand domains (PPEF),ser/thr protein phosphatase, putative location	3.60489e-81	serine threonine protein phosphatase-like protein	0	0.8165	PPP5_ARATHSerine threonine- phosphatase 5	2.42e-39	0.54
TcIL3000_1_1680				cytochrome oxidase subunit IV, putative	2.20582	1.13637e-06	625.15	1378.97	1.22392	9.56462	21.1285	4.29496e-06	3.76519e-05	cytochrome oxidase subunit IV (COXIV) location	2.08449e-69	cytochrome c oxidase subunit iv	0	0.887	LON_FERNBLon protease	4.15	0.47
TcIL3000_1_1750				hypothetical protein, conserved	2.25394	3.66605e-07	59.2	133.433	1.28438	6.20994	24.7838	6.41349e-07	6.7046e-06	Unknown protein	-	conserved hypothetical protein	0	0.586	PGK_PICPAPhosphoglycerate kinase	0.741	0.43
TcIL3000_1_1760				chaperone protein DnaJ, putative	3.9985	0	44.35	177.333	2.12724	6.45669	82.3088	1.164e-19	7.67913e-18	Unknown protein	-	chaperone protein	0	0.5775	DNAJ_PSEPGChaperone	8.78e-10	0.68
TcIL3000_1_1770				hypothetical protein, conserved (fragment)	2.57082	0.0051707	109.55	281.633	1.40352	7.2439	18.5706	1.63723e-05	0.000123981	hypothetical protein, conserved location	1.31219e-05	unnamed protein product, partial	0	0.692	---NA---
TcIL3000_1_1790				calcium-activated potassium channel, putative (fragment)	2.29023	0	76.95	176.233	1.29569	6.59257	36.1208	1.85455e-09	3.11143e-08	hypothetical protein, conserved location	7.15915e-15	ion transporter	0	0.6885	KCNT2_HUMANPotassium channel subfamily T member 2	3.08e-09	0.4
TcIL3000_1_270				Metal-binding domain-containing protein	5.35275	0	51.5	275.667	2.60745	7.0467	83.1952	7.43378e-20	5.01759e-18	Unknown protein	-	conserved hypothetical protein	0	0.6445	ERA_CAMFFGTPase Era	5.22	0.43
TcIL3000_1_280				hypothetical protein (fragment)	8.37469	0	26.6	222.767	3.35676	6.67982	139.139	4.10582e-32	1.16936e-29	Unknown protein	-	unnamed protein product, partial	0	0.635	---NA---
TcIL3000_1_320				kelch domain-containing protein	2.85117	4.7256e-11	57.45	163.8	1.59507	6.43592	39.9857	2.55834e-10	4.97067e-09	kelch domain-containing protein location	9.9592e-32	kelch domain-containing protein 3	0	0.6505	LZTR1_PONABLeucine-zipper-like transcriptional regulator 1	8.02e-21	0.4
TcIL3000_1_440				leucine-rich repeat-containing protein	2.46779	2.51676e-07	68.05	167.933	1.42716	6.50704	30.6714	3.0563e-08	4.18737e-07	leucine-rich repeat-containing protein location	4.46901e-09	conserved hypothetical protein	0	0.6658	GLGA_BACCNGlycogen synthase	0.841	0.49
TcIL3000_1_530				hypothetical protein, conserved	-5.28947	5.10577e-06	30.15	5.7	-2.35289	3.6442	15.7724	7.14365e-05	0.000456826	Unknown protein	-	unnamed protein product	3.37e-97	0.99	FA65C_DANRE FAM65C	0.222	0.46
TcIL3000_1_690				conserved protein, unknown function	-2.14096	1.81616e-07	96.7	45.1667	-0.976164	5.54545	13.0925	0.000296482	0.00160651	conserved protein, unknown function location	1.63303e-49	conserved hypothetical protein	6.03e-103	0.9711	SYIM_YEASTIsoleucine--tRNA mitochondrial	1.37	0.41
TcIL3000_1_790				Mitochondrial Editosome-like Complex TUTase	-4.3314	0.00249938	37.25	8.6	-1.91778	3.8694	16.2869	5.4438e-05	0.000358731	Mitochondrial Editosome-like Complex TUTase (MEAT1) location	2.15889e-60	mitochondrial editosome-like complex associated tutase	0	0.8535	GLD2A_XENLAPoly(A) RNA polymerase GLD2-A	1.07e-11	0.45
TcIL3000_1_810				kinesin heavy chain, putative	4.26422	2.39709e-07	19.05	81.2333	2.42627	5.32238	35.8079	2.17758e-09	3.60469e-08	kinesin heavy chain, putative location	2.72845e-15	kinesin heavy chain	0	0.626	KINH_DROMEKinesin heavy chain	1.47e-87	0.56
TcIL3000_10_10170				glutamine aminotransferase, putative	3.61396	0	67.35	243.4	1.89264	6.93775	67.8279	1.78408e-16	7.63105e-15	glutamine aminotransferase (GlnAT) (GlnAT) location	2.93753e-07	cysteine conjugate beta- -like protein	0	0.667	KAT3_RATKynurenine--oxoglutarate transaminase 3	1.31e-86	0.55
TcIL3000_10_10210				hypothetical protein, conserved	-2.18982	2.15203e-07	74.6	34.0667	-1.01289	5.15382	12.397	0.000430029	0.00223573	Unknown protein	-	conserved hypothetical protein	7.12e-81	0.6786	PIGF_HUMANPhosphatidylinositol-glycan biosynthesis class F	1.04	0.45
TcIL3000_10_10240				tyrosine protein kinase, putative	2.87457	9.20161e-12	48.1	138.267	1.5905	6.19318	37.7992	7.84144e-10	1.39156e-08	protein kinase, putative location	5.09474e-55	---NA---			ERK1_DICDIExtracellular signal-regulated kinase 1	1.33e-105	0.69
TcIL3000_10_10260				Protein kinase domain containing protein, putative	3.96117	0	66.1	261.833	2.10945	7.02826	67.4309	2.18197e-16	9.29885e-15	Unknown protein	-	protein kinase	0	0.572	M3K2_ARATHMitogen-activated kinase kinase kinase 2	1.65e-49	0.5
TcIL3000_10_10280				hypothetical protein, conserved	5.37058	0	97.55	523.9	2.52673	7.96553	97.5232	5.32287e-23	5.35821e-21	hypothetical protein, conserved location	7.24683e-14	conserved hypothetical protein	0	0.5992	RS6_PROMP30S ribosomal S6	0.11	0.53
TcIL3000_10_10310				RNA-binding protein, putative	-2.62832	0.000486395	29.7	11.3	-1.36659	3.87057	10.5743	0.00114669	0.00511844	RNA-binding protein, putative (RBP7A) location	2.55033e-29	rna-binding protein	2.04e-80	0.8605	FCA_ARATHFlowering time control FCA	8.37e-11	0.62
TcIL3000_10_10390				RAB-interacting protein, putative	-2.64107	4.19221e-05	123.25	46.6667	-1.3085	5.73868	24.5646	7.18592e-07	7.43883e-06	Unknown protein	-	rab-interacting protein	1.03e-159	0.5865	PRAF1_BOVINPrenylated Rab acceptor 1	0.00143	0.63
TcIL3000_10_10490				cytosolic nonspecific dipeptidase, putative	1.93199	8.18047e-11	164.2	317.233	1.01683	7.48634	21.3649	3.79656e-06	3.37129e-05	cytosolic nonspecific dipeptidase, putative,peptidase (M20/M25/M40 family), putative location	9.57541e-57	peptidase m20 m25 m40	0	0.8045	CNDP2_HUMANCytosolic non-specific dipeptidase	8.96e-19	0.42
TcIL3000_10_10520				hypothetical protein, conserved	-2.53266	1.95502e-05	50.4	19.9	-1.29157	4.52332	12.5822	0.000389428	0.00204651	Unknown protein	-	conserved hypothetical protein	1.91e-92	0.907	MDN1_YEASTMidasin	1.31	0.52
TcIL3000_10_10550				hypothetical protein, conserved	-3.26761	2.73765e-20	139.2	42.6	-1.62939	5.82597	42.5314	6.95551e-11	1.47941e-09	Unknown protein	-	conserved hypothetical protein	1.52e-122	0.7207	MKRN1_HUMANE3 ubiquitin- ligase makorin-1	1.18	0.42
TcIL3000_10_10590				gamma-glutamylcysteine synthetase, putative	2.52255	0	240.55	606.8	1.40202	8.33833	33.5818	6.83293e-09	1.04026e-07	gamma-glutamylcysteine synthetase (GCS) location	1.05322e-35	gamma-glutamylcysteine synthetase	0	0.7895	GSH1_ONCVOGlutamate--cysteine ligase	6.36e-126	0.5
TcIL3000_10_10620				membrane transporter protein, putative	2.26896	0	209.2	474.667	1.2652	8.01805	28.587	8.95813e-08	1.12116e-06	membrane transporter protein, putative location	2.03634e-05	membrane transporter protein	0	0.6415	S47A1_DANREMultidrug and toxin extrusion 1	1.04e-33	0.46
TcIL3000_10_10700				P-type H+-ATPase, putative	2.84917	5.40268e-15	316.7	902.333	1.58279	8.87705	37.883	7.51155e-10	1.33912e-08	P-type H+-ATPase, putative location	0	p-type h+-atpase	0	0.904	ATXA_LEIDOProbable proton ATPase 1A	0	0.88
TcIL3000_10_10740				Protein of unknown function (DUF3648), putative	3.14084	0	101.65	319.267	1.73185	7.35968	52.9385	3.44148e-13	9.89808e-12	hypothetical protein, conserved location	2.81465e-37	conserved hypothetical protein	0	0.6075	STPAP_HUMANSpeckle targeted PIP5K1A-regulated poly(A) polymerase	0.0106	0.4
TcIL3000_10_10750				EF-hand domain pair, putative	-2.03502	4.46981e-11	135.6	66.6333	-0.939017	6.04271	18.6834	1.54319e-05	0.000117546	hypothetical protein, conserved location	1.83381e-41	calcium-binding protein cml	0	0.747	RECO_BOVINRecoverin	1.43e-07	0.49
TcIL3000_10_10770				pumillio RNA binding protein, putative (fragment)	6.94444	1.55021e-14	13.8	95.8333	2.855	5.51341	69.847	6.40875e-17	2.83466e-15	pumilio/PUF RNA binding protein 2 (PUF2) location	1.61928e-92	pumilio puf rna binding protein 2	0	0.719	PUM_DROMEMaternal pumilio	3.77e-62	0.6
TcIL3000_10_10810				pyruvate dehydrogenase E1 component alpha subunit, putative	-2.00505	0.0093785	662	330.167	-0.929686	8.31908	17.3442	3.11842e-05	0.00021989	pyruvate dehydrogenase E1 alpha subunit, putative location	1.19346e-55	pyruvate dehydrogenase e1 component alpha subunit	0	0.874	ODPA1_ARATHPyruvate dehydrogenase E1 component subunit alpha- mitochondrial	1.37e-120	0.66
TcIL3000_10_10830				heat shock protein 110, putative	1.99524	0.000623066	168.05	335.3	1.04697	7.56339	17.6516	2.65294e-05	0.000190989	heat shock protein 110, putative location	1.04568e-31	heat shock protein	0	0.856	HSP7F_LACK1Heat shock homolog SSE1	3.28e-89	0.58
TcIL3000_10_10850				Zinc finger CCCH domain-containing protein 35	2.55198	0.0004867	68.3	174.3	1.37958	6.56322	23.8199	1.05784e-06	1.06486e-05	Unknown protein	-	zinc finger protein family memeber	0	0.637	TTP_HUMANTristetraprolin	0.111	0.47
TcIL3000_10_10860				hypothetical protein	-2.8125	0.000472913	58.5	20.8	-1.32859	4.68055	12.5662	0.000392781	0.00206043	Unknown protein	-	unnamed protein product	3.65e-121	1	LFTR_PSE14Leucyl phenylalanyl-tRNA-- transferase	0.909	0.56
TcIL3000_10_10870			TcIL3000_10_10870	zinc finger protein family member, putative (fragment)	17.3176	1.80013e-09	78.25	1355.1	4.24952	9.23339	91.9317	8.97214e-22	7.64728e-20	zinc finger protein family member, putative (ZC3H36) location	3.60295e-09	zinc finger protein family memeber	0	0.6785	---NA---
TcIL3000_10_10880				Zinc finger CCCH domain-containing protein 38 (fragment)	11.6794	5.66234e-08	6.55	76.5	3.72957	5.14004	69.5045	7.62407e-17	3.35948e-15	Unknown protein	-	zinc finger protein family memeber	2.37e-150	0.682	C3H8_ORYSJZinc finger CCCH domain-containing 8	0.395	0.36
TcIL3000_10_10890				Zinc finger CCCH domain-containing protein 38	4.05613	0	24.35	98.7667	2.05219	5.62218	52.9107	3.49062e-13	1.00147e-11	Unknown protein	-	zinc finger protein family memeber	0	0.642	C3H8_ORYSJZinc finger CCCH domain-containing 8	0.831	0.36
TcIL3000_10_11110				protein kinase A catalytic subunit 3	2.5442	3.21812e-05	43.55	110.8	1.4382	5.89609	26.5235	2.60358e-07	3.00119e-06	protein kinase A catalytic subunit, putative location	1.06239e-55	protein kinase a catalytic subunit	0	0.888	KDC2_DROME kinase DC2	6.59e-122	0.74
TcIL3000_10_11210				UTP-glucose-1-phosphate uridylyltransferase 2, putative	-2.61397	5.26752e-07	500.75	191.567	-1.31269	7.76415	38.4471	5.62592e-10	1.03292e-08	UTP-glucose-1-phosphate uridylyltransferase location	4.31671e-28	udp-glucose pyrophosphorylase	0	0.792	UGPA1_YEASTUTP--glucose-1-phosphate uridylyltransferase	1.03e-88	0.59
TcIL3000_10_11220				hypothetical protein, conserved	-2.18379	3.98965e-10	105.55	48.3333	-1.04868	5.65106	19.5605	9.74659e-06	7.80394e-05	hypothetical protein, conserved location	4.80743e-07	conserved hypothetical protein	5.54e-74	0.7165	RNH2_ANOFWRibonuclease HII	0.146	0.51
TcIL3000_10_11340				hypothetical protein, conserved	3.80664	0	103.95	395.7	1.97836	7.62586	64.4651	9.82568e-16	3.8893e-14	Unknown protein	-	mitochondrial atp-dependent zinc metallopeptidase	0	0.5072	Y396_MYCPNUncharacterized protein MG277 homolog	1.15	0.43
TcIL3000_10_11380				hypothetical protein, conserved	2.39632	2.9267e-05	45.25	108.433	1.25006	5.90285	22.2887	2.34585e-06	2.18267e-05	hypothetical protein, conserved location	5.87309e-14	unnamed protein product	0	0.6555	RPOC_THEABDNA-directed RNA polymerase subunit beta	0.666	0.48
TcIL3000_10_11420				DNA-directed RNA polymerases II subunit, putative	-2.24093	0.0111851	74.1	33.0667	-1.13235	5.16619	14.1452	0.00016923	0.000986567	DNA-directed RNA polymerase II/III subunit, putative (RPB5) location	1.66406e-16	dna-directed rna polymerases ii	1.14e-159	0.735	RPAB1_ASHGODNA-directed RNA polymerases and III subunit RPABC1	4.26e-32	0.54
TcIL3000_10_11430				hypothetical protein, conserved	2.68165	7.2461e-14	135.7	363.9	1.46767	7.58588	38.3111	6.0317e-10	1.1005e-08	Unknown protein	-	mitotubule-associated protein gb4	0	0.578	---NA---
TcIL3000_10_11530				Phosphatidic acid phostphatase, putative	-2.52509	3.12186e-11	961.05	380.6	-1.26363	8.71645	32.331	1.30024e-08	1.91704e-07	Unknown protein	-	phosphatidic acid phosphatase	0	0.653	DPP1_SCHPOProbable diacylglycerol pyrophosphate phosphatase 1	2.13e-15	0.51
TcIL3000_10_11540				citrate synthase, putative	6.07679	2.72623e-05	75.1	456.367	2.69568	7.76282	61.9632	3.49943e-15	1.28905e-13	citrate synthase, putative location	6.05325e-21	citrate synthase	0	0.8115	CISY_LEIMAProbable citrate mitochondrial	0	0.76
TcIL3000_10_11550				hypothetical protein, conserved	2.03615	4.47136e-05	122.65	249.733	1.08909	7.13989	19.7868	8.65797e-06	7.04524e-05	hypothetical protein, conserved location	2.41708e-05	conserved hypothetical protein	0	0.6182	---NA---
TcIL3000_10_11560				hypothetical protein, conserved	2.69229	0	87.15	234.633	1.48014	6.95931	44.4132	2.65894e-11	6.00551e-10	hypothetical protein, conserved location	1.82408e-15	serine threonine-protein phosphatase 4 regulatory subunit 1	0	0.8025	PP4R1_RATSerine threonine- phosphatase 4 regulatory subunit 1	1.65e-34	0.49
TcIL3000_10_11590				serine/threonine kinase, putative	3.02925	0	88.9	269.3	1.6383	7.12415	49.8401	1.66803e-12	4.39675e-11	serine/threonine kinase, putative location	4.55605e-42	serine threonine kinase-like protein	0	0.87	CIPK8_ORYSJCBL-interacting kinase 8	4.22e-90	0.68
TcIL3000_10_1160				serine/threonine-protein kinase, putative	2.32411	0	70.45	163.733	1.2918	6.48431	35.346	2.76032e-09	4.48293e-08	serine/threonine-protein kinase, putative location	1.36484e-23	serine threonine protein kinase	0	0.6905	NEK1_MOUSESerine threonine- kinase Nek1	1.83e-34	0.47
TcIL3000_10_11690				aconitase	3.82776	9.44429e-05	445.3	1704.5	2.02212	9.73082	38.0705	6.82343e-10	1.23339e-08	aconitase (ACO) location	1.5248e-115	aconitase	0	0.873	ACOC_ORYSJ aconitate cytoplasmic	0	0.75
TcIL3000_10_11740				tubulin-specific chaperone, putative	-2.00871	1.75967e-06	88.45	44.0333	-0.954859	5.44827	13.3712	0.000255521	0.00140875	tubulin-specific chaperone, putative location	1.69087e-09	tubulin-specific chaperone	4.01e-110	0.818	TBCB_ARATHTubulin-folding cofactor B	3.43e-18	0.54
TcIL3000_10_11750				Phosphatidic acid phostphatase, putative	-3.48241	2.44657e-05	376.1	108	-1.72688	7.21824	63.1852	1.88158e-15	7.15675e-14	phosphatidic acid phosphatase, putative location	0.000216786	phosphatidic acid phosphatase	0	0.648	LPP2_ARATHLipid phosphate phosphatase 2	3e-15	0.56
TcIL3000_10_11840				Domain of unknown function (DUF4475), putative	5.49776	1.46871e-08	44.6	245.2	2.45841	6.88552	64.7809	8.37082e-16	3.35897e-14	hypothetical protein, conserved location	9.46862e-07	protein fam221b isoform x1	0	0.607	F221B_MOUSE FAM221B	7.78e-34	0.56
TcIL3000_10_11870				hypothetical protein, conserved	2.14169	0.00168574	65.4	140.067	1.11218	6.28244	18.486	1.71154e-05	0.000128908	Unknown protein	-	mucin-associated surface protein	0	0.594	ANT1_ONCVOMajor antigen	2.31	0.48
TcIL3000_10_11890				protein kinase, putative	2.04555	0	80.5	164.667	1.09388	6.5327	26.1269	3.19707e-07	3.58618e-06	protein kinase, putative location	8.86946e-38	glycogen synthase kinase	0	0.841	GSK3B_TRYB2Glycogen synthase kinase 3	0	0.93
TcIL3000_10_1190				hypothetical protein, conserved	-2.49969	0.000634458	135.15	54.0667	-1.21137	5.9007	22.4731	2.13103e-06	1.99391e-05	hypothetical protein, conserved location	2.48609e-40	conserved hypothetical protein	3.74e-165	0.6945	---NA---
TcIL3000_10_11900				hypothetical protein, conserved	-2.504	0.0335893	83.55	33.3667	-1.28783	5.28357	17.8158	2.43353e-05	0.000176389	hypothetical protein, conserved location	9.3923e-09	unnamed protein product	3.92e-159	0.7447	KMT2C_HUMANHistone-lysine N-methyltransferase 2C	5.41	0.45
TcIL3000_10_11970				RNA-binding protein 27, putative (fragment)	-2.59737	9.66311e-05	32.9	12.6667	-1.32587	3.96316	10.3392	0.00130233	0.00568708	Unknown protein	-	unnamed protein product, partial	1.78e-48	1	CLPB_MYCLEChaperone	0.432	0.5
TcIL3000_10_11980				transporter, putative	-2.24789	6.45127e-47	478.8	213	-1.09333	7.78328	27.4678	1.59731e-07	1.90713e-06	transporter, putative location	8.82711e-08	major facilitator superfamily protein	0	0.714	SPNS1_ARATHProbable sphingolipid transporter spinster homolog 1	2.34e-46	0.47
TcIL3000_10_12010				hypothetical protein	-2.01845	1.73961e-17	309.9	153.533	-0.92552	7.22368	18.812	1.44258e-05	0.000110823	Unknown protein	-	unnamed protein product	5.69e-96	1	CORIN_RATAtrial natriuretic peptide-converting enzyme	0.563	0.47
TcIL3000_10_12040				aquaporin 3, putative	3.04762	1.06665e-08	56	170.667	1.64315	6.48105	39.4198	3.41812e-10	6.52179e-09	Aquaglyceroporin 3 (AQP3) location	3.73763e-15	chimeric aquaglyceroporin 2 3	0	0.709	AQP3_PIGAquaporin-3	1.19e-53	0.56
TcIL3000_10_12090				TFIIH basal transcription factor subunit	-2.07481	1.60698e-08	102.15	49.2333	-0.984476	5.63218	16.5292	4.79075e-05	0.000320032	TFIIH basal transcription factor subunit (TFB5) location	1.63464e-09	conserved hypothetical protein	4.24e-78	0.606	HEM1_GRAFKGlutamyl-tRNA reductase	6.21	0.51
TcIL3000_10_12150				hypothetical protein, conserved	3.19151	0	34.55	110.267	1.69906	5.84549	41.1063	1.44169e-10	2.95343e-09	Unknown protein	-	ctd small phosphatase-like protein	0	0.607	CTSL2_RATCTD small phosphatase 2	2.12e-16	0.55
TcIL3000_10_12170				MEKK-related kinase 1, putative	2.26922	0	125.55	284.9	1.24319	7.28645	31.1786	2.35343e-08	3.27545e-07	MEKK-related kinase 1, putative,serine/threonine protein kinase, putative (MRK1) location	3.58835e-58	protein kinase	0	0.628	M3K3_ARATHMitogen-activated kinase kinase kinase 3	2.21e-50	0.53
TcIL3000_10_12290				hypothetical protein (fragment)	2.87366	0.000706328	45.25	130.033	1.46955	6.10941	23.2755	1.40378e-06	1.37506e-05	Unknown protein	-	protein kinase	0	0.6533	SYR_RHILWArginine--tRNA ligase	0.0608	0.43
TcIL3000_10_12300				Serine/threonine-protein kinase Nek1-related, putative (fragment)	4.0807	5.28366e-08	45.85	187.1	1.97959	6.54841	41.0659	1.47184e-10	2.99941e-09	Serine/threonine-protein kinase Nek1-related, putative location	8.38967e-52	protein kinase	0	0.801	NEK1_MOUSESerine threonine- kinase Nek1	2.02e-82	0.7
TcIL3000_10_12310				retrotransposon hot spot protein 2 (RHS2), putative	2.0118	0	740.35	1489.43	1.08753	9.7039	19.2194	1.16525e-05	9.15039e-05	Unknown protein	-	variant surface glycoprotein	0	0.631	PROB_METPPGlutamate 5-kinase	1.41	0.51
TcIL3000_10_12340				b9 domain-containing protein 1	-2.49032	2.06209e-11	94.3	37.8667	-1.24882	5.42183	23.602	1.18462e-06	1.18128e-05	b9 domain-containing protein 1,MKS1-related protein 1, putative (b9d1) location	3.00468e-06	b9 protein domain 1	0	0.6395	B9D1_RATB9 domain-containing 1	3.55e-19	0.45
TcIL3000_10_12370				intraflagellar transport protein 140, putative	2.17409	1.02636e-10	154.9	336.767	1.2011	7.53834	26.2256	3.03773e-07	3.43384e-06	intraflagellar transport protein IFT140, putative (IFT140) location	3.66049e-62	---NA---			IF140_HUMANIntraflagellar transport 140 homolog	3e-71	0.45
TcIL3000_10_12380				hypothetical protein, conserved	2.53747	9.27966e-09	145	367.933	1.41166	7.62335	31.3644	2.13869e-08	3.00885e-07	hypothetical protein, conserved location	3.77321e-05	conserved hypothetical protein	0	0.4955	ANMK_BACC2Anhydro-N-acetylmuramic acid kinase	0.116	0.42
TcIL3000_10_12390				hypothetical protein, conserved	2.67602	0.000866012	85.55	228.933	1.45189	6.93767	23.7477	1.09829e-06	1.10367e-05	hypothetical protein, conserved location	4.57023e-09	conserved hypothetical protein	0	0.5565	---NA---
TcIL3000_10_12400				hypothetical protein, conserved	3.52155	0.000103184	103.25	363.6	1.90781	7.52948	38.3475	5.92029e-10	1.08187e-08	hypothetical protein, conserved location	4.00431e-15	unnamed protein product	0	0.5735	LON_PEPD6Lon protease	2.03	0.5
TcIL3000_10_12410				root hair defective 3 GTP-binding protein (RHD3), putative	2.1574	5.40268e-15	77.3	166.767	1.15472	6.53297	28.7245	8.34411e-08	1.04994e-06	hypothetical protein, conserved location	2.81921e-05	protein sey1	0	0.6555	SEY1_TRYB2 SEY1 homolog	0	0.73
TcIL3000_10_12440				ATP-dependent RNA helicase HEL67	3.98396	5.40268e-15	37.4	149	2.1311	6.21826	60.6293	6.89009e-15	2.4832e-13	ATP-dependent DEAD/H RNA helicase, putative location	4.09955e-44	atp-dependent rna helicase	0	0.8075	DED1_ASHGOATP-dependent RNA helicase DED1	2.07e-152	0.69
TcIL3000_10_12520				Rtf2 RING-finger containing protein, putative	-2.06964	0.00866107	143.15	69.1667	-1.00656	6.1215	18.9157	1.36622e-05	0.000105442	hypothetical protein, conserved location	0.000568721	replication termination	1.52e-157	0.6415	RTF2_SCHPOReplication termination factor 2	1.15e-07	0.47
TcIL3000_10_12630				clathrin light chain, putative	-3.99424	4.06205e-08	254.3	63.6667	-1.94884	6.60277	77.2857	1.47932e-18	8.22573e-17	Unknown protein	-	unnamed protein product	1.1e-98	0.659	ANXA1_HORSEAnnexin A1	1.59	0.46
TcIL3000_10_12650				mitogen-activated protein kinase kinase kinase, putative	2.96308	8.24629e-05	93.45	276.9	1.62628	7.18212	31.2256	2.29717e-08	3.20096e-07	mitogen-activated protein kinase kinase kinase, putative,canertinib-binding protein kinase-1 (CBPK1) location	2.42687e-62	mitogen-activated protein kinase	0	0.9	M3K2_ARATHMitogen-activated kinase kinase kinase 2	1.65e-54	0.6
TcIL3000_10_12660				metallo-peptidase, Clan MG, Family M24	-2.03372	1.98788e-21	323.7	159.167	-0.938498	7.28131	19.7013	9.05412e-06	7.32675e-05	metallo-peptidase, Clan MG, Family M24,aminopeptidase, putative location	9.6563e-112	aminopeptidase	0	0.885	PRLA_DICDIProliferation-associated A	1.3e-71	0.54
TcIL3000_10_1270				protein kinase, putative (fragment)	2.70261	1.20774e-12	65.85	177.967	1.58051	6.55968	39.335	3.56988e-10	6.76713e-09	protein kinase, putative location	1.3662e-15	tyrosine protein kinase	0	0.5905	ULK1_MOUSESerine threonine- kinase ULK1	4.28e-29	0.51
TcIL3000_10_12770				hypothetical protein	-5.33493	0.004696	204.15	38.2667	-2.31561	6.14738	60.2871	8.19846e-15	2.90101e-13	Unknown protein	-	unnamed protein product	8.15e-54	1	---NA---
TcIL3000_10_12780				hypothetical protein, conserved	2.62193	0	137.85	361.433	1.50222	7.57906	36.4917	1.5332e-09	2.59091e-08	hypothetical protein, conserved location	6.28299e-09	conserved hypothetical protein	0	0.6182	DAPE_RHOSKSuccinyl-diaminopimelate desuccinylase	1.02	0.42
TcIL3000_10_12810				RNA binding protein, putative	4.76643	2.51783e-06	48.45	230.933	2.34777	6.82476	58.7216	1.8164e-14	6.07738e-13	Zinc finger CCCH domain-containing protein 39 (ZC3H39) location	1.4089e-17	rna binding protein	0	0.663	WSDU1_DANREWD SAM and U-box domain-containing 1	3.2e-05	0.6
TcIL3000_10_12820				RNA binding protein, putative	2.02872	3.50718e-14	110.25	223.667	1.13017	6.97288	24.6564	6.85166e-07	7.13073e-06	Zinc finger CCCH domain-containing protein 40,RNA binding protein, putative (ZC3H40) location	8.01225e-14	rna binding protein	0	0.6215	CPS3_SCHPO cps3	0.0283	0.41
TcIL3000_10_12870				protein kinase, putative	2.1048	3.35034e-06	112.6	237	1.11654	7.04883	23.1692	1.48353e-06	1.44239e-05	protein kinase, putative location	9.85003e-28	protein kinase	0	0.629	YAKA_DICDIProbable serine threonine- kinase yakA	1.67e-28	0.49
TcIL3000_10_12890				WD domain, G-beta repeat, putative (fragment)	2.22249	5.84176e-12	40.9	90.9	1.28916	5.6574	23.8629	1.03444e-06	1.04221e-05	hypothetical protein, conserved location	0.000106326	unnamed protein product, partial	0	0.5925	CDC4_YEASTCell division control 4	7.96e-07	0.43
TcIL3000_10_1290				Temperature dependent protein affecting M2 dsRNA replication, putative	3.12121	0.00149783	73.7	230.033	1.6927	6.90956	27.1703	1.86298e-07	2.19516e-06	hypothetical protein, conserved location	2.56358e-58	conserved hypothetical protein, partial	0	0.6775	---NA---
TcIL3000_10_13040				hypothetical protein, conserved	2.3023	7.05394e-05	115.45	265.8	1.27177	7.19116	23.4021	1.31435e-06	1.29735e-05	hypothetical protein, conserved location	4.18412e-25	conserved hypothetical protein	0	0.614	MNMG_AERS4tRNA uridine 5-carboxymethylaminomethyl modification enzyme	1.68	0.44
TcIL3000_10_13050				leucine-rich repeat protein (LRRP), putative	6.55598	0	26.2	171.767	2.7975	6.33999	115.089	7.52304e-27	1.18712e-24	Unknown protein	-	leucine-rich repeat protein	0	0.543	LRC56_HUMANLeucine-rich repeat-containing 56	1.36e-16	0.5
TcIL3000_10_1310				CCR4-NOT transcription complex subunit 1	4.08453	2.26897e-09	358.45	1464.1	2.10985	9.49652	50.9826	9.31899e-13	2.50732e-11	NOT1 (NOT1) location	6.58587e-83	---NA---			CNOT1_DANRECCR4-NOT transcription complex subunit 1	1.95e-63	0.42
TcIL3000_10_13110				hypothetical protein, conserved	2.27917	0.0121588	72	164.1	1.34681	6.48075	13.6106	0.000224908	0.0012608	Unknown protein	-	conserved hypothetical protein	0	0.6425	---NA---
TcIL3000_10_13130				hypothetical protein (fragment)	4.55373	4.09264e-09	9.15	41.6667	2.05167	4.40289	25.9585	3.48828e-07	3.88148e-06	hypothetical protein, conserved location	0.000893579	rna helicase	0	0.6735	DEAH9_ARATHProbable pre-mRNA-splicing factor ATP-dependent RNA helicase DEAH9	3.44e-13	0.48
TcIL3000_10_13170				Flagellum attachment zone protein 7	3.97618	0	90.95	361.633	2.13095	7.48668	56.9866	4.38796e-14	1.40017e-12	kinesin, putative location	1.83247e-41	kinesin	0	0.6395	KI16B_MOUSEKinesin KIF16B	9.38e-64	0.63
TcIL3000_10_13390				zinc finger protein, putative	3.35921	8.25313e-09	81.15	272.6	1.90527	7.11202	32.272	1.3403e-08	1.96617e-07	zinc finger protein, putative location	7.04815e-06	zinc finger protein	0	0.603	EEA1_MOUSEEarly endosome antigen 1	1.92e-08	0.67
TcIL3000_10_13440				hypothetical protein, conserved	2.83907	1.78581e-11	53.75	152.6	1.54727	6.33693	38.0442	6.91585e-10	1.24817e-08	hypothetical protein, conserved location	1.19148e-10	sphingosine kinase	0	0.5474	LCKB2_ARATHSphingoid long-chain bases kinase mitochondrial	4.7e-05	0.55
TcIL3000_10_13450				hypothetical protein, conserved (fragment)	2.30466	0.00047921	27.9	64.3	1.31065	5.17842	14.9105	0.000112737	0.000688148	Unknown protein	-	unnamed protein product, partial	0	0.59	DB129_HYLLABeta-defensin 129	7.87	0.45
TcIL3000_10_13540				hypothetical protein, conserved	2.17247	0.0123831	170.85	371.167	1.1857	7.68833	15.2311	9.51259e-05	0.000594003	Unknown protein	-	unnamed protein product	0	0.6095	---NA---
TcIL3000_10_13750				hypothetical protein, conserved	-2.18882	4.10591e-05	48.3	22.0667	-1.07733	4.5882	10.174	0.00142435	0.00615777	Unknown protein	-	conserved hypothetical protein	3.2e-87	0.6695	F16P1_BRANAFructose-1,6- chloroplastic	2.26	0.48
TcIL3000_10_13800				hypothetical protein	-2.28639	0.000750942	160.2	70.0667	-1.09923	6.19271	19.1374	1.21635e-05	9.51326e-05	Unknown protein	-	unnamed protein product	6.49e-160	0.6433	SPTA1_HUMANSpectrin alpha erythrocytic 1	0.298	0.38
TcIL3000_10_13820				receptor-type adenylate cyclase GRESAG 4, putative	1.93633	0.000210747	132.45	256.467	1.05663	7.19421	16.6077	4.59636e-05	0.000308281	hypothetical protein, conserved location	2.576e-24	receptor-type adenylate cyclase gresag 4	0	0.637	MAM3_YEAST MAM3	2.2e-37	0.48
TcIL3000_10_13860				zinc-finger of a C2HC-type/Double zinc ribbon, putative	2.22059	1.05469e-07	88.4	196.3	1.23442	6.75107	28.13	1.13431e-07	1.39278e-06	hypothetical protein, conserved location	1.89654e-31	unnamed protein product	0	0.639	ZN474_MOUSEZinc finger 474	1.35e-31	0.46
TcIL3000_10_13920				hypothetical protein, conserved	3.24035	1.47117e-13	54.85	177.733	1.7145	6.50296	53.8012	2.21834e-13	6.50843e-12	hypothetical protein, conserved location	4.11701e-08	unnamed protein product	0	0.5541	PDE11_HUMANDual 3 ,5 -cyclic-AMP and -GMP phosphodiesterase 11A	8.56e-09	0.43
TcIL3000_10_13950				amino acid transporter 10, putative	2.82596	9.17028e-09	132.25	373.733	1.53986	7.60634	38.5168	5.42842e-10	1.00139e-08	amino acid transporter, putative location	3.48752e-13	amino acid	0	0.8195	S38A1_RATSodium-coupled neutral amino acid transporter 1	8.86e-30	0.44
TcIL3000_10_13960				amino acid transporter 10, putative	8.06893	0	306.6	2473.93	3.09349	10.1492	132.494	1.16665e-30	2.8985e-28	amino acid transporter, putative location	3.23829e-07	amino acid	0	0.802	S38A1_RATSodium-coupled neutral amino acid transporter 1	1.15e-28	0.47
TcIL3000_10_14030				Calpain-like protein 2	2.39583	7.73779e-07	290.95	697.067	1.34049	8.55826	25.3267	4.83968e-07	5.22784e-06	Unknown protein	-	calpain-like cysteine peptidase	0	0.764	CAND_DROMECalpain-D	1.59e-32	0.44
TcIL3000_10_14050				amino acid transporter, putative	13.274	0	12.35	163.933	3.85372	6.21622	137.989	7.32675e-32	2.03701e-29	amino acid transporter, putative location	6.21373e-05	amino acid	0	0.775	S38A6_DANREProbable sodium-coupled neutral amino acid transporter 6	1.71e-26	0.45
TcIL3000_10_1480				hypothetical protein, conserved	-2.09269	6.29675e-05	151.65	72.4667	-0.972162	6.17013	16.8232	4.10277e-05	0.000278535	Unknown protein	-	conserved hypothetical protein	0	0.5995	RUVB_DELASHolliday junction ATP-dependent DNA helicase	8.51	0.56
TcIL3000_10_1500				hypothetical protein, conserved	-2.79503	2.56557e-05	45	16.1	-1.46789	4.34171	13.8879	0.000194042	0.00111179	Unknown protein	-	brucei -specific protein	5.1e-169	0.6667	---NA---
TcIL3000_10_1590				hypothetical protein, conserved	-2.01491	0.000126919	74.35	36.9	-0.938973	5.18371	9.66348	0.00187967	0.0077833	hypothetical protein, conserved location	4.00314e-60	conserved hypothetical protein	3.15e-112	0.8375	SPEF2_RATSperm flagellar 2	2.5	0.51
TcIL3000_10_1600				cysteine peptidase, Clan CA, family C2, putative	2.09362	1.69678e-11	144.55	302.633	1.12145	7.39616	25.1369	5.34011e-07	5.67392e-06	cysteine peptidase, Clan CA, family C2, putative,calpain, putative location	1.31167e-30	calpain	0	0.65	TCTE1_MACFAT-complex-associated testis-expressed protein 1	8.35e-07	0.54
TcIL3000_10_1620				serine/threonine protein kinase, putative	6.14149	0	52.3	321.2	2.72785	7.24107	125.9	3.23422e-29	6.40101e-27	protein kinase, putative location	6.66433e-42	---NA---			NPK1_TOBACMitogen-activated kinase kinase kinase NPK1	1e-38	0.57
TcIL3000_10_1670				serine/threonine-protein kinase, putative	-2.10231	5.71307e-07	136.3	64.8333	-1.01082	6.0182	17.3159	3.16525e-05	0.000222521	serine/threonine-protein kinase, putative location	2.31302e-07	serine threonine-protein kinase-like protein	0	0.637	Y7165_DICDIProbable serine threonine- kinase DDB_G0277165	2.29e-32	0.49
TcIL3000_10_170				pumillio/PUF RNA binding protein 3	2.16171	3.91706e-12	97.5	210.767	1.16693	6.87154	27.4782	1.58871e-07	1.89881e-06	pumillio/PUF RNA binding protein 3 (PUF3) location	1.6332e-49	pumilio puf rna binding protein 3	0	0.7125	YDHE_SCHPOPumilio domain-containing	1.29e-70	0.6
TcIL3000_10_1700				CHAT domain containing protein, putative	2.19287	2.89789e-12	105.6	231.567	1.17811	6.99826	29.8974	4.55516e-08	6.00345e-07	hypothetical protein, conserved location	4.12241e-12	tprcontaining protein	0	0.6145	LR74A_HUMANLeucine-rich repeat-containing 74A	0.00548	0.45
TcIL3000_10_1750				U1 small nuclear ribonucleoprotein C, putative	-2.03538	0.000821077	43.15	21.2	-0.921009	4.48724	6.42976	0.0112223	0.0340461	Unknown protein	-	elongation factor 1-alpha (ef-1-alpha)	1.21e-109	0.6522	RU1C_DROPSU1 small nuclear ribonucleo C	0.012	0.47
TcIL3000_10_1800				Protein of unknown function (DUF667), putative	-2.17257	0.00058156	3367.85	1550.17	-1.05772	10.6043	11.5155	0.000690189	0.00334135	hypothetical protein, conserved location	3.8192e-104	cilia- and flagella-associated protein 20	2.7e-129	0.976	CFA20_DROMECilia- and flagella-associated 20	9.33e-125	0.93
TcIL3000_10_1820				Peptidase C19, ubiquitin carboxyl-terminal hydrolase, putative	2.12821	4.94345e-14	92.3	196.433	1.21625	6.77313	26.7964	2.2606e-07	2.62657e-06	Peptidase C19, ubiquitin carboxyl-terminal hydrolase, putative location	2.04006e-18	ubiquitin hydrolase	0	0.5895	UBP46_CAEELUbiquitin carboxyl-terminal hydrolase 46	1.11e-30	0.43
TcIL3000_10_1850				hypothetical protein, conserved	-2.41047	2.72501e-13	492.7	204.4	-1.20462	7.78096	26.7897	2.26842e-07	2.63303e-06	Unknown protein	-	conserved hypothetical protein	0	0.6763	---NA---
TcIL3000_10_1860				ubiquitin-conjugating enzyme variant Kua homologue, putative	2.79973	2.84854e-05	49.1	137.467	1.45374	6.19452	27.7911	1.35144e-07	1.63767e-06	ubiquitin-conjugating enzyme variant Kua homologue, putative location	3.09681e-09	ubiquitin-conjugating enzyme-like protein	0	0.722	TM189_HUMANTransmembrane 189	2.74e-45	0.56
TcIL3000_10_1910				hypothetical protein, conserved	-2.23147	4.06542e-08	93.35	41.8333	-1.09646	5.45935	16.8106	4.13027e-05	0.000280077	hypothetical protein, conserved location	3.43352e-11	thioesterase superfamily protein	1.05e-139	0.582	Y474_PSEAE esterase PA0474	0.162	0.55
TcIL3000_10_210				protein kinase, putative	2.09616	0.00168951	87.7	183.833	1.16821	6.69432	18.3785	1.81092e-05	0.000135552	protein kinase, putative location	3.26055e-75	protein kinase	0	0.7395	DYRK3_DROME dual specificity tyrosine-phosphorylation-regulated kinase 3 homolog	7.17e-57	0.52
TcIL3000_10_2170				adenylate kinase, putative	-2.25814	8.70142e-09	117.95	52.2333	-1.05839	5.79726	17.2619	3.25648e-05	0.000227837	adenylate kinase, putative location	1.80815e-19	adenylate kinase	7.33e-168	0.743	KAD_ALKEHAdenylate kinase	4.24e-49	0.58
TcIL3000_10_2230				Domain of unknown function (DUF1935), putative	4.74574	0	73.35	348.1	2.29856	7.40262	78.882	6.59312e-19	3.83024e-17	Unknown protein	-	conserved hypothetical protein	0	0.6215	MIAA_BURM1tRNA dimethylallyltransferase	0.656	0.41
TcIL3000_10_2290				hypothetical protein, conserved	-2.56977	0.00685621	66.3	25.8	-1.31118	4.95505	17.1002	3.54592e-05	0.000245829	hypothetical protein, conserved location	1.39039e-06	riia domain-containing protein 1 isoform x2	1.43e-79	0.7075	CATIP_HUMANCiliogenesis-associated TTC17-interacting	0.00815	0.55
TcIL3000_10_2410				hypothetical protein, conserved	-2.14263	7.26364e-07	135.2	63.1	-1.0365	6.01705	21.7691	3.07513e-06	2.7978e-05	hypothetical protein, conserved location	1.07787e-07	conserved hypothetical protein	1.03e-113	0.8472	MAAL_CLOTTMethylaspartate ammonia-lyase	2.32	0.49
TcIL3000_10_2460				hypothetical protein, conserved	2.09737	8.45605e-07	116.05	243.4	1.19739	7.07897	22.128	2.55066e-06	2.36757e-05	Unknown protein	-	brucei -specific protein	0	0.86	UBIX_VIBCHFlavin prenyltransferase	5.78	0.43
TcIL3000_10_2510				importin beta-1 subunit, putative	2.13483	0.00114045	196.55	419.6	1.14832	7.86182	18.1096	2.08548e-05	0.000153738	importin beta-1 subunit, putative location	1.62655e-13	importin beta-1 subunit	0	0.761	IMB1_ARATHImportin subunit beta-1	3.61e-113	0.5
TcIL3000_10_2580				cytochrome c oxidase assembly protein, putative	-2.27194	0.012908	88	38.7333	-1.14919	5.39701	16.516	4.82417e-05	0.000321896	cytochrome c oxidase assembly protein, putative location	5.82687e-75	cytochrome c oxidase assembly protein	2.24e-149	0.89	COXZ_RECAMCytochrome c oxidase assembly ctaG	2.87e-50	0.66
TcIL3000_10_2660				delta-1-pyrroline-5-carboxylate dehydrogenase, putative	2.13825	1.75114e-05	387.95	829.533	1.17626	8.8435	19.5596	9.75075e-06	7.80394e-05	delta-1-pyrroline-5-carboxylate dehydrogenase, putative location	1.5406e-117	delta-1-pyrroline-5-carboxylate dehydrogenase	0	0.8675	AL4A1_DICDIDelta-1-pyrroline-5-carboxylate mitochondrial	0	0.67
TcIL3000_10_2700				Long-chain-fatty-acid--CoA ligase 5 (EC 6.2.1.3) (Long-chain acyl-CoA synthetase 5) (LACS 5), putative	3.9741	0	159.6	634.267	2.08096	8.29734	61.5747	4.26263e-15	1.56034e-13	fatty acyl CoA synthetase, putative location	1.98546e-09	fatty acyl synthetase	0	0.746	LACS9_ARATHLong chain acyl- synthetase chloroplastic	1.46e-98	0.54
TcIL3000_10_2730				Domain of unknown function (DUF4206), putative	1.98584	1.20812e-11	56.5	112.2	1.0743	5.98964	21.7348	3.13059e-06	2.8404e-05	Unknown protein	-	differentially expressed in fdcp 8 homolog	0	0.5695	DEFI8_BOVINDifferentially expressed in FDCP 8 homolog	5.3e-15	0.49
TcIL3000_10_2740				DnaJ domain/Transmembrane Fragile-X-F protein, putative	2.01503	0.00369239	86.5	174.3	1.02076	6.61393	17.7291	2.54706e-05	0.000183933	Unknown protein	-	dnaj chaperone-like protein	0	0.5645	DNAJ_MYCPNChaperone	4.77e-18	0.6
TcIL3000_10_2780				protein kinase, putative	1.87843	5.40268e-15	100.35	188.5	1.00388	6.75493	21.6038	3.35181e-06	3.02466e-05	Unknown protein	-	protein kinase	0	0.5335	STK11_MOUSESerine threonine- kinase STK11	2.87e-17	0.45
TcIL3000_10_2810				60S acidic ribosomal protein P2, putative	-2.17887	0.0159633	607.25	278.7	-1.0463	8.14585	20.4611	6.08567e-06	5.14945e-05	60S acidic ribosomal protein P2, putative location	1.9241e-05	60s acidic ribosomal protein p2	6.11e-37	0.8785	RLA1_LEIPE60S acidic ribosomal P1	1.02e-24	0.72
TcIL3000_10_2820				60S acidic ribosomal protein P2, putative	-2.59653	0.0308421	157.35	60.6	-1.35207	6.07075	8.01037	0.00465102	0.0166493	60S acidic ribosomal protein P2, putative location	1.9241e-05	60s acidic ribosomal protein p2	5.89e-37	0.8575	RLA1_LEIPE60S acidic ribosomal P1	1.02e-24	0.72
TcIL3000_10_2830				predicted TLD domain protein	2.01817	1.93871e-07	238.55	481.433	1.08019	8.07795	20.2759	6.70407e-06	5.61574e-05	Unknown protein	-	conserved tld domain protein	0	0.519	OXR1_YARLIOxidation resistance 1	2.75e-09	0.44
TcIL3000_10_2940				hypothetical protein	2.90553	0	28.05	81.5	1.59495	5.435	31.4826	2.01234e-08	2.85171e-07	Unknown protein	-	unnamed protein product	0	1	EX7L_STRAWExodeoxyribonuclease 7 large subunit	0.277	0.42
TcIL3000_10_2990				aspartate aminotransferase, putative	-2.72672	8.18663e-12	245.95	90.2	-1.36458	6.73034	42.474	7.16289e-11	1.52075e-09	aspartate aminotransferase location	1.13385e-09	aspartate aminotransferase	0	0.738	AATC_DICDIAspartate cytoplasmic	2.04e-121	0.64
TcIL3000_10_300				hypothetical protein, conserved	-2.11963	0.00428327	34.55	16.3	-1.0693	4.13106	7.13772	0.00754792	0.0246262	hypothetical protein, conserved location	1.73708e-06	conserved hypothetical protein	7.49e-114	0.5993	TF2AA_PONABTranscription initiation factor IIA subunit 1	0.0806	0.6
TcIL3000_10_3010				hypothetical protein, conserved	1.91047	1.01192e-06	96.8	184.933	1.07352	6.72141	19.1323	1.21962e-05	9.53249e-05	Unknown protein	-	conserved hypothetical protein	0	0.5933	UFC1_ANOGAUbiquitin-fold modifier-conjugating enzyme 1	0.197	0.4
TcIL3000_10_3040				AMP-activated protein kinase, gamma regulatory subunit	2.65682	0.00170002	64.35	170.967	1.42889	6.52322	22.8839	1.72088e-06	1.65525e-05	Unknown protein	-	conserved cbs domain protein	0	0.684	PRKAG_DICDI5 -AMP-activated kinase subunit gamma	1.93e-07	0.45
TcIL3000_10_3110				hypothetical protein, conserved	2.3317	1.83082e-08	102.3	238.533	1.26706	7.02817	29.1562	6.67703e-08	8.53972e-07	hypothetical protein, conserved location	0.000678629	conserved hypothetical protein	0	0.5182	ATPA_AQUAEATP synthase subunit alpha	0.233	0.52
TcIL3000_10_3130				hypothetical protein, conserved	2.95289	1.04226e-05	56.25	166.1	1.53855	6.44967	30.5805	3.20294e-08	4.36415e-07	hypothetical protein, conserved location	5.13844e-06	unnamed protein product	0	0.594	UTP20_MOUSESmall subunit processome component 20 homolog	1.12e-15	0.41
TcIL3000_10_3210				hypothetical protein, conserved	2.34532	0	152.9	358.6	1.31695	7.60606	32.6345	1.11225e-08	1.65872e-07	hypothetical protein, conserved location	5.81748e-06	---NA---			UTP7_SCHPOProbable U3 small nucleolar RNA-associated 7	0.0141	0.49
TcIL3000_10_3230				protein kinase, putative	3.28265	0	25.65	84.2	1.84055	5.43032	40.1847	2.31046e-10	4.52671e-09	protein kinase, putative location	2.01662e-06	protein kinase	0	0.6205	CIPKQ_ARATHCBL-interacting serine threonine- kinase 26	5.8e-47	0.52
TcIL3000_10_3250				hypothetical protein, conserved	3.72657	4.98633e-07	34.5	128.567	1.91921	6.03761	41.1365	1.41962e-10	2.91334e-09	hypothetical protein, conserved location	8.57035e-05	conserved hypothetical protein	0	0.5625	ODF3B_DANREOuter dense fiber 3-B	0.0121	0.46
TcIL3000_10_3380				serine palmitoyltransferase, putative	6.1252	2.32127e-12	102.5	627.833	2.68516	8.21468	83.0012	8.20028e-20	5.50314e-18	serine palmitoyltransferase, putative location	1.08988e-53	serine palmitoyltransferase	0	0.758	SPTC2_DICDISerine palmitoyltransferase 2	3.8e-139	0.66
TcIL3000_10_3450				hypothetical protein, conserved	-2.04107	5.80831e-10	302.35	148.133	-0.963967	7.17566	18.5164	1.68449e-05	0.000127115	NDUFA5/B13 subunit, putative,NDUFA5/B13 subunit, putative location	7.2185e-118	nadh-ubiquinone oxidoreductase complex i subunit	0	0.9395	NDUA5_DICDIProbable NADH dehydrogenase	0.0188	0.47
TcIL3000_10_3460				predicted zinc finger protein	1.98505	0.00930633	37.9	75.2333	1.14294	5.44375	11.4236	0.000725177	0.00348904	Unknown protein	-	zinc finger protein	0	0.5215	MBR2_ARATHE3 ubiquitin- ligase MBR2	2.73e-11	0.5
TcIL3000_10_360				hypothetical protein, conserved	9.74104	0	49.3	480.233	3.43348	7.77379	142.738	6.70747e-33	2.11684e-30	hypothetical protein, conserved location	1.8936e-14	unnamed protein product	0	0.5785	---NA---
TcIL3000_10_3630				pumillo RNA binding protein PUF1, putative	2.17574	2.48596e-08	63.35	137.833	1.14733	6.26383	25.091	5.46889e-07	5.7832e-06	pumillo RNA binding protein PUF1, putative location	1.00579e-44	puf1	0	0.7025	YDHE_SCHPOPumilio domain-containing	5.09e-42	0.52
TcIL3000_10_3640				predicted SAP domain protein	-2.04554	2.22038e-07	110.8	54.1667	-0.968404	5.74597	16.0185	6.27275e-05	0.00040738	Unknown protein	-	conserved hypothetical protein	0	0.53	---NA---
TcIL3000_10_3730				hypothetical protein, conserved	-2.37824	1.19585e-12	122.4	51.4667	-1.12887	5.81032	21.701	3.18622e-06	2.88862e-05	Unknown protein	-	conserved hypothetical protein	0	0.5064	BACE2_RATBeta-secretase 2	0.81	0.42
TcIL3000_10_3750				hypothetical protein, conserved	-2.35732	2.23369e-09	94.45	40.0667	-1.1751	5.44412	19.3418	1.09289e-05	8.62278e-05	Unknown protein	-	conserved hypothetical protein	3.79e-111	0.8225	NAPA_CAMJJPeriplasmic nitrate reductase	0.593	0.55
TcIL3000_10_3800				serine peptidase clan SF, family S26B, putative	-2.48333	2.99726e-06	141.55	57	-1.23467	5.97074	23.7449	1.09984e-06	1.10429e-05	mitochondrial inner membrane signal peptidase, putative,serine peptidase clan SF, family S26B, putative location	9.8352e-15	mitochondrial inner membrane signal peptidase	2.16e-142	0.665	IMP1L_MOUSEMitochondrial inner membrane protease subunit 1	1.09e-07	0.43
TcIL3000_10_3830				peptidyl-prolyl cis-trans isomerase, putative	-2.6875	0.0013614	53.75	20	-1.34304	4.6539	14.0411	0.000178858	0.00103495	Unknown protein	-	peptidyl-prolyl cis-trans isomerase	1.71e-95	0.7425	FKB12_ARATHPeptidyl-prolyl cis-trans isomerase FKBP12	2.52e-29	0.67
TcIL3000_10_3870				Transcription factor S-II (TFIIS), central domain containing protein, putative	-2.25467	2.07559e-05	84.55	37.5	-1.13706	5.31341	13.7308	0.000210967	0.00119296	hypothetical protein, conserved location	6.12775e-22	conserved hypothetical protein	3.19e-109	0.7037	PLSP2_LOTGIPeroxidase 2 (Fragments)	1.07	0.55
TcIL3000_10_390				Plasma-membrane choline transporter, putative	4.14831	3.05691e-06	22.25	92.3	2.15058	5.54216	39.6616	3.02005e-10	5.81932e-09	Unknown protein	-	choline transporter-like protein 1	0	0.4795	CTL2_XENLACholine transporter 2	2.7e-31	0.4
TcIL3000_10_3950				hypothetical protein, conserved	2.35373	6.98228e-11	44.95	105.8	1.25923	5.86242	27.6564	1.44894e-07	1.75148e-06	hypothetical protein, conserved location	6.74932e-08	conserved hypothetical protein	0	0.53	---NA---
TcIL3000_10_4060				tRNA-dihydrouridine synthase 2, putative	3.44265	5.40268e-15	21.65	74.5333	1.86477	5.24118	36.9918	1.18627e-09	2.04609e-08	tRNA-dihydrouridine synthase 2, putative location	8.4097e-14	dihydrouridine synthase domain protein	0	0.6735	DUS2_YEAS -dihydrouridine(20) synthase	5.59e-34	0.47
TcIL3000_10_4080				zinc-finger of a C2HC-type, putative	2.44749	1.88062e-09	113.15	276.933	1.39575	7.22619	31.2394	2.28087e-08	3.18204e-07	hypothetical protein, conserved location	2.28517e-16	unnamed protein product	0	0.638	ZC21A_CAEBRZinc finger C2HC domain-containing CBG14627	1.11e-08	0.5
TcIL3000_10_4260				Enriched in surface-labeled proteome protein 18	2.15429	3.36016e-06	22.9	49.3333	1.15624	4.79102	12.1567	0.000489127	0.00248544	hypothetical protein, conserved location	4.78001e-07	---NA---			---NA---
TcIL3000_10_4270				KREPA4	-2.01515	0.00205603	53.2	26.4	-0.894533	4.71647	7.01174	0.00809768	0.0260343	Unknown protein	-	rna editing complex protein	3.87e-148	0.614	NODU_BRADUNodulation U	3.35	0.38
TcIL3000_10_4300				Mitogen-activated protein kinase 6	4.91573	7.95173e-07	31.05	152.633	2.20406	6.23016	35.8932	2.0843e-09	3.45716e-08	mitogen-activated protein kinase 2, putative (MPK2) location	0	mitogen-activated protein kinase	0	0.9065	ERK2_DICDIExtracellular signal-regulated kinase 2	1.07e-153	0.79
TcIL3000_10_4320				Kinesin associated protein, putative	7.28715	0	38.25	278.733	3.09508	7.02324	102.615	4.07061e-24	4.75325e-22	Unknown protein	-	brucei -specific protein	0	0.62	SYL_DESAHLeucine--tRNA ligase	1.5	0.42
TcIL3000_10_4380				cAMP binding protein, putative	4.17625	0	75.65	315.933	2.11837	7.28048	82.3208	1.15697e-19	7.67609e-18	hypothetical protein, conserved location	2.121e-29	nucleotide-binding protein	0	0.6075	KAPR_YEAS -dependent kinase regulatory subunit	7.95e-14	0.44
TcIL3000_10_4460				SNF1-related protein kinases, putative	2.20736	0	94.2	207.933	1.20453	6.84459	30.3386	3.6284e-08	4.87559e-07	protein kinase, putative location	1.08427e-32	protein kinase	0	0.6835	KIN10_ARATHSNF1-related kinase catalytic subunit alpha KIN10	3.8e-98	0.76
TcIL3000_10_4500				dynein heavy chain, putative	2.5716	1.67733e-08	352.75	907.133	1.4275	8.90569	32.3047	1.31796e-08	1.93827e-07	dynein heavy chain, putative location	1.5534e-177				DYH1_HUMANDynein heavy chain axonemal	0	0.59
TcIL3000_10_4610				hypothetical protein, conserved	2.03456	0.000685231	43.4	88.3	1.00263	5.65296	14.7031	0.000125843	0.000759021	Unknown protein	-	unnamed protein product	0	0.5755	SYM_ORYSJProbable methionine--tRNA ligase	0.439	0.45
TcIL3000_10_4640				endonuclease/exonuclease/phosphatase, putative	2.84868	2.40812e-06	30.4	86.6	1.75399	5.49988	26.7294	2.34039e-07	2.71388e-06	Unknown protein	-	endonuclease exonuclease phosphatase	0	0.586	INP5E_MOUSE72 kDa inositol polyphosphate 5-phosphatase	2.13e-18	0.55
TcIL3000_10_470				hypothetical protein, conserved	4.95626	0	22.1	109.533	2.22423	5.74917	59.9403	9.77776e-15	3.39806e-13	Unknown protein	-	conserved hypothetical protein	0	0.5973	SEC16_COCIMCOPII coat assembly SEC16	6.1	0.49
TcIL3000_10_4760				fructose-bisphosphate aldolase, glycosomal, putative	-2.31655	0.00691756	619.6	267.467	-1.12798	8.14029	22.263	2.37749e-06	2.21035e-05	fructose-bisphosphate aldolase, glycosomal, putative location	0	fructose-bisphosphate glycosomal	0	0.9225	ALF_TRYBBFructose-bisphosphate glycosomal	0	0.96
TcIL3000_10_4910				Proteophosphoglycan, putative (fragment)	3.42886	1.47754e-08	49.9	171.1	1.93072	6.45298	45.9888	1.18934e-11	2.80564e-10	Unknown protein	-	brucei -specific protein	2.42e-162	0.6067	CP2C1_RABITCytochrome P450 2C1	0.0875	0.51
TcIL3000_10_5000				engulfment and cell motility domain 2, putative	4.04766	0	53.85	217.967	2.12677	6.74998	80.2787	3.25147e-19	1.98782e-17	hypothetical protein, conserved location	1.51247e-06	elmo domain-containing protein 2	0	0.569	ELMD2_HUMANELMO domain-containing 2	1.55e-08	0.51
TcIL3000_10_5060				hypothetical protein, conserved	2.80995	6.79624e-14	78.4	220.3	1.53424	6.86149	41.7128	1.05714e-10	2.20039e-09	hypothetical protein, conserved location	1.36741e-05	conserved hypothetical protein	0	0.617	RLMKL_ENT38Ribosomal RNA large subunit methyltransferase K L	0.289	0.39
TcIL3000_10_5070				STAG domain containing protein, putative	2.03497	0	243.1	494.7	1.09889	8.10861	24.3456	8.05111e-07	8.2685e-06	hypothetical protein, conserved location	1.41003e-14	cohesin complex subunit sa-1 2	0	0.608	STAG1_XENLACohesin subunit SA-1	1.46e-19	0.4
TcIL3000_10_5100				clathrin heavy chain, putative	2.21285	4.53635e-12	231.3	511.833	1.22272	8.13577	25.554	4.30176e-07	4.71658e-06	clathrin heavy chain, putative location	3.79485e-91	clathrin heavy chain	0	0.8405	CLH_DICDIClathrin heavy chain	1.46e-176	0.64
TcIL3000_10_5120				clathrin heavy chain (fragment)	6.97307	0	17.95	125.167	2.72933	5.88493	89.2266	3.52087e-21	2.77792e-19	clathrin heavy chain, putative location	5.51431e-20	clathrin heavy chain	0	0.8605	CLH2_HUMANClathrin heavy chain 2	2.49e-54	0.59
TcIL3000_10_5170				Peptidase M76 family, putative	-2.01155	0.000834014	60.95	30.3	-0.984698	4.94244	9.73514	0.00180778	0.00754719	hypothetical protein, conserved location	1.08411e-14	mitochondrial inner membrane protease atp23	2.98e-145	0.7165	ATP23_CRYNBMitochondrial inner membrane protease ATP23	7.3e-23	0.46
TcIL3000_10_5180				hypothetical protein	6.12419	0	59.05	361.633	2.72575	7.4185	104.788	1.35962e-24	1.78385e-22	Unknown protein	-	unnamed protein product	0	1	YEDJ_ECOLIUncharacterized protein YedJ	0.456	0.47
TcIL3000_10_5210				neurobeachin/beige protein, putative (fragment)	2.77083	4.96547e-06	104	288.167	1.50328	7.24162	33.5322	7.00947e-09	1.06575e-07	neurobeachin/beige protein, putative location	1.83777e-09	neurobeachin beige	0	0.5785	NBEA_MOUSENeurobeachin	1.03e-07	0.43
TcIL3000_10_5350				N-terminal glutamine amidase, putative	-2.1656	0.0228486	56.45	26.0667	-0.958668	4.75346	7.37126	0.00662745	0.0221554	hypothetical protein, conserved location	3.67636e-05	protein n-terminal glutamine amidohydrolase isoform x1	5.36e-163	0.618	NTAQ1_BOVIN N-terminal glutamine amidohydrolase	1.96e-32	0.57
TcIL3000_10_5380				major vault protein, putative	-2.65416	0.00017097	96.7	36.4333	-1.26932	5.40265	18.7221	1.51216e-05	0.000115383	Unknown protein	-	major vault protein	1.1e-133	0.6165	MVP_DANREMajor vault	4.99e-12	0.54
TcIL3000_10_5490				Unknown protein	2.24643	0.000528447	43.15	96.9333	1.15538	5.7626	17.5147	2.85098e-05	0.000203739	mismatch repair protein MSH8, putative,mismatch repair protein location	3.69729e-26	mismatch repair protein msh8	0	0.6735	MSH6_DICDIDNA mismatch repair Msh6	1.04e-47	0.48
TcIL3000_10_5580				chaperonin HSP60, mitochondrial precursor	-2.37648	0.00177372	200.1	84.2	-1.18722	6.48234	19.4623	1.02605e-05	8.1727e-05	chaperonin HSP60, mitochondrial precursor (HSP60) location	1.0998e-101	chaperonin mitochondrial precursor	0	0.919	CH60_TRYBBChaperonin mitochondrial	1.39e-173	0.94
TcIL3000_10_560				serine peptidase, Clan SC, Family S10 (fragment)	-2.42135	4.56357e-22	1588.65	656.1	-1.20049	9.46394	29.7189	4.99453e-08	6.54558e-07	serine peptidase, Clan SC, Family S10,serine carboxypeptidase III precursor, putative (CBP1) location	3.57228e-13	serine carboxypeptidase iii	0	0.8055	SCP49_ARATHSerine carboxypeptidase-like 49	1.08e-103	0.58
TcIL3000_10_5600				alpha-1,3-mannosyltransferase, putative	-2.13363	2.26442e-17	211.3	99.0333	-0.995624	6.64224	22.3067	2.32389e-06	2.16569e-05	dolichyl-P-Man:GDP-Man5GlcNAc2-PP-dolichyl alpha-1,3-mannosyltransferase, putative (ALG3) location	1.60306e-30	alpha- -mannosyltransferase	0	0.691	ALG3_ARATHDol-P-Man:Man(5) c(2)-PP-Dol alpha-1,3-mannosyltransferase	1.03e-72	0.59
TcIL3000_10_5630				TPR repeat, putative	1.99547	7.85857e-07	51.55	102.867	1.16522	5.85875	21.0575	4.45708e-06	3.89561e-05	hypothetical protein, conserved location	6.43223e-20	stress-induced-phosphoprotein 1	0	0.6625	STIP1_CRIGRStress-induced-phospho 1	1.69e-17	0.59
TcIL3000_10_5640				hypothetical protein, conserved	3.75499	4.16404e-07	11.7	43.9333	1.9896	4.51569	23.5994	1.18623e-06	1.18188e-05	hypothetical protein location	6.06869e-07	brucei -specific protein	2.14e-143	0.736	CML10_ORYSJProbable calcium-binding CML10	0.0181	0.55
TcIL3000_10_5650				hypothetical protein	1.80778	0.0409957	38.15	68.9667	1.06135	5.30801	8.88144	0.00288084	0.0111611	Unknown protein	-	unnamed protein product	3.11e-67	1	---NA---
TcIL3000_10_5690				hypothetical protein (fragment)	-2.6196	0.000595776	30.3	11.5667	-1.28822	3.80656	8.3374	0.00388372	0.014297	Unknown protein	-	unnamed protein product, partial	1.52e-29	1	---NA---
TcIL3000_10_5730				dynein light chain, putative	-2.33648	0.0444176	107.4	45.9667	-1.18317	5.65907	15.1429	9.96724e-05	0.000619082	dynein light chain, putative location	3.67369e-16	dynein light chain	3.25e-76	0.7465	DYL1_DEBHADynein light chain cytoplasmic	5.01e-12	0.52
TcIL3000_10_5890				endonuclease V, putative	-2.40169	3.4138e-05	71.25	29.6667	-1.24308	5.06065	16.6794	4.42593e-05	0.000298565	Unknown protein	-	endonuclease v	1.77e-156	0.6525	ENDOV_HUMANEndonuclease V	4.04e-15	0.62
TcIL3000_10_6150				hypothetical protein	2.78837	0	866.6	2416.4	1.55377	10.3009	31.285	2.22796e-08	3.1194e-07	Unknown protein	-	myosin light chain smooth partial	2.03e-49	0.601	CRAM_TRYBBCysteine- acidic integral membrane	7.87e-23	0.46
TcIL3000_10_6160				hypothetical protein	-2.42653	0.000543686	313.75	129.3	-1.19669	7.12363	25.8459	3.69795e-07	4.10075e-06	Unknown protein	-	foot protein 1 variant 1-like	2.64e-30	0.5163	EFCB5_MOUSEEF-hand calcium-binding domain-containing 5	2.88e-07	0.44
TcIL3000_10_6220				hypothetical protein, conserved	1.96395	0.000115047	110.95	217.9	1.01318	6.95448	19.0447	1.27694e-05	9.94286e-05	hypothetical protein, conserved location	3.33582e-21	40s ribosomal protein s24e	0	0.6875	UFL1_ARATHE3 UFM1- ligase 1 homolog	7.68	0.46
TcIL3000_10_6280				Flagellar Member 2	4.20046	0	197.55	829.8	2.16178	8.67219	64.212	1.11726e-15	4.39267e-14	hypothetical protein, conserved location	9.93078e-25	conserved hypothetical protein	0	0.6985	PSA_KINRDProteasome subunit alpha	6	0.43
TcIL3000_10_6350				hypothetical protein, conserved	2.04255	0.037659	21.15	43.2	1.06231	4.68936	7.03547	0.0079911	0.0257768	Unknown protein	-	unnamed protein product	0	0.5394	PRS2_METTH 26S protease regulatory subunit homolog MTH_1011	0.0696	0.4
TcIL3000_10_6390				bromodomain factor 2 protein, putative (fragment)	-2.47972	1.49998e-09	81.5	32.8667	-1.26405	5.22974	20.8256	5.03054e-06	4.33838e-05	bromodomain factor 2 protein, putative location	5.10875e-18	bromodomain protein	1.75e-74	0.79	GTE10_ARATHTranscription factor GTE10	2.15e-10	0.47
TcIL3000_10_650				hypothetical protein, conserved	2.12744	0	62.25	132.433	1.17155	6.21193	26.5883	2.51763e-07	2.91072e-06	Unknown protein	-	conserved hypothetical protein	0	0.5184	MSRB_CHRSDPeptide methionine sulfoxide reductase	0.021	0.43
TcIL3000_10_6510				dihydrolipoamide acetyltransferase E2 subunit, putative	-2.52239	1.25185e-11	409.3	162.267	-1.24784	7.49	31.6884	1.81e-08	2.58064e-07	dihydrolipoamide acetyltransferase E2 subunit, putative location	5.83986e-58	dihydrolipoamide acetyltransferase precursor	0	0.789	ODP2_CAEELDihydrolipoyllysine-residue acetyltransferase component of pyruvate dehydrogenase mitochondrial	3.05e-103	0.62
TcIL3000_10_6560				Protein of unknown function (DUF2962), putative (fragment)	-2.73769	1.14049e-11	140.9	51.4667	-1.40013	5.91719	30.6122	3.15113e-08	4.30359e-07	Unknown protein	-	unnamed protein product, partial	3.18e-106	0.6407	SDHD_ACIETProbable D-serine dehydratase	2.86	0.47
TcIL3000_10_6600				protein transport protein Sec23A, putative	1.98495	1.52173e-05	139.5	276.9	1.03129	7.28484	20.5912	5.68573e-06	4.84261e-05	protein transport protein SEC23 (SEC23.2) location	1.98367e-77	protein transport protein sec23-like protein	0	0.829	SEC23_CRYNJ transport SEC23	0	0.61
TcIL3000_10_6690				hypothetical protein, conserved	-2.05534	0.000125667	139.9	68.0667	-0.917142	6.07364	14.6649	0.000128414	0.000772534	hypothetical protein, conserved location	9.32146e-08	tm2 protein	1.52e-94	0.6783	---NA---
TcIL3000_10_670				Leucine Rich Repeat, putative	2.53466	7.35637e-06	75.25	190.733	1.36466	6.68646	28.8739	7.72465e-08	9.76199e-07	Unknown protein	-	calpain-like cysteine peptidase	0	0.6505	NOD1_MOUSENucleotide-binding oligomerization domain-containing 1	1.95e-07	0.46
TcIL3000_10_6720				protein-L-isoaspartate, putative	2.22807	1.33529e-08	28.5	63.5	1.2397	5.16053	16.6144	4.58011e-05	0.000307544	protein-L-isoaspartate, putative location	3.94702e-05	protein-l-isoaspartate o-methyltransferase	5.78e-173	0.66	PIMT_RAT -L-isoaspartate(D-aspartate) O-methyltransferase	6.36e-48	0.52
TcIL3000_10_6780				RNA editing complex protein, putative	-2.23193	0.000750942	49.4	22.1333	-1.14534	4.58947	10.1538	0.00144001	0.0062048	hypothetical protein, conserved location	2.15238e-12	conserved hypothetical protein	7.93e-94	0.7059	PR20E_HUMANProline-rich 20E	0.109	0.45
TcIL3000_10_6830				hypothetical protein, conserved	-2.04387	0.0121432	64.45	31.5333	-0.965977	5.03638	10.0229	0.00154604	0.00661043	Unknown protein	-	conserved hypothetical protein	1.03e-95	0.683	DEUP1_HUMANDeuterosome 1	0.0305	0.48
TcIL3000_10_6880				hypothetical protein, conserved	-2.1668	7.17213e-09	92.45	42.6667	-1.03843	5.47783	16.9651	3.80724e-05	0.000261513	hypothetical protein, conserved location	2.41491e-37	conserved hypothetical protein	0	0.8315	UL87_HHV7J U58	1.17	0.43
TcIL3000_10_690				Flagellum attachment zone protein 6	2.25497	6.38552e-11	461.5	1040.67	1.25185	9.15062	24.6776	6.77662e-07	7.06523e-06	Unknown protein	-	conserved hypothetical protein	0	0.6105	MYH2_BOVINMyosin-2	2	0.45
TcIL3000_10_6920				hypothetical protein, conserved	9.81261	0	37	363.067	3.42832	7.3664	158.175	2.83353e-36	1.14094e-33	TFIIF-stimulated CTD phosphatase, putative location	2.76892e-40	nuclear lim interactor-interacting factor	0	0.697	CTDS_DICDIProbable C-terminal domain small phosphatase	2.6e-15	0.51
TcIL3000_10_70				vacuolar ATP synthase, putative	-2.1332	0.0345469	217.8	102.1	-1.04414	6.69529	18.4763	1.72026e-05	0.00012943	vacuolar ATP synthase, putative location	2.52308e-61	vacuolar atp synthase	4.25e-88	0.946	VATL_CHRCTV-type proton ATPase 16 kDa proteolipid subunit	2.27e-56	0.73
TcIL3000_10_7040				hypothetical protein, conserved	-3.14392	2.06155e-08	49.15	15.6333	-1.5422	4.42448	18.6267	1.58978e-05	0.00012078	Unknown protein	-	conserved hypothetical protein	2.87e-94	0.792	---NA---
TcIL3000_10_7140				hypothetical protein, conserved	-2.03868	1.25247e-12	154.6	75.8333	-0.945374	6.23625	19.8999	8.16058e-06	6.66838e-05	hypothetical protein, conserved location	0.000687572	conserved hypothetical protein	0	0.735	SEC16_ASPORCOPII coat assembly sec16	5.26	0.42
TcIL3000_10_7190				hypothetical protein, conserved	-2.8197	1.30948e-11	93.05	33	-1.42056	5.31746	24.6656	6.8189e-07	7.10297e-06	S. cerevisiae PSP1 homologue, putative location	5.90377e-75	conserved hypothetical protein	1.47e-160	0.744	YOM2_SCHPOUncharacterized protein PB7E8.02	3.99e-18	0.47
TcIL3000_10_7230				Concanavalin A-like lectin/glucanases superfamily, putative	3.22051	6.59355e-05	13	41.8667	1.79269	4.48258	18.6465	1.57335e-05	0.000119765	hypothetical protein, conserved location	7.90685e-13	ubiquitin-protein ligase	0	0.629	GLYR2_ARATHGlyoxylate succinic semialdehyde reductase chloroplastic	0.00213	0.45
TcIL3000_10_730				hypothetical protein, conserved	3.86992	1.2896e-13	94.3	364.933	2.08403	7.50835	52.3611	4.61787e-13	1.29935e-11	hypothetical protein, conserved location	1.29812e-05	kinesin-like protein	0	0.516	FAZ1_TRYB2Flagellar attachment zone 1	0.00146	0.46
TcIL3000_10_7530				GTPase activating protein, putative	3.18899	0.000914304	27.25	86.9	1.64955	5.5202	22.5963	1.99873e-06	1.89135e-05	GTPase activating protein, putative location	1.90318e-14	rab-like gtpase activating protein	0	0.6825	RBG1L_CHICKRab GTPase-activating 1-like	9.98e-38	0.52
TcIL3000_10_7570				hypothetical protein, conserved	1.9722	2.38346e-11	71.95	141.9	1.06161	6.33714	21.5675	3.41593e-06	3.07066e-05	Unknown protein	-	conserved hypothetical protein	0	0.571	BBOF1_MOUSEBasal body-orientation factor 1	0.000134	0.5
TcIL3000_10_7590				hook complex protein, conserved	2.89961	0	93.3	270.533	1.58571	7.14422	47.2341	6.29939e-12	1.54859e-10	hypothetical protein, conserved location	4.18655e-26	conserved hypothetical protein	0	0.5855	TILS_BACS (Ile)-lysidine synthase	0.391	0.54
TcIL3000_10_7600				Flagellum attachment zone protein 5	2.70484	2.38749e-07	122.25	330.667	1.48657	7.45344	32.1191	1.45007e-08	2.10603e-07	hypothetical protein, conserved location	5.23446e-22	conserved hypothetical protein	0	0.656	---NA---
TcIL3000_10_7630				hypothetical protein, conserved	3.12577	1.46396e-10	37.9	118.467	1.79929	5.94465	40.5336	1.93265e-10	3.83803e-09	hypothetical protein, conserved location	0.00034399	---NA---			NHAA_SULDNNa(+) H(+) antiporter	0.532	0.45
TcIL3000_10_7670				choline/ethanolamine phosphotransferase, putative	2.00161	6.36823e-09	41.3	82.6667	1.07395	5.55458	17.5337	2.82255e-05	0.000201954	choline/ethanolamine phosphotransferase (CEPT) location	4.69481e-06	choline ethanolamine phosphotransferase	0	0.7045	AAPT2_ARATHCholine ethanolaminephosphotransferase 2	4.87e-49	0.48
TcIL3000_10_7690				small GTPase, putative	2.11307	2.00397e-07	68.1	143.9	1.15773	6.33081	23.3563	1.34601e-06	1.32301e-05	ras-like small GTPase, putative (TbGRP) location	2.84347e-25	small gtpase	0	0.7685	RRAGC_HUMANRas-related GTP-binding C	3.22e-66	0.6
TcIL3000_10_7710				flagellum targeting protein kharon1, putative	2.00161	0.0401709	537.65	1076.17	1.08972	9.24321	10.9048	0.000959176	0.00441652	flagellum targeting protein kharon1, putative (KH1) location	2.18836e-23	unnamed protein product	0	0.6465	---NA---
TcIL3000_10_7890				hypothetical protein, conserved	2.07952	0.00475308	25.15	52.3	1.05591	4.88093	9.21778	0.00239676	0.00956167	hypothetical protein, conserved location	3.15113e-24	conserved hypothetical protein	2.97e-176	0.8375	---NA---
TcIL3000_10_790				hypothetical protein, conserved	3.33693	6.6289e-11	101.85	339.867	1.78849	7.44011	46.2113	1.06164e-11	2.51606e-10	hypothetical protein, conserved location	7.41354e-15	conserved hypothetical protein	0	0.602	RNA14_ASPO 3 -end-processing rna14	4.88	0.37
TcIL3000_10_7920				hypothetical protein, conserved	-2.4182	4.49268e-18	192.65	79.6667	-1.18635	6.43397	30.7287	2.96739e-08	4.08129e-07	Unknown protein	-	conserved hypothetical protein	0	0.6015	CAS1_BETPLCycloartenol synthase	0.523	0.4
TcIL3000_10_7950				PRA1 family protein, putative	5.44913	7.78896e-11	30.8	167.833	2.49856	6.34515	72.1119	2.03335e-17	9.65182e-16	Unknown protein	-	conserved hypothetical protein	0	0.5709	SP13B_XENLAHistone deacetylase complex subunit SAP130-B	8.83	0.4
TcIL3000_10_7960				isoleucyl-tRNA synthetase, putative (fragment)	2.99734	0	225.4	675.6	1.65822	8.45023	41.8707	9.75115e-11	2.04058e-09	isoleucyl-tRNA synthetase, putative (IleRS) location	2.31018e-42	isoleucyl-trna synthetase	0	0.8745	SYIC_MOUSEIsoleucine--tRNA cytoplasmic	0	0.77
TcIL3000_10_8000			TcIL3000_10_8000	hypothetical protein, conserved	15.4276	0	9.9	152.733	3.97351	6.09391	172.916	1.70698e-39	8.66625e-37	hypothetical protein, conserved location	1.4387e-07	conserved hypothetical protein	1.57e-116	0.6843	GHR_PIGGrowth hormone receptor	0.59	0.48
TcIL3000_10_8100				hypothetical protein, conserved	6.46398	0	33.55	216.867	2.77126	6.66994	128.425	9.05892e-30	1.99587e-27	hypothetical protein, conserved location	2.61387e-05	conserved hypothetical protein	0	0.568	---NA---
TcIL3000_10_8200				NADH dehydrogenase, putative	2.30049	0.00125935	23.85	54.8667	1.13599	4.94011	11.3739	0.000744843	0.00356602	NADH dehydrogenase (54 NDH2) location	2.34062e-14	nadh dehydrogenase	0	0.796	NDA1_SOLTUInternal alternative NAD(P)H-ubiquinone oxidoreductase mitochondrial	3.16e-107	0.6
TcIL3000_10_8220				Leucine-rich repeat domain containing protein	2.40443	2.15544e-13	173.25	416.567	1.35115	7.81393	31.3695	2.13309e-08	3.00459e-07	hypothetical protein, conserved location	1.5431e-10	unnamed protein product	0	0.6155	ESA8C_TRYEQ adenylate cyclase regulatory	3.77e-15	0.39
TcIL3000_10_830				Tetratricopeptide repeat, putative	2.42206	6.98936e-08	204	494.1	1.34027	8.05836	27.4133	1.64298e-07	1.95766e-06	hypothetical protein, conserved location	6.07223e-11	conserved hypothetical protein, partial	0	0.6395	ASPM_MACFAAbnormal spindle-like microcephaly-associated homolog	3.19e-10	0.43
TcIL3000_10_8330				hypothetical protein, conserved	3.6693	0	132.75	487.1	1.93675	7.9341	54.9477	1.23781e-13	3.74453e-12	Unknown protein	-	unnamed protein product	0	0.5333	THOC2_CALJATHO complex subunit 2	0.888	0.41
TcIL3000_10_8350				60S acidic ribosomal protein, putative	-2.02051	0.0387131	100.15	49.5667	-0.992634	5.59152	7.03983	0.00797164	0.0257335	60S acidic ribosomal protein, putative location	4.15123e-14	60s acidic ribosomal protein	9.34e-163	0.8505	MRT4_BOVI turnover 4 homolog	5.1e-53	0.61
TcIL3000_10_8450				PSP1 C-terminal conserved region containing protein, putative	1.952	1.00789e-13	86.8	169.433	1.09182	6.5906	22.5723	2.02382e-06	1.90582e-05	hypothetical protein, conserved location	2.74732e-35	cell cycle sequence binding phosphoprotein	0	0.685	YOM2_SCHPOUncharacterized protein PB7E8.02	8.45e-25	0.54
TcIL3000_10_8460				ABC1 protein, putative	-2.49409	7.05394e-05	161.7	64.8333	-1.27647	6.18138	28.9911	7.27124e-08	9.21893e-07	ABC1 protein, putative location	1.93301e-10	abc1 protein	0	0.8215	ADCK4_DANRE domain-containing kinase 4	7.19e-67	0.64
TcIL3000_10_8530				chaperone protein DnaJ, putative	-3.86997	5.11651e-46	230.65	59.6	-1.87825	6.46839	79.1456	5.76979e-19	3.40272e-17	Unknown protein	-	chaperone protein dnaj	0	0.676	DNJA1_PONAB homolog subfamily A member 1	3.11e-18	0.72
TcIL3000_10_8540				mitochondrial intermediate peptidase, putative (fragment)	2.13141	0.000265744	104.25	222.2	1.12153	6.95564	20.9154	4.80022e-06	4.16745e-05	mitochondrial intermediate peptidase, putative,metallo-peptidase, Clan MA(E) Family M3 location	1.3605e-117	mitochondrial intermediate peptidase	0	0.9035	MIPEP_HUMANMitochondrial intermediate peptidase	3.98e-31	0.43
TcIL3000_10_860				serine peptidase, Clan SC, Family S10	-2.08673	2.14843e-05	652.45	312.667	-0.982859	8.27128	17.3367	3.13079e-05	0.000220496	serine peptidase, Clan SC, Family S10,serine carboxypeptidase III precursor, putative (CBP1) location	3.4576e-13	serine carboxypeptidase iii	0	0.781	SCP47_ARATHSerine carboxypeptidase-like 47	5.02e-99	0.58
TcIL3000_10_8600				ubiquitin-protein ligase, putative	4.58291	0	39	178.733	2.14998	6.45335	72.5908	1.59523e-17	7.76146e-16	ubiquitin-protein ligase, putative (upl3) location	3.65479e-16	ubiquitin-protein ligase	0	0.5505	UPL4_ARATHE3 ubiquitin- ligase UPL4	4.39e-46	0.49
TcIL3000_10_8650				C2 domain containing protein, putative (fragment)	2.7029	0.000418261	13.8	37.3	1.37766	4.39286	11.5817	0.000666058	0.00324335	Unknown protein	-	c2 domain	0	0.593	CAR7_ARATH C2-DOMAIN ABA-RELATED 7	0.000873	0.48
TcIL3000_10_8660				predicted C2 domain protein	3.30103	0	59.85	197.567	1.8587	6.65443	65.71	5.22392e-16	2.14034e-14	Unknown protein	-	c2 domain	0	0.527	EST2A_XENLAExtended synaptotagmin-2-A	0.00398	0.54
TcIL3000_10_8720				serine/threonine kinase, putative	6.64223	3.0395e-09	9.55	63.4333	2.60298	4.94738	41.0851	1.45745e-10	2.9768e-09	protein kinase, putative,tyrosine protein kinase, putative location	7.08276e-12	protein kinase	0	0.567	LKH1_SCHPODual specificity kinase lkh1	2.98e-46	0.54
TcIL3000_10_8780				dynein light chain, putative	-2.54266	1.40858e-05	67.55	26.5667	-1.2809	4.92723	13.3773	0.000254689	0.00140482	Dynein light chain Tctex-type, putative location	2.218e-23	dynein-light chain-protein	1.96e-74	0.8435	DYLT_DICDIDynein light chain Tctex-type	1.23e-20	0.68
TcIL3000_10_880				cdc2-related kinase 1, putative	2.12989	0.00558903	52.35	111.5	1.07085	5.98053	15.5818	7.90125e-05	0.000501429	cdc2-related kinase 1, putative,cell division protein kinase 2 homolog 1 (CRK1) location	1.52976e-20	cell division protein kinase 2	0	0.87	CC2H1_TRYCOCell division control 2 homolog 1	0	1
TcIL3000_10_8810				protein kinase, putative	1.93466	1.06912e-06	125.5	242.8	1.03712	7.09835	21.6149	3.33258e-06	3.01309e-05	protein kinase, putative location	8.20676e-98	protein kinase	0	0.7805	M3K3_ARATHMitogen-activated kinase kinase kinase 3	4e-67	0.64
TcIL3000_10_8820				hypothetical protein (fragment)	2.15298	0	329.45	709.3	1.18337	8.61227	25.3647	4.74518e-07	5.14003e-06	Unknown protein	-	microtubule-associated protein	0	0.67	P320_TRYBBMicrotubule-associated P320 (Fragment)	6.5e-12	0.49
TcIL3000_10_8910				histone H2B, putative	-5.67776	1.11305e-19	1279.2	225.3	-2.44183	8.78117	98.0592	4.06058e-23	4.15924e-21	histone H2B, putative location	4.1378e-34	histone h2b	5.32e-73	0.894	H2B_TRYCRHistone H2B	4.6e-56	0.88
TcIL3000_10_8920				histone H2B, putative	-6.21241	5.46655e-19	1323.45	213.033	-2.56452	8.80401	126.18	2.8088e-29	5.75409e-27	histone H2B, putative location	4.1378e-34	histone h2b	5.38e-73	0.894	H2B_TRYCRHistone H2B	4.6e-56	0.88
TcIL3000_10_8940				hypothetical protein, conserved	-2.00508	3.41845e-08	105.2	52.4667	-0.94875	5.69673	15.889	6.71687e-05	0.000432375	Unknown protein	-	conserved hypothetical protein	0	0.6645	MUTS_AROAEDNA mismatch repair	0.277	0.45
TcIL3000_10_8950				hypothetical protein, conserved	-2.30249	3.02085e-08	110.75	48.1	-1.13808	5.67101	18.7254	1.50957e-05	0.000115286	hypothetical protein, conserved location	1.83422e-07	conserved hypothetical protein	1.11e-146	0.596	---NA---
TcIL3000_10_8970				map kinase phosphatase, putative	1.82925	0.000665659	36.7	67.1333	1.00339	5.30806	10.5622	0.00115426	0.00514637	Unknown protein	-	dual specificity phosphatase-like protein	1.6e-167	0.6905	DUS16_HUMANDual specificity phosphatase 16	3.85e-21	0.56
TcIL3000_10_90				proteasome subunit alpha type-5, putative	-2.56516	0.00199293	330.05	128.667	-1.28227	7.16368	25.7915	3.80361e-07	4.20993e-06	proteasome subunit alpha type-5, putative,20S proteasome subunit alpha 5, putative location	3.67599e-70	20s proteasome subunit alpha 5	1.95e-155	0.926	PSA5_TRYBBProteasome subunit alpha type-5	9.79e-169	0.96
TcIL3000_10_9020				Tetraspanin family, putative	1.99517	0	110.45	220.367	1.07663	6.96122	25.1259	5.37069e-07	5.69605e-06	Unknown protein	-	conserved hypothetical protein	1.3e-180	0.5088	BABA1_MOUSEBRISC and BRCA1-A complex member 1	2.9	0.47
TcIL3000_10_9060				Generative cell specific 1 protein, putative	2.54717	7.23765e-08	42.4	108	1.45953	5.84343	31.9105	1.6144e-08	2.31874e-07	Unknown protein	-	generative cell specific-1	0	0.634	HAP2_ARATH HAPLESS 2	1.12e-43	0.44
TcIL3000_10_9070				hypothetical protein, conserved	-2.21588	1.18448e-05	86.05	38.8333	-1.11038	5.36174	15.1068	0.000101599	0.000629372	hypothetical protein, conserved location	1.33343e-38	conserved hypothetical protein	1.9e-126	0.776	DNAB_SYNY3Replicative DNA helicase	0.948	0.39
TcIL3000_10_910				kinesin, putative	2.04658	6.12238e-09	257.6	527.2	1.10743	8.20488	20.8453	4.97921e-06	4.29748e-05	kinesin, putative location	5.35566e-27	kinesin	0	0.683	KIF14_MOUSEKinesin KIF14	1.88e-53	0.58
TcIL3000_10_9140				Protein argonaute-1	2.52492	1.04994e-14	147.45	372.3	1.43343	7.63966	33.6685	6.53498e-09	9.98808e-08	Unknown protein	-	argonaute-like protein	0	0.6055	AGO18_ORYSJ argonaute 18	0.000374	0.41
TcIL3000_10_9150				Protein argonaute-1	2.34661	5.72202e-06	120.5	282.767	1.26502	7.26671	26.3676	2.82237e-07	3.21217e-06	Unknown protein	-	argonaute-like protein	0	0.605	AGO18_ORYSJ argonaute 18	0.000332	0.41
TcIL3000_10_9240				Archaic translocase of outer membrane 11 kDa subunit, putative	-2.91332	7.84345e-06	38.65	13.2667	-1.52757	4.13503	14.6579	0.000128891	0.000775003	Unknown protein	-	variant surface glycoprotein	3.1e-77	0.773	NUOK2_KORVENADH-quinone oxidoreductase subunit K 2	0.866	0.47
TcIL3000_10_9270				hypothetical protein, conserved	-2.06926	3.06189e-10	147.4	71.2333	-0.991342	6.15042	20.4623	6.08185e-06	5.14945e-05	hypothetical protein, conserved location	1.03315e-05	conserved hypothetical protein	0	0.7179	DSEL_MOUSEDermatan-sulfate epimerase	1.83	0.5
TcIL3000_10_9330				hypothetical protein	-2.14847	0.000183376	49.2	22.9	-0.98538	4.57951	7.76464	0.00532789	0.0185879	Unknown protein	-	unnamed protein product	1.9e-128	0.5656	NQO13_PARDENADH-quinone oxidoreductase chain 13	3.97	0.39
TcIL3000_10_9350				hypothetical protein, conserved	-3.09416	4.17987e-15	93.65	30.2667	-1.54051	5.31996	31.8526	1.66325e-08	2.38012e-07	Unknown protein	-	hd superfamily hydrolase	0	0.591	YL803_MIMIVUncharacterized protein L803	0.494	0.39
TcIL3000_10_9380				hypothetical protein, conserved (fragment)	2.28675	1.73863e-08	59.75	136.633	1.21068	6.22565	27.1989	1.83559e-07	2.17122e-06	Unknown protein	-	conserved hypothetical protein, partial	0	0.5687	RDRP_BOTVXRNA replication	6.82	0.47
TcIL3000_10_9480				hypothetical protein, conserved	-2.13874	1.51858e-06	122.55	57.3	-1.03928	5.8645	15.979	6.40487e-05	0.000415037	hypothetical protein, conserved location	1.04737e-29	conserved hypothetical protein	4.09e-134	0.8905	FYV4_CANGA mitochondrial	0.102	0.47
TcIL3000_10_9540				paraflagellar rod component, putative	-2.14663	0.00728789	366	170.5	-1.03219	7.43017	20.1246	7.25561e-06	5.98754e-05	paraflagellar rod component, putative (PFC16) location	3.67369e-16	conserved hypothetical protein	7.8e-87	0.723	PNP_TROWTPolyribonucleotide nucleotidyltransferase	0.0998	0.48
TcIL3000_10_9560				EF-hand domain pair, putative	-2.05136	3.43285e-12	161.1	78.5333	-0.93969	6.2794	17.4802	2.90313e-05	0.000206959	Unknown protein	-	conserved hypothetical protein	1.44e-173	0.6215	EFCB2_MOUSEEF-hand calcium-binding domain-containing 2	6.41e-09	0.42
TcIL3000_10_9580				hypothetical protein, conserved	-2.24901	0.0332256	56.6	25.1667	-1.11255	4.81658	10.8012	0.00101433	0.0046412	hypothetical protein, conserved location	1.03314e-44	conserved hypothetical protein	1.18e-109	0.8965	GATB_CUPNHAspartyl glutamyl-tRNA(Asn Gln) amidotransferase subunit B	0.603	0.38
TcIL3000_10_9670				G1 cyclin CycE4, putative (fragment)	1.9619	1.23459e-06	96.25	188.833	1.01274	6.73754	21.6883	3.20741e-06	2.90558e-05	CYC2-like cyclin, putative location	4.00057e-23	cyc2-like cyclin	0	0.578	CCP41_ORYSJCyclin-P4-1	7.57e-05	0.5
TcIL3000_10_9680				TFIIF-stimulated CTD phosphatase, putative	2.66436	6.15778e-12	72.2	192.367	1.48098	6.68256	37.7464	8.05663e-10	1.42541e-08	Unknown protein	-	unnamed protein product	0	0.615	CTSL2_DICDICTD small phosphatase 2	1.91e-08	0.44
TcIL3000_10_970				intraflagellar transport protein 172, putative	2.0117	0.000433535	233.6	469.933	1.07349	8.04497	17.3539	3.10256e-05	0.000219036	intraflagellar transport protein IFT172, putative (IFT172) location	0	intraflagellar transport protein 172	0	0.842	IF172_DANREIntraflagellar transport 172 homolog	0	0.62
TcIL3000_10_9840				PSP1 C-terminal conserved region, putative	12.9275	0	22.75	294.1	3.91391	7.05199	155.996	8.48127e-36	3.30119e-33	hypothetical protein, conserved location	5.15487e-19	conserved hypothetical protein	0	0.568	YOM2_SCHPOUncharacterized protein PB7E8.02	1.75e-05	0.44
TcIL3000_10_9900				chloride channel protein, putative	2.17416	0.000840289	86.7	188.5	1.13267	6.70808	20.5552	5.79366e-06	4.92736e-05	chloride channel protein, putative location	4.0411e-39	chloride channel protein	0	0.69	CLCA_DICDIChloride channel A	5.24e-56	0.43
TcIL3000_10_9940				hypothetical protein, conserved	1.99904	0.000839804	139.25	278.367	1.05031	7.30029	17.36	3.0926e-05	0.000218465	zinc finger protein family member, putative (ZC3H33) location	1.10247e-32	conserved hypothetical protein	0	0.7011	RBP2A_PLAF7Reticulocyte-binding 2 homolog a	0.000221	0.51
TcIL3000_10_9960				pumillio RNA binding protein, putative	4.27488	0	116.05	496.1	2.17663	7.93038	70.5349	4.52205e-17	2.05463e-15	pumilio/PUF RNA binding protein 6 (PUF6) location	1.96067e-68	pumilio protein 6	0	0.747	PUM5_ARATHPumilio homolog 5	1.06e-74	0.51
TcIL3000_10_9970				hypothetical protein, conserved	2.00617	0	178.15	357.4	1.07836	7.65272	22.5171	2.08286e-06	1.95511e-05	Unknown protein	-	conserved hypothetical protein	0	0.548	---NA---
TcIL3000_2_110				hypothetical protein, conserved	2.4189	0.000165496	165.75	400.933	1.35768	7.76355	23.5356	1.22624e-06	1.21863e-05	Unknown protein	-	unnamed protein product	0	0.6995	---NA---
TcIL3000_2_1100				esterase, putative	-2.31851	1.89398e-10	97.3	41.9667	-1.12204	5.50061	19.0442	1.27724e-05	9.94286e-05	Unknown protein	-	esterase	1.13e-178	0.6415	GDL88_ARATHGDSL esterase lipase At5g62930	8.6e-28	0.49
TcIL3000_2_1380				dynein heavy chain, putative (fragment)	3.10873	5.12964e-07	97.8	304.033	1.70981	7.30076	39.114	3.99769e-10	7.50499e-09	dynein heavy chain, putative location	0				DYH7_HUMANDynein heavy chain axonemal	0	0.57
TcIL3000_2_1410				hypothetical protein, conserved	-3.68988	1.04482e-14	93.6	25.3667	-1.74738	5.23545	32.2634	1.34626e-08	1.96997e-07	Unknown protein	-	unnamed protein product	0	0.647	PRG4_HUMANProteoglycan 4	6.52	0.59
TcIL3000_2_1450				hypothetical protein, conserved	5.87103	3.2037e-12	116.05	681.333	2.62588	8.33785	79.7391	4.27262e-19	2.55854e-17	hypothetical protein, conserved location	5.88023e-07	conserved hypothetical protein	0	0.668	---NA---
TcIL3000_2_1460				Flagellar Member 8	3.5214	8.07222e-10	59.2	208.467	1.9736	6.72699	49.5296	1.95399e-12	5.11587e-11	hypothetical protein, conserved location	1.4101e-10	conserved hypothetical protein	0	0.5285	YPF17_PLAF7 PF14_0175	3.81e-05	0.68
TcIL3000_2_1480				Holliday-junction resolvase-like of SPT6/SH2 domain containing protein, putative	2.65029	0	109.9	291.267	1.48757	7.27008	45.5584	1.48156e-11	3.43257e-10	hypothetical protein, conserved location	1.10645e-09	transcription elongation factor spt6	0	0.656	SPT6_GIBZETranscription elongation factor SPT6	1.26e-15	0.36
TcIL3000_2_150				phosphatidylinositol kinase related protein, putative (fragment)	5.95045	1.19541e-07	7.4	44.0333	2.39204	4.44906	29.1597	6.66498e-08	8.53366e-07	Unknown protein	-	phosphatidylinositol kinase related protein	0	0.5382	SPIB_PALPATranscription factor Spi-B-like	0.374	0.45
TcIL3000_2_1520				small nuclear ribonucleoprotein SmD2, putative	-3.02544	1.14845e-08	142.7	47.1667	-1.50868	5.88238	36.5231	1.5087e-09	2.55691e-08	small nuclear ribonucleoprotein SmD2 (Sm-D2) location	6.64466e-36	small nuclear ribonucleoprotein 2	2.42e-74	0.767	SMD2_SCHPOSmall nuclear ribonucleo Sm D2	1.15e-12	0.53
TcIL3000_2_1530				hypothetical protein, conserved	2.1626	0.0105885	28.7	62.0667	1.05092	5.14719	10.6617	0.00109378	0.00492561	Unknown protein	-	kinesin partial	0	0.6475	MGN_CAEEL mago nashi homolog	3.25	0.47
TcIL3000_2_1570				40S ribosomal protein S13, putative	-2.46045	0.000927844	87.1	35.4	-1.18313	5.29064	13.4377	0.000246619	0.00136676	40S ribosomal protein S13, putative location	4.04961e-54	40s ribosomal protein s13	4.18e-152	0.9535	RS13_SOYBN40S ribosomal S13	1.27e-75	0.86
TcIL3000_2_240				proteasome regulatory non-ATPase subunit 6	-2.03069	2.46823e-09	112.5	55.4	-0.934626	5.79397	16.0725	6.0963e-05	0.000397468	proteasome regulatory non-ATPase subunit 6 (RPN6) location	4.85975e-17	proteasome regulatory non-atpase subunit 6	2.31e-146	0.737	PSD11_ARATH26S proteasome non-ATPase regulatory subunit 11 homolog	9.39e-29	0.68
TcIL3000_2_260				hypothetical protein, conserved (fragment)	3.35655	2.92211e-07	10.05	33.7333	1.69731	4.18123	16.4327	5.04069e-05	0.000334433	hypothetical protein, conserved location	6.58406e-13	unnamed protein product, partial	0	0.657	SPEA_PASMUBiosynthetic arginine decarboxylase	0.923	0.42
TcIL3000_2_30				hypothetical protein, conserved	-2.38073	0.0265693	34.6	14.5333	-1.13805	4.00501	6.7622	0.00931087	0.0291418	Unknown protein	-	conserved hypothetical protein	4.41e-75	0.7115	DI3L2_ARATHDIS3-like exonuclease 2	0.17	0.54
TcIL3000_2_410				hypothetical protein (fragment)	-7.73296	3.73128e-19	162.65	21.0333	-2.8153	5.74761	94.0739	3.0396e-22	2.77292e-20	Unknown protein	-	unnamed protein product, partial	3.23e-129	1	IFP1_CAEELIntermediate filament ifp-1	6.69	0.41
TcIL3000_2_560				LIM domain containing protein, putative	1.95961	2.35661e-10	86.65	169.8	1.05249	6.58369	24.076	9.26088e-07	9.4116e-06	Unknown protein	-	unnamed protein product	0	0.6	LIMKA_DICDIProbable LIM domain-containing serine threonine- kinase DDB_G0287001	0.237	0.54
TcIL3000_2_60				protein kinase, putative	3.53483	0.00196198	77.75	274.833	1.85768	7.13053	28.5744	9.0166e-08	1.12727e-06	protein kinase, putative location	8.05525e-21	protein kinase	0	0.781	CIPK3_ARATHCBL-interacting serine threonine- kinase 3	1.57e-64	0.58
TcIL3000_2_680				protein kinase, putative	12.5259	2.20729e-10	69.4	869.3	3.69454	8.61353	114.51	1.00739e-26	1.5478e-24	protein kinase, putative location	3.06567e-15	protein kinase-like protein	0	0.715	AFC2_ARATHSerine threonine- kinase AFC2	1.83e-47	0.5
TcIL3000_2_720				GTP binding protein, putative	2.31468	4.28826e-11	47.35	109.6	1.37922	5.90231	29.9975	4.3261e-08	5.74044e-07	GTP binding protein, putative location	4.55978e-18	gtp binding protein	0	0.8115	YCHF_BACSURibosome-binding ATPase	2.6e-74	0.58
TcIL3000_2_730				dual specificity protein phosphatase, putative	2.73966	7.34314e-10	41.1	112.6	1.59294	5.90899	34.1537	5.09269e-09	7.90198e-08	kinetoplastid-specific dual specificity phosphatase, putative location	7.52991e-10	dual specificity protein	0	0.564	MKP1_ARATH -tyrosine-phosphatase MKP1	7.83e-27	0.55
TcIL3000_2_740				paraflagellar rod protein 5, putative	3.54612	1.21037e-12	43.55	154.433	1.79927	6.29682	48.2844	3.68667e-12	9.33822e-11	PFR5 location	2.35833e-18	paraflagellar rod protein	0	0.7645	PFR1_TRYBB69 kDa paraflagellar rod	2.84e-34	0.5
TcIL3000_2_750				hypothetical protein, conserved	-2.23492	4.38093e-11	111.15	49.7333	-1.0632	5.71048	20.969	4.66781e-06	4.06458e-05	Unknown protein	-	conserved hypothetical protein	0	0.7325	HRCA_STAESHeat-inducible transcription repressor	0.404	0.44
TcIL3000_2_760				hypothetical protein, conserved	-2.51616	5.07185e-15	124.55	49.5	-1.21171	5.8036	25.7383	3.90993e-07	4.31534e-06	Unknown protein	-	unnamed protein product	2.41e-74	0.97	GUAA_ROSDOGMP synthase	4.35	0.43
TcIL3000_2_880				Intraflagellar transport protein 43, putative	-3.13147	1.83214e-08	98.85	31.5667	-1.50022	5.38754	19.5078	1.00188e-05	7.99654e-05	hypothetical protein, conserved location	5.37099e-29	unnamed protein product	1.83e-148	0.698	IFT43_CHLREIntraflagellar transport 43	0.00302	0.52
TcIL3000_2_930				hypothetical protein, conserved	1.8428	0.0351688	35.2	64.8667	1.08943	5.22946	9.02992	0.00265595	0.0104004	Unknown protein	-	conserved hypothetical protein	0	0.592	RPN7_SCHPOProbable 26S proteasome regulatory subunit rpn7	0.757	0.42
TcIL3000_2_950				hypothetical protein, conserved	2.87292	1.64737e-10	43.15	123.967	1.59781	6.03895	36.2185	1.76384e-09	2.9635e-08	hypothetical protein, conserved location	4.50124e-19	conserved hypothetical protein	6.26e-104	0.8345	SDH6_ORYSJSuccinate dehydrogenase subunit mitochondrial	0.0086	0.45
TcIL3000_2_980				hypothetical protein, conserved	-2.18956	0.00893205	55.25	25.2333	-1.13283	4.74061	8.62508	0.00331566	0.0125619	Unknown protein	-	unnamed protein product	2.35e-136	0.68	YGFZ_BUCB -modifying	6.16	0.5
TcIL3000_3_10				protein kinase, putative (fragment)	2.11848	0.01813	18.85	39.9333	1.03776	4.50428	7.31085	0.00685395	0.0228276	protein kinase, putative location	1.2968e-79	protein kinase	0	0.891	CDKF4_ORYSJCyclin-dependent kinase F-4	7.73e-102	0.73
TcIL3000_3_1010				Histone RNA hairpin-binding protein RNA-binding domain containing protein, putative	10.8637	0	7.95	86.3667	3.85363	5.30794	91.2784	1.24818e-21	1.04107e-19	hypothetical protein, conserved location	9.77053e-05	conserved hypothetical protein	0	0.693	SLBP2_XENLAOocyte-specific histone RNA stem-loop-binding 2	1.41e-08	0.62
TcIL3000_3_1020				General negative regulator of transcription subunit 5	1.86176	0	137.2	255.433	1.00142	7.19369	20.3153	6.56732e-06	5.51702e-05	NOT5 protein (NOT5) location	2.20066e-27	ccr4-not transcription complex subunit 3	0	0.721	CNOT3_HUMANCCR4-NOT transcription complex subunit 3	5.09e-27	0.64
TcIL3000_3_1160				protein kinase, putative	8.26757	0	7.35	60.7667	3.10275	4.80243	60.0409	9.29074e-15	3.24814e-13	protein kinase, putative location	1.46581e-21	protein kinase	0	0.6495	ANP1_ARATHMitogen-activated kinase kinase kinase ANP1	9.18e-51	0.53
TcIL3000_3_1350				succinyl-CoA synthetase alpha subunit, putative	-2.56208	0.0009719	763.5	298	-1.29	8.37684	29.4533	5.72803e-08	7.44835e-07	succinyl-CoA synthetase alpha subunit, putative location	1.0675e-101	succinyl- synthetase alpha subunit	1.17e-169	0.907	SUCA2_ARATHSuccinyl- ligase	2.68e-141	0.82
TcIL3000_3_140				hypothetical protein, conserved	-2.77336	1.71032e-10	118.7	42.8	-1.40652	5.66646	26.8409	2.2091e-07	2.56929e-06	hypothetical protein, conserved location	6.78469e-53	unnamed protein product	6.6e-169	0.925	ATG2_ASPORAutophagy-related 2	0.586	0.45
TcIL3000_3_1460				Microsomal signal peptidase 12 kDa subunit (SPC12), putative	-2.08763	8.70797e-07	101.25	48.5	-0.973002	5.61394	13.4952	0.000239176	0.0013312	Unknown protein	-	microsomal signal peptidase	1.03e-77	0.6156	SPCS1_DICDISignal peptidase complex subunit 1	0.0387	0.63
TcIL3000_3_1510				hypothetical protein, conserved	-3.35042	4.58325e-10	66.45	19.8333	-1.72271	4.80426	24.8411	6.22566e-07	6.51992e-06	Unknown protein	-	unnamed protein product	2.69e-124	0.985	YME2_LODELMitochondrial escape 2	3.62	0.52
TcIL3000_3_1560				ATP-dependent DEAD/H RNA helicase, putative (fragment)	2.85219	1.1406e-05	293.95	838.4	1.58641	8.77436	27.4651	1.59956e-07	1.90788e-06	ATP-dependent DEAD/H RNA helicase, putative location	8.07533e-91	atp-dependent dead h rna helicase	0	0.7065	YIW2_SCHPOUncharacterized helicase	4.02e-64	0.47
TcIL3000_3_1660				6-phosphofructo-2-kinase 1	2.08786	0	182.1	380.2	1.1511	7.72427	25.4268	4.59492e-07	4.99115e-06	6-phosphofructo-2-kinase/fructose-2,6-bisphosphatase location	1.90836e-13	6-phosphofructo-2-kinase fructose- -biphosphatase	0	0.729	F264_MACFA6-phosphofructo-2-kinase fructose-2,6-bisphosphatase 4	4.18e-48	0.55
TcIL3000_3_1710				hypothetical protein, conserved (fragment)	2.39101	2.25771e-06	17.05	40.7667	1.44086	4.47457	14.3728	0.000149952	0.000887473	Unknown protein	-	unnamed protein product, partial	0	0.5608	RL6_CUPNH50S ribosomal L6	8.11	0.61
TcIL3000_3_1740				inorganic pyrophosphatase, putative	-2.00226	2.45128e-08	103.45	51.6667	-0.918447	5.66687	14.845	0.000116718	0.000708374	Unknown protein	-	inorganic pyrophosphatase	0	0.7235	IPYR_PONABInorganic pyrophosphatase	2.39e-44	0.58
TcIL3000_3_1780				multicopper oxidase, putative	2.24299	9.82072e-11	48.15	108	1.24414	5.90917	24.815	6.31035e-07	6.60268e-06	Unknown protein	-	conserved hypothetical protein	0	0.694	MCO_STAARMulticopper oxidase mco	4.5e-06	0.41
TcIL3000_3_1880				hypothetical protein, conserved	-2.12506	9.92916e-09	143.3	67.4333	-0.975406	6.09053	17.6387	2.67097e-05	0.000191932	hypothetical protein, conserved location	3.20272e-05	conserved hypothetical protein	2.79e-139	0.7915	Y1258_JANSCUPF0753 Jann_1258	3.36	0.5
TcIL3000_3_1930				START domain containing protein, putative	2.63391	1.0448e-07	84.45	222.433	1.43085	6.89079	34.2773	4.77931e-09	7.43116e-08	hypothetical protein, conserved location	2.68731e-13	conserved hypothetical protein	0	0.652	PCTL_HUMANPCTP	1.2e-44	0.57
TcIL3000_3_1970				hypothetical protein, conserved	4.56379	2.34694e-06	16.2	73.9333	2.11993	5.19684	32.7341	1.05665e-08	1.58185e-07	Unknown protein	-	conserved hypothetical protein	0	0.4735	MIAB_GEOS -2-methylthio-N(6)-dimethylallyladenosine synthase	0.0959	0.38
TcIL3000_3_200				Complex 1 protein (LYR family), putative	-2.63707	1.63696e-09	73.75	27.9667	-1.33013	5.03609	18.7683	1.47598e-05	0.000113165	hypothetical protein, conserved location	1.1168e-13	conserved hypothetical protein	2.77e-110	0.8719	APAH_SHEONBis(5 -nucleosyl)- symmetrical	5.28	0.5
TcIL3000_3_2040				Present in the outer mitochondrial membrane proteome 24	3.35965	3.01213e-09	15.2	51.0667	1.87672	4.71419	25.1153	5.40038e-07	5.72234e-06	Unknown protein	-	conserved hypothetical protein	3.68e-116	0.6027	LMBL1_RATLethal(3)malignant brain tumor 1	8.53e-05	0.68
TcIL3000_3_2160				ADP-ribosylation factor-like protein 3, putative	-3.99838	1.25099e-09	288.15	72.0667	-1.96112	6.77484	71.7055	2.49838e-17	1.16694e-15	ADP-ribosylation factor-like protein 3, putative (arl3) location	1.25802e-84	adp ribosylation factor 3	1.18e-112	0.9235	ARL3_CHLREADP-ribosylation factor 3	7.28e-71	0.74
TcIL3000_3_2230				hypothetical protein, conserved	-2.33246	0.00247934	89.1	38.2	-1.08055	5.35553	13.1258	0.000291258	0.00158261	Unknown protein	-	unnamed protein product	0	0.52	DAPE_OLICOSuccinyl-diaminopimelate desuccinylase	0.846	0.46
TcIL3000_3_2260				U-box domain containing protein, putative	2.05835	1.14528e-05	117.1	241.033	1.09095	7.08339	21.4141	3.70039e-06	3.2903e-05	hypothetical protein, conserved location	3.30971e-23	u-box domain protein	0	0.697	PUB18_ARATHU-box domain-containing 18	4.08e-07	0.57
TcIL3000_3_2410				Golgi vesicular membrane trafficking protein, putative	-2.23569	0.0041434	27.35	12.2333	-1.17334	3.82089	7.16621	0.00742895	0.0243059	Unknown protein	-	golgi vesicular membrane trafficking protein	3.16e-68	0.6528	BET1_RATBET1 homolog	0.00013	0.46
TcIL3000_3_2560				RNA-binding protein (fragment)	9.55354	0	16.5	157.633	3.10255	6.18392	103.816	2.2196e-24	2.75726e-22	RNA-binding protein, putative (DRBD11) location	3.07092e-15	rna-binding protein	0	0.7775	SXL_CHRRUSex-lethal homolog	1.98e-19	0.51
TcIL3000_3_2570				RNA-binding protein, putative	6.66878	0	31.6	210.733	2.76062	6.63261	114.888	8.32678e-27	1.29642e-24	RNA-binding protein, putative (DRBD11) location	1.03869e-16	rna-binding protein	0	0.7035	SXL_CERCASex-lethal homolog	5.73e-21	0.51
TcIL3000_3_2590				Double RNA binding domain protein 6A	3.70149	0.0495977	10.05	37.2	2.03118	4.27862	12.8994	0.000328689	0.00176302	RNA-binding protein, putative (DRBD11) location	8.78415e-16	rna-binding protein	0	0.7785	PABP_KLULAPolyadenylate-binding cytoplasmic and nuclear	8.4e-18	0.48
TcIL3000_3_260				hypothetical protein (fragment)	5.19201	5.40268e-15	10.85	56.3333	2.269	4.79393	38.4378	5.65281e-10	1.03623e-08	Unknown protein	-	c protein immunoglobulin-a-binding beta	2.5e-15	0.8767	IF2_CHLPDTranslation initiation factor IF-2	0.000981	0.52
TcIL3000_3_2610				hypothetical protein	-3.60611	7.51495e-41	224.3	62.2	-1.74025	6.46073	60.3658	7.87707e-15	2.81084e-13	Unknown protein	-	unnamed protein product	1.56e-57	1	NAS14_CAEELZinc metallo ase nas-14	1.64	0.5
TcIL3000_3_2620				RNA binding protein, putative	-3.25281	0.000463764	28.95	8.9	-1.53327	3.75655	9.99942	0.0015659	0.00668068	Cell growth-regulating nucleolar protein, putative location	1.04599e-05	rna binding protein	2.63e-169	0.77	YH56_SCHPOUPF0743	1.4e-17	0.59
TcIL3000_3_2630				hypothetical protein, conserved	2.74631	0	66.55	182.767	1.56121	6.59567	46.6533	8.47241e-12	2.04829e-10	Unknown protein	-	conserved hypothetical protein	0	0.7425	---NA---
TcIL3000_3_2650				clathrin coat assembly protein ap19, putative	-2.43657	3.2338e-05	49.3	20.2333	-1.24536	4.53859	12.3517	0.000440587	0.00227442	clathrin coat assembly protein ap19, putative location	2.48906e-15	ap-1 complex subunit sigma-2	9.49e-118	0.8605	AP1S2_HUMANAP-1 complex subunit sigma-2	1.21e-56	0.71
TcIL3000_3_2790				Right handed beta helix region/Periplasmic copper-binding protein (NosD), putative (fragment)	3.78877	0	47.5	179.967	1.94879	6.50049	65.5692	5.61093e-16	2.29087e-14	Unknown protein	-	parallel beta-helixcontaining protein	0	0.557	DRE1_CAEELF-box dre-1	3.39e-08	0.43
TcIL3000_3_2890				RAB GDP dissociation inhibitor alpha, putative	2.92008	4.45401e-07	120.75	352.6	1.63421	7.52554	37.0131	1.1734e-09	2.02689e-08	RAB GDP dissociation inhibitor alpha, putative location	1.21639e-80	rab-gdp dissociation inhibitor	0	0.892	GDIA_PANTRRab GDP dissociation inhibitor alpha	3.13e-163	0.72
TcIL3000_3_2920				hypothetical protein	2.0895	1.3776e-08	58.1	121.4	1.19105	6.08267	22.592	2.00315e-06	1.89399e-05	Unknown protein	-	unnamed protein product	8.34e-129	1	---NA---
TcIL3000_3_2930				hypothetical protein, conserved	4.98812	0	50.5	251.9	2.38016	6.92493	97.8581	4.49468e-23	4.56386e-21	Unknown protein	-	conserved hypothetical protein	0	0.5322	ZN471_HUMANZinc finger 471	0.0234	0.5
TcIL3000_3_2940				dynamin-1-like protein (fragment)	1.97559	0	176.15	348	1.07093	7.61585	23.2085	1.45353e-06	1.41677e-05	dynamin, putative,vacuolar sortin protein 1, putative location	1.46257e-96	gtp-binding protein	0	0.847	VPS1_SCHPOVacuolar sorting-associated 1	2.19e-162	0.59
TcIL3000_3_3140				hypothetical protein, conserved	2.01185	6.45436e-05	81.6	164.167	1.13518	6.53988	19.2894	1.1233e-05	8.84479e-05	hypothetical protein, conserved location	1.28103e-41	conserved hypothetical protein	0	0.72	ERI1_RAT3 -5 exoribonuclease 1	3.36e-43	0.64
TcIL3000_3_3170				hypothetical protein, conserved	3.65812	0.000155654	31.2	114.133	1.79468	5.87604	27.2141	1.82121e-07	2.15683e-06	hypothetical protein, conserved location	2.4518e-07	unnamed protein product	0	0.7955	---NA---
TcIL3000_3_3190				hypothetical protein, conserved	11.442	0	15.65	179.067	3.36796	6.35182	126.029	3.0308e-29	6.10183e-27	Unknown protein	-	conserved hypothetical protein	0	0.5871	---NA---
TcIL3000_3_3210				hypothetical protein, conserved	-2.27042	2.27303e-10	100.05	44.0667	-1.11565	5.55532	20.3225	6.54274e-06	5.50429e-05	Unknown protein	-	conserved hypothetical protein	7.35e-117	0.6405	RPB4_DICDIDNA-directed RNA polymerase II subunit rpb4	0.00406	0.57
TcIL3000_3_3220				spliceosome- associated protein, putative	-2.03817	9.6436e-06	118.35	58.0667	-0.9692	5.84607	15.0795	0.000103075	0.000637163	spliceosome-associated protein 49, putative (DRBD1) location	5.80463e-29	rna-binding protein	0	0.803	SAP49_SCHPOSpliceosome-associated 49	1.46e-20	0.5
TcIL3000_3_3230				Unknown protein	-2.36265	0.00159944	39.85	16.8667	-1.0819	4.2962	6.82684	0.0089798	0.0283166	spliceosome-associated protein 49, putative (DRBD1) location	9.38964e-06	rna-binding protein	7.96e-166	0.7805	A2MG_BOVINAlpha-2-macroglobulin	7.56	0.44
TcIL3000_3_330				Putative intraflagellar transport protein A1	2.264	0.0201216	60.1	136.067	1.15555	6.24268	14.7509	0.000122688	0.000741909	hypothetical protein, conserved location	1.02903e-62	clusterin associated protein 1	0	0.8665	CLUA1_DANREClusterin-associated 1 homolog	9.81e-84	0.6
TcIL3000_3_3310				hypothetical protein, conserved	-3.17151	0.0128991	116.5	36.7333	-1.62312	5.62844	35.6948	2.30777e-09	3.7848e-08	Unknown protein	-	host cell surface-exposed lipoprotein	8.04e-115	0.8228	---NA---
TcIL3000_3_3320				Tubulin-tyrosine ligase family, putative	-2.12174	0.000883359	73.2	34.5	-0.98102	5.13306	9.08238	0.00258084	0.0101535	hypothetical protein, conserved location	2.1989e-05	conserved hypothetical protein	0	0.665	TTLL6_MOUSETubulin polyglutamylase TTLL6	1.33e-40	0.41
TcIL3000_3_3330				Ring finger domain containing protein, putative	6.13694	7.5781e-11	31.4	192.7	2.66023	6.52493	81.1958	2.04421e-19	1.2697e-17	Unknown protein	-	conserved hypothetical protein	0	0.4675	APC11_PONABAnaphase-promoting complex subunit 11	0.00164	0.5
TcIL3000_3_3390				SNF2 DNA repair protein, putative (fragment)	1.99077	4.58219e-07	32.5	64.7	1.02258	5.21078	12.2474	0.000465919	0.00238725	SNF2 DNA repair protein, putative location	3.06243e-07	snf2 dna repair protein	0	0.6895	ARIP4_XENTRHelicase ARIP4	4.19e-31	0.45
TcIL3000_3_3410				RNA-binding protein, putative	-2.08252	8.38163e-10	134.6	64.6333	-0.971122	6.01245	17.3463	3.11507e-05	0.000219786	RNA-binding protein, putative (RBSR3) location	1.45638e-09	unnamed protein product	0	0.591	---NA---
TcIL3000_3_3480				Tb-292 membrane associated protein	3.45518	0	220.5	761.867	1.87148	8.58685	58.9237	1.63902e-14	5.54749e-13	Tb-292 membrane associated protein (Tb-292) location	1.53533e-06	tb-292 membrane associated protein	0	0.628	TTN1_CAEELTitin homolog	1.03e-17	0.72
TcIL3000_3_470				GIY-YIG catalytic domain containing protein, putative	-2.74367	0.000459063	43.35	15.8	-1.44932	4.28283	10.916	0.000953354	0.00439665	Unknown protein	-	slx1_tryb2 ame: full=structure-specific endonuclease subunit slx1 homolog	2.19e-96	0.6345	SLX1_TRYB2Structure-specific endonuclease subunit SLX1 homolog	5.25e-25	0.58
TcIL3000_3_490				serine/threonine-protein phosphatase	1.98715	5.40268e-15	77.85	154.7	1.05462	6.45873	22.9163	1.69207e-06	1.63022e-05	protein phosphatase 2A, putative location	1.2787e-110	serine threonine protein phosphatase	0	0.9495	PP2A4_ORYSJSerine threonine- phosphatase PP2A-4 catalytic subunit	1.13e-172	0.87
TcIL3000_3_550				cullin 4B, putative	2.31326	2.10403e-05	156.1	361.1	1.27458	7.62609	23.5232	1.23415e-06	1.22544e-05	cullin 4B, putative location	2.84376e-12	cullin 4b	0	0.5415	CUL4_DICDICullin-4	4.85e-20	0.4
TcIL3000_3_560				hypothetical protein, conserved	2.23499	1.00542e-06	51.35	114.767	1.32603	5.98203	23.9643	9.81397e-07	9.92188e-06	Unknown protein	-	conserved hypothetical protein	0	0.6173	AROL_PECASShikimate kinase 2	6.9	0.42
TcIL3000_3_630				cytochrome oxidase subunit VII	-11.3941	3.75239e-123	425	37.3	-3.47949	7.03799	205.217	1.51823e-46	1.47737e-43	cytochrome oxidase subunit VII (COXVII) location	5.30116e-22	cytochrome c oxidase vii	3.55e-119	0.823	---NA---
TcIL3000_3_650				TRF-Interacting Factor 2	2.13023	0.000660038	53.75	114.5	1.25822	6.00546	18.0102	2.19726e-05	0.000161064	Unknown protein	-	unnamed protein product	0	0.5926	DEXB_STRMUGlucan 1,6-alpha-glucosidase	0.0824	0.44
TcIL3000_3_690				Tim10/DDP family zinc finger, putative	-2.1052	9.3102e-06	60.7	28.8333	-0.959081	4.90567	9.78363	0.00176073	0.007383	hypothetical protein, conserved location	1.7339e-08	conserved hypothetical protein	1.53e-71	0.8167	TIM13_CAEELMitochondrial import inner membrane translocase subunit tim-13	0.004	0.48
TcIL3000_3_730				casein kinase 1, putative	8.88466	0	15.75	139.933	3.20166	6.01643	118.579	1.2947e-27	2.22327e-25	casein kinase 1, putative (CK1) location	1.76864e-11	casein kinase i	0	0.687	KC1A_MOUSECasein kinase I isoform alpha	1.87e-95	0.66
TcIL3000_3_790				diacylglycerol acyltransferase, putative	2.02638	0.0148263	64.45	130.6	0.99804	6.21242	13.9489	0.000187845	0.00107999	diacylglycerol acyltransferase, putative location	5.13184e-06	diacylglycerol	0	0.6685	DGAT2_DICDIDiacylglycerol O-acyltransferase 2	4.42e-72	0.58
TcIL3000_3_830				hypothetical protein, conserved	-2.17692	1.81128e-09	153.4	70.4667	-1.05425	6.1721	20.8568	4.9493e-06	4.2778e-05	hypothetical protein, conserved location	5.06351e-24	delta-1-pyrroline-5-carboxylate dehydrogenase	0	0.8655	RM24_XENLAProbable 39S ribosomal mitochondrial	2.24e-10	0.51
TcIL3000_3_880				U6 snRNA-associated Sm-like protein LSm8p	-2.16737	0.000707447	68.2	31.4667	-0.971392	5.0587	7.53546	0.00604963	0.020601	U6 snRNA-associated Sm-like protein LSm8p (TbLSm8) location	5.32205e-09	u6 snrna-associated sm-like protein lsm8p	2.43e-83	0.676	LSM8_DICDIProbable U6 snRNA-associated Sm LSm8	4.63e-12	0.47
TcIL3000_3_900				hypothetical protein	-2.74173	1.10547e-20	273.35	99.7	-1.35213	6.86978	38.4959	5.48695e-10	1.01059e-08	Unknown protein	-	unnamed protein product	1.09e-87	1	TAF1_CAEELTranscription initiation factor TFIID subunit 1	0.205	0.49
TcIL3000_4_1030				phospholipid-translocating ATPase, putative (fragment)	2.48172	6.37674e-08	31	76.9333	1.3477	5.39237	20.4536	6.10943e-06	5.16581e-05	phospholipid-translocating ATPase, putative location	3.78408e-34	aminophospholipid translocase	0	0.7605	ATP9A_MOUSEProbable phospholipid-transporting ATPase IIA	8.1e-99	0.65
TcIL3000_4_1190				phosphatidylinositol phosphate kinase alpha	1.98965	1.81713e-09	51.55	102.567	1.09173	5.87217	19.7507	8.8229e-06	7.14955e-05	phosphatidylinositol 4-phosphate 5-kinase alpha, putative (PIP5KII-alpha) location	5.53984e-49	phosphatidylinositol-4-phosphate-5-kinase-likep ro tein	0	0.6955	Y7588_DICDIProbable phosphatidylinositol phosphate kinase DDB_G0267588	2.71e-50	0.52
TcIL3000_4_1230				hypothetical protein, conserved	3.30791	4.78993e-13	152.1	503.133	1.82328	8.00451	46.3195	1.00458e-11	2.39888e-10	Unknown protein	-	conserved hypothetical protein	0	0.552	---NA---
TcIL3000_4_1240				Unknown protein	-2.3154	0.0122776	56.65	24.4667	-1.08135	4.71165	9.36048	0.00221714	0.00894283	Unknown protein	-	hypothetical protein, unlikely	1.53e-59	1	SL9A5_HUMANSodium hydrogen exchanger 5	2.68	0.48
TcIL3000_4_1260				Unknown protein	-2.09757	0.0497027	112.15	53.4667	-0.95978	5.7261	10.9455	0.000938322	0.00433932	Unknown protein	-	hypothetical protein, unlikely	8.16e-45	1	HLYB_PROVUAlpha-hemolysin translocation ATP-binding	1.43	0.47
TcIL3000_4_1320				protein kinase, putative	2.56645	3.53828e-09	77.5	198.9	1.38259	6.73998	33.6853	6.4788e-09	9.9152e-08	protein kinase, putative location	8.53893e-18	protein kinase	0	0.7665	Y2354_DICDIProbable serine threonine- kinase DDB_G0292354	1.29e-79	0.59
TcIL3000_4_1370				Unknown protein	-2.1549	0.000603187	54.95	25.5	-0.999461	4.7202	8.74953	0.00309681	0.0118446	Unknown protein	-	hypothetical protein, unlikely	7.43e-67	1	---NA---
TcIL3000_4_1490				Unknown protein	3.00541	0.000343186	18.5	55.6	1.74481	4.89543	19.6187	9.45376e-06	7.61321e-05	Unknown protein	-	hypothetical protein, unlikely	1.13e-53	1	WNT11_DANRE Wnt-11	0.744	0.44
TcIL3000_4_1500				Carboxypeptidase-like protein	3.68784	0	46.45	171.3	2.04872	6.42922	66.4473	3.59377e-16	1.49873e-14	zinc carboxypeptidase, putative,metallo-peptidase, Clan MC, Family M14 location	1.64616e-59	zinc carboxypeptidase	0	0.708	CBPC1_HUMANCytosolic carboxypeptidase 1	4.23e-41	0.43
TcIL3000_4_1530				hypothetical protein	2.3198	9.51748e-06	19.7	45.7	1.42869	4.66789	14.091	0.000174176	0.00101137	Unknown protein	-	unnamed protein product	1.01e-64	1	---NA---
TcIL3000_4_1540				Serine/threonine-protein phosphatase 2A catalytic subunit, putative	7.43376	0	15.6	115.967	3.01406	5.75528	92.4795	6.80256e-22	5.92787e-20	kinetoplastid-specific phospho-protein phosphatase, putative location	1.20786e-09	serine threonine protein phosphatase	0	0.6595	BSU1_ARATHSerine threonine- phosphatase BSU1	7.37e-50	0.49
TcIL3000_4_1560				hypothetical protein, conserved	3.46193	2.58139e-11	46.4	160.633	2.00791	6.3506	44.7753	2.20993e-11	5.02049e-10	hypothetical protein, conserved location	1.19653e-11	conserved hypothetical protein	1.84e-173	0.6744	AROA_CAMJD3-phosphoshikimate 1-carboxyvinyltransferase	0.556	0.44
TcIL3000_4_1570				hypothetical protein, conserved	-2.56315	1.8153e-05	81.85	31.9333	-1.31955	5.19428	16.0315	6.22966e-05	0.000405258	hypothetical protein, conserved location	6.01385e-07	conserved hypothetical protein	8.69e-120	0.632	SYE_NEIMAGlutamate--tRNA ligase	0.85	0.51
TcIL3000_4_1610				hypothetical protein, conserved	3.37617	0.00383575	242.8	819.733	1.843	8.70616	17.4573	2.9383e-05	0.000208956	hypothetical protein, conserved location	1.52197e-07	conserved hypothetical protein	9.81e-101	0.696	IRE_ARATHProbable serine threonine kinase IRE	4.37	0.43
TcIL3000_4_1740				hypothetical protein	-2.00698	0.00203571	134.2	66.8667	-0.902718	6.0202	12.7989	0.000346818	0.00185091	Unknown protein	-	unnamed protein product	3.6e-128	1	HEM1_CHLL7Glutamyl-tRNA reductase	3.62	0.46
TcIL3000_4_1780				ALBA-Domain Protein	-2.62415	6.29675e-05	347.35	132.367	-1.31193	7.22761	29.9674	4.39366e-08	5.81686e-07	ALBA-Domain Protein (ALBA3) location	1.00888e-26	unnamed protein product	4.9e-91	0.796	RP25L_MOUSERibonuclease P subunit p25	3.99e-10	0.48
TcIL3000_4_190				dynein heavy chain, putative (fragment)	4.74422	0.00010049	69.2	328.3	2.32729	7.33115	49.0704	2.46944e-12	6.4222e-11	Cytoplasmic dynein 2 heavy chain (DYNC2H1), putative location	0				DYHC2_TRIGRCytoplasmic dynein 2 heavy chain 1	0	0.6
TcIL3000_4_1930				GTP-binding protein, putative	3.31827	1.24585e-13	26.55	88.1	1.95557	5.48496	40.039	2.48936e-10	4.86092e-09	GTP-binding protein, putative location	4.80801e-22	gtp-binding protein	0	0.655	GTPB2_MOUSEGTP-binding 2	2.97e-61	0.5
TcIL3000_4_1960				Unknown protein	-2.08375	0.0265676	55.15	26.4667	-1.0253	4.81112	10.1719	0.00142597	0.00616251	Unknown protein	-	hypothetical protein, unlikely	3.45e-71	1	PITC1_MOUSECytoplasmic phosphatidylinositol transfer 1	0.711	0.46
TcIL3000_4_1970				hypothetical protein, conserved	8.64432	0	8.95	77.3667	2.95585	5.17238	71.4691	2.81631e-17	1.305e-15	hypothetical protein, conserved location	1.87083e-15	conserved hypothetical protein	1.27e-111	0.7005	PSAD_SYNY3Photosystem I reaction center subunit II	1.1	0.4
TcIL3000_4_1990				TPR-repeat-containing chaperone protein DNAJ, putative	2.79299	0	91.3	255	1.567	7.06756	47.8039	4.71045e-12	1.18034e-10	TPR-repeat-containing chaperone protein DNAJ, putative location	4.1825e-32	dnaj-like protein	0	0.7015	DNJC7_DICDI homolog subfamily C member 7 homolog	4.05e-54	0.51
TcIL3000_4_2020				glycosyltransferase ALG2, putative	2.32036	0	70.65	163.933	1.28169	6.48292	35.8063	2.17942e-09	3.60469e-08	dolichyl-P-Man:GDP-Man1GlcNAc2-PP-dolichyl alpha-1,3-mannosyltransferase, putative location	1.03347e-19	---NA---			ALG2_DICDIAlpha-1,3 1,6-mannosyltransferase ALG2	1.18e-83	0.55
TcIL3000_4_2060				hypothetical protein, conserved	3.65579	0	16.85	61.6	1.95046	4.97885	32.146	1.43013e-08	2.07966e-07	Unknown protein	-	unnamed protein product	9.07e-116	0.765	---NA---
TcIL3000_4_2100				glucose transporter, putative	1.91251	1.00134e-06	35.05	67.0333	1.08059	5.27345	13.5737	0.000229383	0.00128158	glucose transporter, putative location	3.96652e-10	glucose transporter	0	0.5805	PRO1_LEIENProbable transport	5.42e-93	0.53
TcIL3000_4_2110				hypothetical protein, conserved	2.34505	0	51.2	120.067	1.34279	6.03742	31.9246	1.60277e-08	2.30487e-07	Unknown protein	-	unnamed protein product	0	0.497	---NA---
TcIL3000_4_2150				Unknown protein	-2.00426	0.00501454	133.15	66.4333	-0.879531	6.017	10.9039	0.000959614	0.00441679	Unknown protein	-	hypothetical protein, unlikely	2.48e-101	0.6031	---NA---
TcIL3000_4_2340				kinatase, putative	8.17785	0	32.8	268.233	3.16031	6.95937	121.196	3.46267e-28	6.31774e-26	kinatase, putative location	2.41524e-13	dual specificity protein phosphatase	0	0.5935	AURKA_BOVINAurora kinase A	1.16e-17	0.5
TcIL3000_4_2400				Eukaryotic translation initiation factor 2-alpha kinase 2	8.61315	1.10547e-08	28.65	246.767	3.1052	6.84095	92.0029	8.65512e-22	7.43131e-20	protein kinase, putative,eukaryotic translation initiation factor 2-alpha kinase precursor, putative location	4.62578e-26	protein kinase	0	0.643	E2AK2_HUMANInterferon- double-stranded RNA-activated kinase	3.08e-23	0.52
TcIL3000_4_2430				hypothetical protein, conserved	-2.0627	8.9661e-06	63.6	30.8333	-0.973624	4.98038	10.8654	0.000979758	0.00449887	hypothetical protein, conserved location	2.30846e-16	conserved hypothetical protein	0	0.8495	TTC12_HUMANTetratricopeptide repeat 12	4.06	0.45
TcIL3000_4_2470				hypothetical protein, conserved	2.89206	2.57042e-06	31.5	91.1	1.66294	5.59728	29.3265	6.11531e-08	7.9431e-07	hypothetical protein, conserved location	6.42021e-06	conserved hypothetical protein	0	0.5827	MAPT_ARATHMicrotubule-associated TORTIFOLIA1	1.58	0.45
TcIL3000_4_2500				hypothetical protein, conserved	3.07221	1.99348e-06	123.95	380.8	1.67195	7.62441	34.1525	5.09565e-09	7.90198e-08	hypothetical protein, conserved location	3.09234e-13	conserved hypothetical protein	0	0.573	MY18A_HUMANUnconventional myosin-XVIIIa	1.97	0.5
TcIL3000_4_2530				hypothetical protein, conserved	2.07049	5.5962e-08	115.85	239.867	1.12993	7.06992	23.9164	1.00612e-06	1.01455e-05	Unknown protein	-	conserved hypothetical protein	0	0.638	ASPM_SAIBBAbnormal spindle-like microcephaly-associated homolog	2.56	0.43
TcIL3000_4_2550				Regulator of chromosome condensation (RCC1) repeat, putative	3.35519	0	33.55	112.567	1.8287	5.84816	55.6066	8.85271e-14	2.69904e-12	hypothetical protein, conserved location	9.05524e-08	conserved hypothetical protein	0	0.7265	RCBT2_MOUSERCC1 and BTB domain-containing 2	3.81e-14	0.49
TcIL3000_4_2560				Unknown protein	1.81951	0.000472033	22.9	41.6667	1.01996	4.61574	8.29013	0.00398612	0.0146095	Unknown protein	-	hypothetical protein, unlikely	5.59e-74	1	FTSH_MYCPUATP-dependent zinc metalloprotease	3.88	0.6
TcIL3000_4_2640				kinesin, putative	2.68203	0	39.05	104.733	1.53635	5.80237	39.3817	3.48552e-10	6.61795e-09	kinesin, putative location	1.04183e-20	kinesin	0	0.6725	FLA10_CHLREKinesin FLA10	1e-64	0.53
TcIL3000_4_2780				Nucleoporin NUP225	3.052	5.47075e-12	69.55	212.267	1.62651	6.78749	43.7783	3.67765e-11	8.14876e-10	Nucleoporin (TbNup225) location	4.41181e-12	---NA---			FAM21_DICDIWASH complex subunit FAM21 homolog	0.277	0.42
TcIL3000_4_3020				EF-hand domain pair, putative	-2.32562	0.00118641	65.35	28.1	-1.15868	4.9785	14.2354	0.00016131	0.000945591	Unknown protein	-	conserved hypothetical protein	1.89e-111	0.6795	CALM_CIOINCalmodulin	7.87e-11	0.52
TcIL3000_4_3050				Carnosine N-methyltransferase, putative	2.53087	2.75043e-10	113.65	287.633	1.43107	7.27106	33.8073	6.08506e-09	9.36169e-08	hypothetical protein, conserved location	1.48397e-24	---NA---			CARME_MOUSECarnosine N-methyltransferase	2.96e-69	0.54
TcIL3000_4_3130				hypothetical protein, conserved	-2.68172	6.45436e-05	39.6	14.7667	-1.35989	4.23962	13.0623	0.000301297	0.00162882	Unknown protein	-	conserved hypothetical protein	1.45e-62	0.7128	CK040_HUMANPutative uncharacterized protein C11orf40	0.421	0.5
TcIL3000_4_3210				Predicted membrane protein, putative	-2.50149	4.77934e-05	55.95	22.3667	-1.2437	4.664	11.9669	0.000541543	0.00270818	Unknown protein	-	transmembrane protein 216	1.71e-94	0.5812	TM216_BOVINTransmembrane 216	0.00019	0.5
TcIL3000_4_3220				Uncharacterized conserved protein (DUF2039), putative	-2.23462	7.42779e-10	98.1	43.9	-1.07174	5.52548	17.7152	2.56567e-05	0.000185162	hypothetical protein, conserved location	5.60857e-14	unnamed protein product	0	0.621	CI085_MOUSEUncharacterized protein C9orf85 homolog	3.7e-12	0.44
TcIL3000_4_3230				hypothetical protein, conserved	-3.82109	2.70661e-10	95.4	24.9667	-1.79961	5.22352	33.2033	8.30105e-09	1.24751e-07	Unknown protein	-	unnamed protein product	9.22e-121	0.6138	ENDB1_SOLTUExternal alternative NAD(P)H-ubiquinone oxidoreductase mitochondrial	0.972	0.45
TcIL3000_4_3410				Unknown protein	2.70404	0	423.7	1145.7	1.51578	9.23605	35.7386	2.25651e-09	3.72448e-08	Unknown protein	-	hypothetical protein, unlikely	3.91e-55	1	RITA1_AILMERBPJ-interacting and tubulin-associated 1	4.33	0.46
TcIL3000_4_3420				expression site-associated gene 4 (ESAG4) protein, putative	3.08674	0	151.8	468.567	1.71176	7.91536	49.8652	1.64683e-12	4.35068e-11	receptor-type adenylate cyclase GRESAG 4, putative location	7.21526e-35	receptor-type adenylate cyclase gresag	0	0.87	CYAA_TRYEQReceptor-type adenylate cyclase (Fragment)	6.44e-117	0.72
TcIL3000_4_3430				expression site-associated gene 4 (ESAG4) protein, putative	5.90929	0	171.6	1014.03	2.64484	8.90388	100.93	9.52823e-24	1.04963e-21	receptor-type adenylate cyclase GRESAG 4, putative location	2.09417e-18	receptor-type adenylate cyclase gresag	0	0.8025	CY43_TRYBBReceptor-type adenylate cyclase GRESAG	0	0.61
TcIL3000_4_3470				Unknown protein	2.02587	0.00325483	28.35	57.4333	1.06791	5.07217	9.66156	0.00188164	0.0077887	Unknown protein	-	hypothetical protein, unlikely	2.99e-62	1	---NA---
TcIL3000_4_3480				Kinesin-13 4, putative	2.58492	1.55021e-14	81.55	210.8	1.5183	6.81053	36.8559	1.27193e-09	2.18416e-08	mitotic centromere-associated kinesin, putative,MCAK-like kinesin, putative (Kif13-4) location	7.50671e-71	mitotic centromere-associated kinesin	0	0.755	KIF24_HUMANKinesin KIF24	2.41e-89	0.57
TcIL3000_4_350				hypothetical protein	-2.54795	1.72488e-05	124	48.6667	-0.773367	5.58413	6.26779	0.0122952	0.0368415	Unknown protein	-	hypothetical protein, unlikely	1.57e-73	1	---NA---
TcIL3000_4_3520				hypothetical protein, conserved	6.29612	0	42.55	267.9	2.69118	6.98885	100.031	1.50051e-23	1.62235e-21	Unknown protein	-	unnamed protein product	8.44e-161	0.6192	HEMH_ALISLFerrochelatase	2.78	0.41
TcIL3000_4_3590				hypothetical protein, conserved	2.48552	0.000318592	36.25	90.1	1.47758	5.60855	21.5969	3.36393e-06	3.03091e-05	Unknown protein	-	unnamed protein product	0	0.6406	---NA---
TcIL3000_4_3650				Nucleoporin	2.70774	0.00308882	31.65	85.7	1.35806	5.54043	17.0448	3.65076e-05	0.000252099	Unknown protein	-	unnamed protein product	0	0.6988	NU124_SCHPONucleoporin nup124	0.692	0.43
TcIL3000_4_370				AP-1 adapter complex gamma subunit, putative (fragment)	3.15635	0	84	265.133	1.77946	7.09316	53.5873	2.47358e-13	7.23911e-12	gamma-adaptin 1, putative,AP-1 adapter complex gamma subunit, putative location	2.05119e-24	adaptor gamma-1 chain	0	0.7605	AP1G_DICDIAP-1 complex subunit gamma	1.08e-135	0.61
TcIL3000_4_3790				protein phosphatase 2C, putative	8.75362	1.04994e-14	5.75	50.3333	2.94961	4.53428	47.7582	4.82165e-12	1.20048e-10	protein phosphatase 2C, putative location	1.36252e-09	protein phosphatase	0	0.689	P2C58_ORYSJProbable phosphatase 2C 58	4.23e-09	0.36
TcIL3000_4_380				TOR-like 1 (fragment)	5.00452	0	110.5	553	2.38582	8.06006	75.4624	3.72425e-18	2.01334e-16	TOR-like 1 (TOR-like 1) location	9.48177e-42	---NA---			TOR2_SCHPOSerine threonine- kinase tor2	3.1e-87	0.48
TcIL3000_4_3820				hypothetical protein, conserved	1.99942	0.000629057	57.55	115.067	1.00162	6.03979	16.4846	4.90459e-05	0.000326702	hypothetical protein, conserved location	3.58709e-11	conserved hypothetical protein	0	0.689	EFP_ORITIElongation factor P	0.00654	0.45
TcIL3000_4_3860				hypothetical protein, conserved	2.46377	2.37093e-07	31.05	76.5	1.40897	5.36734	21.906	2.86333e-06	2.62855e-05	Unknown protein	-	unnamed protein product	0	0.5915	NIFS_BRADUCysteine desulfurase	5.03	0.39
TcIL3000_4_3980				hypothetical protein, conserved	-3.0499	6.94039e-16	100.85	33.0667	-1.5368	5.40293	32.231	1.3689e-08	1.99808e-07	Unknown protein	-	conserved hypothetical protein	2.29e-83	0.7545	EF2_PICTOElongation factor 2	5.22	0.49
TcIL3000_4_3990				hypothetical protein, conserved	-2.06628	2.18202e-08	126.25	61.1	-0.992899	5.93153	18.1184	2.07582e-05	0.000153123	hypothetical protein, conserved location	4.41115e-35	unnamed protein product	3.71e-125	0.811	RL36_PSELT50S ribosomal L36	0.574	0.61
TcIL3000_4_400				hypothetical protein (fragment)	2.25672	1.41974e-05	16.75	37.8	1.32162	4.40872	12.6762	0.000370344	0.00196212	Unknown protein	-	expression site-associated gene	3.78e-84	0.74	AKR1_USTMAPalmitoyltransferase AKR1	5.27	0.56
TcIL3000_4_4210				adrenodoxin precursor, putative	-4.09231	1.74007e-11	53.2	13	-1.96492	4.43289	29.2499	6.36179e-08	8.20847e-07	adrenodoxin precursor, putative location	2.66781e-11	ferredoxin 2fe-2s-like protein	8.31e-105	0.8035	FER2_RICFE2Fe-2S ferredoxin	7.86e-29	0.69
TcIL3000_4_4250				hypothetical protein, conserved	-5.25927	0.00711657	439.5	83.5667	-2.31383	7.26036	63.7165	1.43675e-15	5.56569e-14	Unknown protein	-	unnamed protein product	3.44e-122	0.9767	ETTA_HAEINEnergy-dependent translational throttle	0.233	0.46
TcIL3000_4_4260				calreticulin, putative	-3.38307	1.37426e-15	456.15	134.833	-1.68432	7.49542	46.3094	1.00978e-11	2.40637e-10	calreticulin, putative location	1.88417e-85	calreticulin	0	0.835	CALR_EUGGRCalreticulin	1.18e-124	0.67
TcIL3000_4_440				Unknown protein	-2.11791	0.0142351	167.95	79.3	-0.959536	6.31263	13.0658	0.000300733	0.00162652	Unknown protein	-	unnamed protein product	3.01e-53	1	MTNX_EXIS22-hydroxy-3-keto-5-methylthiopentenyl-1-phosphate phosphatase	0.116	0.43
TcIL3000_4_470				dynein heavy chain, putative (fragment)	7.62639	0.00138411	19.45	148.333	2.83986	6.14949	25.0508	5.58406e-07	5.89025e-06	dynein heavy chain, putative location	0	dynein heavy chain	0	0.8805	DYH1A_CHLREDynein-1-alpha heavy flagellar inner arm I1 complex	0	0.6
TcIL3000_4_560				hypothetical protein, conserved	-3.19291	1.35659e-13	81.1	25.4	-1.54543	5.09274	26.22	3.04653e-07	3.43414e-06	hypothetical protein, conserved location	5.47473e-10	unnamed protein product	2.62e-140	0.6525	SETD3_DANREHistone-lysine N-methyltransferase setd3	0.266	0.63
TcIL3000_4_630				serine-palmitoyl-CoA transferase, putative	2.03246	1.0788e-10	117.05	237.9	1.07412	7.06217	24.6904	6.732e-07	7.02499e-06	serine-palmitoyl-CoA transferase, putative location	7.08459e-30	serine palmitoyltransferase-like protein	0	0.723	SPTC1_CAEELSerine palmitoyltransferase 1	1.6e-82	0.53
TcIL3000_4_660				hypothetical protein, conserved	-2.13046	3.66684e-05	60.15	28.2333	-0.988573	4.8968	9.06471	0.0026059	0.0102283	Unknown protein	-	conserved hypothetical protein	2.03e-113	0.6685	SYA_CHLAAAlanine--tRNA ligase	0.137	0.56
TcIL3000_4_730				Complex 1 protein (LYR family), putative	-2.69028	3.34053e-09	66.45	24.7	-1.34353	4.90046	18.319	1.86839e-05	0.000139332	hypothetical protein, conserved location	7.33476e-06	lyr motif containing protein 1	8.49e-112	0.8095	LYRM1_DANRELYR motif containing 1	3.08e-15	0.6
TcIL3000_4_880				D-Tyr-tRNA(Tyr) deacylase, putative	-3.49672	1.21478e-16	124.25	35.5333	-1.77004	5.63424	43.9845	3.30985e-11	7.41825e-10	hypothetical protein, conserved location	3.34681e-17	ubiquitin-like protein 5	8.47e-123	0.666	DTD_LEIMAProbable D-tyrosyl-tRNA(Tyr) deacylase	5.11e-51	0.65
TcIL3000_4_890				Unknown protein	-9.25893	0.00229162	103.7	11.2	-3.04289	5.03876	56.1368	6.75991e-14	2.09378e-12	Unknown protein	-	hypothetical protein, unlikely	4.89e-53	1	---NA---
TcIL3000_4_960				Domain of unknown function (DUF4379), putative	-3.10377	4.68134e-07	49.35	15.9	-1.48828	4.44774	14.8898	0.000113978	0.000694276	hypothetical protein, conserved location	2.61817e-14	exosome subunit rrp6p	6.2e-102	0.676	---NA---
TcIL3000_5_1000				Unknown protein	-2.71543	1.13633e-06	51.05	18.8	-1.35258	4.56978	15.3591	8.88924e-05	0.000557689	Unknown protein	-	hypothetical protein, unlikely	1.39e-57	0.97	SAT_DEIDVSulfate adenylyltransferase	2.4	0.58
TcIL3000_5_1030				choline/ethanolamine kinase	2.41325	1.08195e-06	57.35	138.4	1.44446	6.23011	27.1568	1.87604e-07	2.2061e-06	choline/ethanolamine kinase (C/EK1) location	6.03154e-34	choline ethanolamine kinase	0	0.667	CHKB_MOUSECholine ethanolamine kinase	1.77e-11	0.38
TcIL3000_5_120				Unknown protein	-3.23394	0.00114621	129.25	39.9667	-1.59673	5.7019	24.0984	9.1538e-07	9.319e-06	Unknown protein	-	hypothetical protein, unlikely	8.56e-35	1	Y1471_METJAUncharacterized protein MJ1471	2.74	0.54
TcIL3000_5_1250				Sulfate transporter N-terminal domain with GLY motif/Sulfate transporter family, putative	7.11478	6.80971e-07	18.15	129.133	2.79223	5.94196	63.4005	1.68679e-15	6.48059e-14	hypothetical protein, conserved location	1.68359e-49	sulfate transporter	0	0.748	YVDB_BACSU sulfate transporter	4.52e-44	0.49
TcIL3000_5_1320				V-type proton ATPase subunit a, putative	1.9817	0.0102086	54.65	108.3	1.02629	5.92688	13.3954	0.000252242	0.00139395	vacuolar proton translocating ATPase subunit A, putative location	4.29709e-63	vacuolar proton translocating atpase subunit a	0	0.8295	VATM_DICDIVacuolar proton translocating ATPase 100 kDa subunit	0	0.58
TcIL3000_5_1330				protoheme IX farnesyltransferase, putative	2.40082	7.26169e-08	98.05	235.4	1.3097	7.00065	29.9694	4.38914e-08	5.81686e-07	protoheme IX farnesyltransferase, putative location	4.44071e-15	protoheme ix farnesyltransferase	0	0.7475	COX10_ARATHProtoheme IX mitochondrial	1.32e-39	0.53
TcIL3000_5_1410				hypothetical protein, conserved	-2.38879	0.00083748	44.75	18.7333	-1.13543	4.41359	7.95598	0.00479288	0.017026	hypothetical protein, conserved location	7.82612e-75	unnamed protein product	0	0.822	COX18_KLULAMitochondrial inner membrane COX18	4.02	0.54
TcIL3000_5_1490				zinc finger CCCH domain containing protein 12	2.6477	0.00263153	12.3	32.5667	1.30491	4.20774	9.89253	0.00165951	0.0070236	Unknown protein	-	conserved hypothetical protein	2.7e-98	0.7525	TISB_MOUSEZinc finger C3H1 type-like 1	7.06e-06	0.69
TcIL3000_5_1500				Unknown protein	-3.29357	1.81616e-07	40.95	12.4333	-1.64275	4.14792	17.481	2.90196e-05	0.000206959	Unknown protein	-	hypothetical protein, unlikely	5.24e-87	1	YT22_CAEELUncharacterized protein B0304.2	0.552	0.6
TcIL3000_5_1560				serine/threonine-protein kinase, putative	4.20271	1.28163e-11	23.35	98.1333	1.98214	5.62417	44.2109	2.94839e-11	6.62083e-10	serine/threonine-protein kinase, putative location	2.0051e-12	serine threonine-protein kinase	0	0.8155	DYR1B_HUMANDual specificity tyrosine-phosphorylation-regulated kinase 1B	1.73e-83	0.57
TcIL3000_5_1610				hypothetical protein, conserved	2.2819	1.01583e-05	74.85	170.8	1.19187	6.55141	26.0708	3.29124e-07	3.67769e-06	hypothetical protein, conserved location	5.42717e-08	unnamed protein product	0	0.568	EIF3B_CAEELEukaryotic translation initiation factor 3 subunit B	2.06	0.52
TcIL3000_5_1810				hypothetical protein	10.2328	5.40268e-15	3.15	32.2333	3.12674	3.93672	38.3799	5.82284e-10	1.06573e-08	Unknown protein	-	unnamed protein product	2.81e-140	1	DOF13_ARATHDof zinc finger	9.26	0.4
TcIL3000_5_1890				hypothetical protein, conserved	-2.08136	1.95103e-06	70.35	33.8	-0.98747	5.12492	11.5853	0.000664762	0.00323839	hypothetical protein, conserved location	6.05879e-11	unnamed protein product	0	0.606	TRIM2_AILMETripartite motif-containing 2	0.0741	0.4
TcIL3000_5_1960				kinesin, putative	5.42207	5.41973e-14	105.55	572.3	2.55682	8.09735	70.6873	4.1858e-17	1.90928e-15	kinesin, putative location	0	osm3-like kinesin	0	0.781	KRP95_STRPUKinesin-II 95 kDa subunit	4.3e-103	0.65
TcIL3000_5_20				Unknown protein	-2.49275	5.60518e-05	68.8	27.6	-1.2113	4.96097	12.0825	0.000508962	0.00256797	Unknown protein	-	hypothetical protein, unlikely	1.65e-32	0.99	Y476_METCAUPF0271 MCA0476	3.32	0.37
TcIL3000_5_2010				hypothetical protein, conserved	6.5202	6.05749e-05	26.4	172.133	2.74386	6.36742	57.5724	3.25759e-14	1.06551e-12	hypothetical protein, conserved location	2.55974e-10	conserved hypothetical protein	0	0.6722	SGIP1_PONABSH3-containing GRB2 3-interacting 1	1.79	0.47
TcIL3000_5_2070				ATP-dependent RNA helicase, putative (fragment)	4.66667	0.0093358	8.7	40.6	2.07358	4.29429	17.9703	2.24374e-05	0.000164162	ATP-dependent RNA helicase, putative location	4.15053e-23	atp-dependent rna helicase	0	0.787	U520_HUMANU5 small nuclear ribonucleo 200 kDa helicase	7.61e-130	0.59
TcIL3000_5_2180				hypothetical protein, conserved	5.62624	0	37.1	208.733	2.61031	6.64488	96.6236	8.38419e-23	8.15852e-21	hypothetical protein, conserved location	9.01253e-15	conserved hypothetical protein	0	0.5995	GDL40_ARATHGDSL esterase lipase At2g27360	0.693	0.47
TcIL3000_5_2250				Peptidase C19, ubiquitin carboxyl-terminal hydrolase, putative	2.58133	1.04994e-14	39.45	101.833	1.45689	5.76253	34.8205	3.61546e-09	5.76745e-08	Unknown protein	-	ubiquitin hydrolase	0	0.506	UBP2_RATUbiquitin carboxyl-terminal hydrolase 2	0.00113	0.42
TcIL3000_5_2280				kinesin, putative	5.80757	0	48.85	283.7	2.61936	7.07697	111.095	5.63879e-26	8.12891e-24	kinesin, putative location	0	kinesin	0	0.83	KLP3_SCHPOKinesin 3	4.95e-54	0.56
TcIL3000_5_2350				hypothetical protein, conserved (fragment)	2.45546	0.000406466	28.25	69.3667	1.55401	5.22103	18.4633	1.73209e-05	0.000130152	Unknown protein	-	unnamed protein product, partial	1.23e-100	0.7675	NPL4_ASPORNuclear localization 4	2.95	0.62
TcIL3000_5_2380				hypothetical protein, conserved	2.85813	0	38.65	110.467	1.58739	5.86897	40.7461	1.73349e-10	3.48398e-09	Unknown protein	-	conserved hypothetical protein	0	0.5008	KI20B_MOUSEKinesin KIF20B	2.81	0.55
TcIL3000_5_2600				L-galactonolactone oxidase 1, putative	3.15686	3.85982e-06	13.6	42.9333	1.57826	4.52378	16.6105	4.58967e-05	0.000308009	L-galactonolactone oxidase,D-arabinonolactone oxidase (GAL/ALO) location	1.5945e-18	l-gulonolactone oxidase	0	0.7295	GGLO_PIGL-gulonolactone oxidase	3.66e-66	0.49
TcIL3000_5_2650				hypothetical protein, conserved	4.24342	0	15.2	64.5	2.2388	5.01823	39.2195	3.78738e-10	7.1331e-09	hypothetical protein, conserved location	8.39078e-14	conserved hypothetical protein	0	0.7135	RXRA_RATRetinoic acid receptor RXR-alpha	3.21	0.36
TcIL3000_5_2660				Unknown protein	2.73673	0.00066061	15.7	42.9667	1.7749	4.52608	15.6937	7.44713e-05	0.000474932	Unknown protein	-	hypothetical protein, unlikely	5.42e-73	1	---NA---
TcIL3000_5_270				hypothetical protein, conserved	2.72329	0	148.35	404	1.50563	7.73425	40.7909	1.69424e-10	3.42277e-09	hypothetical protein, conserved location	1.83702e-24	conserved hypothetical protein	0	0.5575	TAXB1_MOUSETax1-binding 1 homolog	5.38	0.45
TcIL3000_5_2700				L-galactonolactone oxidase 2, putative	2.27168	1.90361e-05	15.95	36.2333	1.35562	4.33377	11.9296	0.000552479	0.00275696	L-galactonolactone oxidase,D-arabinonolactone oxidase (GAL/ALO) location	6.54081e-21	l-gulonolactone oxidase	0	0.7265	GGLO_PIGL-gulonolactone oxidase	1.4e-65	0.49
TcIL3000_5_280				prefoldin subunit, putative	-2.3282	0.000356547	98.25	42.2	-1.20182	5.51131	15.0993	0.000101999	0.000631184	prefoldin subunit, putative location	3.73838e-10	prefoldin subunit	5.37e-79	0.843	PFD6_MOUSEPrefoldin subunit 6	1.41e-16	0.63
TcIL3000_5_2800				ZPR1 zinc-finger domain containing protein, putative	3.82303	2.99059e-06	13.75	52.5667	1.78366	4.76017	23.2749	1.40423e-06	1.37506e-05	zinc-finger protein ZPR1, putative location	6.36405e-24	zinc-finger protein zpr1	2.12e-85	0.83	ZPR1_YEASTZinc finger ZPR1	1.2e-19	0.72
TcIL3000_5_2810				zinc-finger protein ZPR1, putative	2.4553	5.51446e-05	56.3	138.233	1.34967	6.24304	24.1713	8.81352e-07	8.99611e-06	zinc-finger protein ZPR1, putative location	6.84206e-25	zinc-finger protein zpr1	1.34e-147	0.8725	ZPR1_CAEELZinc finger ZPR1 homolog	1.45e-51	0.65
TcIL3000_5_2910				SET domain containing protein, putative	-2.05138	5.38715e-05	103.8	50.6	-0.977299	5.64431	13.3293	0.000261293	0.0014365	hypothetical protein, conserved location	1.18301e-12	histone-lysine n-methyltransferase ashr2	0	0.6005	SMYD1_MOUSEHistone-lysine N-methyltransferase Smyd1	4.53e-10	0.43
TcIL3000_5_2930				Unknown protein	-3.17262	0.0375168	79.95	25.2	-1.51	5.02505	16.0189	6.27135e-05	0.00040738	Unknown protein	-	hypothetical protein, unlikely	1.04e-66	1	---NA---
TcIL3000_5_300				hypothetical protein, conserved	-2.0651	8.59019e-07	79.3	38.4	-0.971122	5.27677	12.3693	0.000436459	0.00226412	hypothetical protein, conserved location	8.00415e-05	conserved hypothetical protein	8.12e-66	0.7894	Y1615_DICTDProbable transcriptional regulatory Dtur_1615	0.36	0.5
TcIL3000_5_3020				protein kinase, putative	3.10638	4.59581e-09	86.95	270.1	1.73447	7.12493	45.9147	1.23517e-11	2.90789e-10	protein kinase, putative location	1.08424e-79	protein kinase	0	0.7595	NEK1_MOUSESerine threonine- kinase Nek1	1.12e-68	0.66
TcIL3000_5_3030				hypothetical protein, conserved	-2.69595	4.16203e-05	66.5	24.6667	-1.37894	4.92237	19.3491	1.08868e-05	8.59536e-05	hypothetical protein, conserved location	1.97543e-06	unnamed protein product	1.1e-123	0.65	Y1427_HALMAUncharacterized protein rrnAC1427	3.37	0.46
TcIL3000_5_3130				hypothetical protein, conserved	4.08698	0	52.5	214.567	2.0674	6.73469	78.1147	9.7226e-19	5.5112e-17	Unknown protein	-	unnamed protein product	0	0.995	RSMF_PECASRibosomal RNA small subunit methyltransferase F	0.562	0.36
TcIL3000_5_3200				hypothetical protein, conserved	-2.12744	2.05794e-12	200.05	94.0333	-1.01179	6.56028	21.8603	2.93239e-06	2.6835e-05	hypothetical protein, conserved location	3.55081e-34	conserved hypothetical protein	0	0.849	SECA2_STRSV translocase subunit 2	0.648	0.51
TcIL3000_5_3210				stress-induced protein sti1, putative	-2.19781	0.00263542	173.7	79.0333	-1.07083	6.36234	24.0927	9.18064e-07	9.33818e-06	stress-induced protein sti1, putative location	2.09559e-70				HSOP3_ARATHHsp70-Hsp90 organizing 3	2.68e-149	0.61
TcIL3000_5_3230				phosphoribosylpyrophosphate synthetase, putative	-2.3745	3.06103e-18	219.8	92.5667	-1.14935	6.64625	27.8623	1.30263e-07	1.58446e-06	phosphoribosylpyrophosphate synthetase, putative (PRS) location	2.04366e-23	phosphoribosylpyrophosphate synthetase	0	0.7795	KPRS_CLOPERibose-phosphate pyrophosphokinase	4.32e-62	0.57
TcIL3000_5_3300				intraflagellar transport protein 122B, putative	3.26645	2.46587e-08	62.3	203.5	1.68898	6.70975	40.4316	2.03621e-10	4.03681e-09	intraflagellar transport protein IFT122, putative (IFT122B) location	3.75144e-67	wddomain 35	0	0.7865	WDR35_RATWD repeat-containing 35	0	0.62
TcIL3000_5_3500				Unknown protein	-2.45498	0.00335585	25.45	10.3667	-1.14892	3.65306	5.67897	0.0171695	0.0485294	Unknown protein	-	hypothetical protein, unlikely	5.83e-61	1	S22AF_MOUSESolute carrier family 22 member 15	3.7	0.48
TcIL3000_5_3510				hypothetical protein, conserved	3.70085	2.61248e-07	27.3	101.033	2.19864	5.65221	34.5282	4.20117e-09	6.61146e-08	Unknown protein	-	brucei -specific protein	0	0.7125	---NA---
TcIL3000_5_3590				ribose-phosphate pyrophosphokinase, putative	2.35358	1.04561e-05	163.85	385.633	1.29202	7.71082	25.2078	5.14741e-07	5.51434e-06	ribose-phosphate pyrophosphokinase, putative (PRPS5) location	3.87691e-32	ribose-phosphate pyrophosphokinase	0	0.7585	KPRS_NITEURibose-phosphate pyrophosphokinase	8.75e-41	0.51
TcIL3000_5_370				hypothetical protein, conserved	-2.27344	0.01643	24.25	10.6667	-1.14545	3.69395	6.27181	0.0122674	0.0367675	hypothetical protein, conserved location	5.87323e-10	unnamed protein product	1.27e-145	0.7516	GSTD4_DROMEGlutathione S-transferase D4	2.61	0.37
TcIL3000_5_3740				Unknown protein	-2.64573	5.77034e-16	140.4	53.0667	-1.3179	5.95404	31.2948	2.21674e-08	3.10742e-07	Unknown protein	-	hypothetical protein, unlikely	4e-76	1	SNG2_HUMANSynaptogyrin-2	4.35	0.47
TcIL3000_5_3760				Unknown protein	-2.41489	7.13136e-07	56.75	23.5	-1.201	4.7528	14.4922	0.000140742	0.000840205	Unknown protein	-	hypothetical protein, unlikely	9.62e-44	1	LPHN_DROMOLatrophilin Cirl	0.0276	0.6
TcIL3000_5_3990				vesicle-associated membrane protein, putative	1.81939	1.04097e-06	82.5	150.1	1.00449	6.4356	18.0807	2.11742e-05	0.000155896	vesicle-associated membrane protein, putative,synaptobrevin, putative (VAMP) location	1.04982e-54	vesicle-associated membrane protein	1.11e-125	0.8895	VA713_ARATHVesicle-associated membrane 713	5.99e-23	0.53
TcIL3000_5_4060				dual-specificity protein phosphatase, putative	8.74843	1.04994e-14	10.6	92.7333	3.79185	5.42102	60.2168	8.49655e-15	2.99741e-13	Unknown protein	-	dual-specificity protein phosphatase	0	0.558	DUS1_ARATHDual specificity phosphatase 1	6.49e-12	0.68
TcIL3000_5_4070				Unknown protein	8.51153	5.85766e-06	7.95	67.6667	3.46558	4.99712	51.1792	8.43063e-13	2.27881e-11	Unknown protein	-	hypothetical protein, unlikely	2.69e-75	1	MHCKC_DICDIMyosin heavy chain kinase C	3.84	0.55
TcIL3000_5_410				Domain present in ubiquitin-regulatory proteins, putative	2.04764	2.3482e-11	102.15	209.167	1.11496	6.88122	23.9994	9.63667e-07	9.77649e-06	Unknown protein	-	unnamed protein product	0	0.5735	MDCG_PSEPGPhosphoribosyl-dephospho- transferase	1.12	0.47
TcIL3000_5_4150				hypothetical protein	-3.23921	1.10138e-07	57.55	17.7667	-1.57876	4.61201	17.4213	2.99456e-05	0.000212439	Unknown protein	-	hypothetical protein TCIL3000_5_4150	4.78e-116	0.99	INO80_YEAST DNA helicase INO80	2.43	0.54
TcIL3000_5_4200				RING-H2 zinc finger, putative	-2.5094	0.00713279	22.25	8.86667	-1.26707	3.48505	6.28837	0.0121533	0.036463	Unknown protein	-	ring-box protein hrt1	9.36e-115	0.528	RBX1_CAEELRING-box 1	8.32e-17	0.41
TcIL3000_5_4250				glutamine hydrolysing (not ammonia-dependent) carbomoyl phosphate synthase, putative	2.78844	1.61041e-08	221.45	617.5	1.56312	8.34068	34.6873	3.87143e-09	6.13388e-08	glutamine hydrolysing (not ammonia-dependent) carbomoyl phosphate synthase, putative location	1.494e-166	carbamoyl-phosphate synthase	0	0.8585	PYR1_DROMECAD	0	0.66
TcIL3000_5_4300				dihydroorotate dehydrogenase, putative	-2.17887	9.16623e-08	211.35	97	-1.05404	6.62681	18.5294	1.67304e-05	0.000126447	dihydroorotate oxidase location	2.14648e-07	dihydroorotate dehydrogenase	0	0.8865	PYRD_TRYB2Dihydroorotate dehydrogenase (fumarate)	0	0.89
TcIL3000_5_4360				Unknown protein	-2.93567	5.43664e-07	43.35	14.7667	-1.49998	4.29976	16.8627	4.0183e-05	0.000273756	Unknown protein	-	hypothetical protein, unlikely	1.27e-105	1	---NA---
TcIL3000_5_4490				2OG-Fe(II) oxygenase superfamily, putative	-2.87418	0.0129216	73.1	25.4333	-1.49603	5.03226	20.1233	7.26081e-06	5.9876e-05	hypothetical protein, conserved location	2.45598e-16	conserved hypothetical protein	0	0.7735	P4HA2_CHICKProlyl 4-hydroxylase subunit alpha-2	2.35e-05	0.4
TcIL3000_5_4530				hypothetical protein, conserved	-2.1272	0.0259129	125.15	58.8333	-1.00229	5.93343	14.172	0.000166833	0.000974057	hypothetical protein, conserved location	1.2349e-132	ribosomal protein l15 containing protein	0	0.89	RM15_DANRE39S ribosomal mitochondrial	7.03e-07	0.44
TcIL3000_5_470				Unknown protein	3.8367	2.85788e-06	17.35	66.5667	2.19696	5.08465	30.5568	3.24239e-08	4.40761e-07	Unknown protein	-	hypothetical protein, unlikely	9.57e-67	1	DHX30_BOVIN ATP-dependent RNA helicase DHX30	4.42	0.48
TcIL3000_5_4760				hypothetical protein, conserved	-2.21053	1.41857e-07	93.8	42.4333	-1.06969	5.46313	15.8189	6.97018e-05	0.000446957	hypothetical protein, conserved location	3.52665e-14	conserved hypothetical protein	4.79e-109	0.833	---NA---
TcIL3000_5_480				casein kinase, putative	2.31534	0.0100519	31.5	72.9333	1.46161	5.30995	12.9924	0.000312756	0.00168275	casein kinase I, isoform 2 (CK1.2) location	2.3497e-158	casein kinase	0	0.9585	KC1D_ARATHCasein kinase I isoform delta-like	4.07e-160	0.87
TcIL3000_5_4820				histone H4, putative	-8.078	0.004696	951.05	117.733	-2.95661	8.26164	78.8099	6.83832e-19	3.93719e-17	histone H4, putative location	2.27675e-69	histone h4	4.19e-49	0.958	H4_CANGAHistone H4	1.43e-34	0.91
TcIL3000_5_4950				zinc finger containing protein, putative	-2.65686	1.85618e-09	108.4	40.8	-1.2814	5.57116	22.6739	1.91956e-06	1.8253e-05	Unknown protein	-	fip1-like protein	1.96e-67	0.653	C3H19_ARATHZinc finger CCCH domain-containing 19	0.00508	0.43
TcIL3000_5_5010				serine/threonine protein phosphatase, putative	2.10719	0.00380298	66.55	140.233	1.18619	6.30937	16.7295	4.31053e-05	0.000291285	serine/threonine protein phosphatase, putative,BAC from homologous region on chr5 location	2.3627e-141	phosphoprotein phosphatase	0	0.916	BSL1_ORYSJSerine threonine- phosphatase BSL1 homolog	6.15e-50	0.54
TcIL3000_5_5050				Rrp15p, putative	-2.25	0.014654	75.6	33.6	-1.06506	5.21242	10.3234	0.00131357	0.0057283	hypothetical protein, conserved,BAC from homologous region on chr5 location	2.41071e-09	unnamed protein product	7.71e-131	0.7695	DYH2_MOUSEDynein heavy chain axonemal	1.73	0.47
TcIL3000_5_5080				hypothetical protein	-2.95861	9.64413e-12	175.15	59.2	-1.50997	6.20535	43.3191	4.65023e-11	1.00744e-09	dynein light chain, putative location	5.70935e-25	dynein light chain	1.26e-122	0.901	---NA---
TcIL3000_5_5150				Unknown protein	-3.16971	2.45333e-05	28.95	9.13333	-1.55722	3.74953	12.8655	0.000334696	0.00179031	Unknown protein	-	hypothetical protein, unlikely	2.24e-82	1	YHBY_SHIFLRNA-binding	1.3	0.51
TcIL3000_5_5180				hypothetical protein, conserved	-2.18372	0.00168143	62.6	28.6667	-1.00186	4.90043	8.4394	0.00367177	0.0136372	Unknown protein	-	conserved hypothetical protein	2.82e-93	0.6586	---NA---
TcIL3000_5_5190				ADP-ribosylation factor, putative	-3.30477	1.84526e-10	124.7	37.7333	-1.65851	5.64955	36.0397	1.93336e-09	3.23436e-08	small GTP-binding protein, putative,BAC from homologous region on chr5 location	1.59614e-96	small gtp-binding protein	6.7e-140	0.9145	SAR1_USTMASmall COPII coat GTPase SAR1	1.73e-76	0.74
TcIL3000_5_5200				hypothetical protein, conserved	-2.92268	4.00456e-07	122.85	42.0333	-1.47558	5.68369	27.8509	1.3103e-07	1.59213e-06	hypothetical protein, conserved location	5.7508e-06	conserved hypothetical protein	1.68e-97	0.79	YUAU_ECOUTUncharacterized protein YuaU	1.18	0.38
TcIL3000_5_5220				elongation of very long chain fatty acids protein, putative	-2.63625	0.00797933	137.7	52.2333	-1.30024	5.88949	21.3583	3.80976e-06	3.38044e-05	elongation of very long chain fatty acids protein, putative,ATP pyrophosphate-lyase, putative,BAC from homologous region on chr5 location	6.75416e-07	elongation of very long chain fatty acids protein	0	0.7325	ELOV5_MACFAElongation of very long chain fatty acids 5	5.66e-31	0.56
TcIL3000_5_620				NADH-dependent fumarate reductase (fragment)	5.73457	0	21.6	123.867	2.56926	5.88636	84.5176	3.80819e-20	2.64692e-18	NADH-dependent fumarate reductase (FRDg) location	2.87191e-44	nadh-dependent fumarate reductase	0	0.827	APBE_CHLPNFAD: FMN transferase	1.41e-17	0.47
TcIL3000_5_630				NADH-dependent fumarate reductase	1.90582	0.0367582	44.95	85.6667	1.13437	5.61798	10.3572	0.00128973	0.00564476	NADH-dependent fumarate reductase, putative location	1.5903e-116	nadh-dependent fumarate reductase	0	0.849	NCB5R_DICDINADH-cytochrome b5 reductase 1	1.52e-35	0.56
TcIL3000_5_800				hypothetical protein, conserved	3.42889	1.87296e-08	60.7	208.133	1.81747	6.73736	45.6877	1.38693e-11	3.23904e-10	Unknown protein	-	brucei -specific protein	4.77e-147	0.64	TOP2A_CHICKDNA topoisomerase 2-alpha	1.78	0.43
TcIL3000_5_820				mitochondrial processing peptidase, beta subunit, putative	2.32044	5.32754e-08	131.8	305.833	1.27985	7.38598	27.0025	2.03195e-07	2.37509e-06	mitochondrial processing peptidase, beta subunit, putative,metallo-peptidase, Clan ME, Family M16 location	7.123e-104	mitochondrial processing beta	0	0.8735	MPPB_BOVINMitochondrial-processing peptidase subunit beta	1.12e-62	0.47
TcIL3000_5_830				OTU-like cysteine protease, putative	2.26105	0.000347311	56.95	128.767	1.34943	6.15287	20.3486	6.45417e-06	5.4337e-05	hypothetical protein, conserved location	0.000608495	conserved hypothetical protein	0	0.545	VF232_IIV3 ubiquitin thioesterase 232R	1.79e-07	0.44
TcIL3000_5_860				threonyl-tRNA synthetase, putative	3.26752	0	318.05	1039.23	1.78686	9.04729	47.2819	6.14776e-12	1.5145e-10	threonyl-tRNA synthetase, putative location	1.4499e-121	threonyl-trna synthetase	0	0.825	SYTC_HUMANThreonine--tRNA cytoplasmic	0	0.62
TcIL3000_5_870				Unknown protein	1.82943	0.00353158	89.7	164.1	1.02268	6.56572	13.6942	0.000215112	0.00121346	Unknown protein	-	hypothetical protein, unlikely	3.23e-57	1	AVP1_ARATHPyrophosphate-energized vacuolar membrane proton pump 1	0.746	0.43
TcIL3000_5_900				Unknown protein	-3.00362	1.44249e-48	332.1	110.567	-1.50563	7.102	52.1343	5.18324e-13	1.4445e-11	Unknown protein	-	hypothetical protein, unlikely	7.41e-20	1	---NA---
TcIL3000_5_940				Unknown protein	-2.44349	1.25988e-15	384.85	157.5	-1.20242	7.41954	30.7409	2.94881e-08	4.06097e-07	Unknown protein	-	hypothetical protein, unlikely	1.23e-64	1	Y740_ARCFUPutative uncharacterized protein AF_0740	0.184	0.4
TcIL3000_5_980				hypothetical protein, conserved (fragment)	2.13611	0.000119157	24	51.2667	1.24966	4.84349	12.1791	0.000483284	0.00246003	hypothetical protein, conserved location	3.79232e-27	unnamed protein product, partial	0	0.7525	YGRG_SCHPOUncharacterized membrane	1.48e-20	0.45
TcIL3000_6_10				expression site-associated gene 4 (ESAG4) protein, putative (fragment)	2.67439	0	396.95	1061.6	1.49283	9.12564	39.3154	3.60591e-10	6.81769e-09	receptor-type adenylate cyclase GRESAG 4, putative location	1.23276e-14	receptor-type adenylate cyclase gresag	0	0.7695	CY41_TRYBBReceptor-type adenylate cyclase GRESAG	0	0.7
TcIL3000_6_1000				Unknown protein	-8.54494	2.42682e-08	25.35	2.96667	-2.8998	3.30564	25.5436	4.32504e-07	4.73323e-06	Unknown protein	-	hypothetical protein, unlikely	2.36e-71	1	UVRC_MICAN system C	3.56	0.43
TcIL3000_6_1040				Unknown protein	-4.35409	3.73208e-20	234.25	53.8	-2.08405	6.43177	63.4	1.68716e-15	6.48059e-14	Unknown protein	-	hypothetical protein, unlikely	1.12e-55	1	---NA---
TcIL3000_6_1070				2-hydroxy-3-oxopropionate reductase, putative	-2.63467	4.6703e-06	91.95	34.9	-1.30992	5.38054	22.8947	1.71124e-06	1.64733e-05	2-hydroxy-3-oxopropionate reductase, putative location	3.73053e-55	2-hydroxy-3-oxopropionate reductase	0	0.895	GARR_ECOLI2-hydroxy-3-oxopropionate reductase	4.29e-70	0.61
TcIL3000_6_120				ccr4-not transcription complex subunit	4.01285	1.17337e-10	51.9	208.267	2.03558	6.70432	56.9863	4.38864e-14	1.40017e-12	CCR4 associated factor, putative,CAF1 family ribonuclease, putative (CAF1) location	3.92459e-83	ccr4 associated factor	0	0.8605	CNOT7_MOUSECCR4-NOT transcription complex subunit 7	1.08e-90	0.69
TcIL3000_6_1270				hypothetical protein, conserved	-3.12779	7.93615e-28	172.55	55.1667	-1.57386	6.15136	52.0339	5.45508e-13	1.50945e-11	hypothetical protein, conserved location	4.07441e-26	conserved hypothetical protein	5.08e-140	0.878	LIMB_DICDILIM domain-containing B	0.000136	0.39
TcIL3000_6_1380				protein phosphatase 2C, putative	3.04358	9.44523e-11	57.75	175.767	1.61497	6.52064	41.3253	1.28889e-10	2.66377e-09	protein phosphatase 2C, putative location	2.71822e-10	phosphatase 2c	0	0.788	PP2C_LEICH phosphatase 2C	2.2e-74	0.56
TcIL3000_6_1430				Diacylglycerol kinase catalytic domain containing protein, putative	-2.07305	0.000444771	63.85	30.8	-1.00871	4.96735	9.21345	0.00240244	0.00957777	hypothetical protein, conserved location	4.66046e-18	unnamed protein product	0	0.6605	SPHK1_HUMANSphingosine kinase 1	1.71e-07	0.47
TcIL3000_6_1660				hypothetical protein	4.90183	0	14.6	71.5667	2.47568	5.13321	49.0922	2.44208e-12	6.36522e-11	Unknown protein	-	hypothetical protein TCIL3000_6_1660	5.64e-156	1	MIAB_EHRR -2-methylthio-N(6)-dimethylallyladenosine synthase	0.165	0.53
TcIL3000_6_1670				hypothetical protein	4.30584	1.08711e-12	9.7	41.7667	2.16899	4.40979	27.8815	1.28977e-07	1.57046e-06	Unknown protein	-	unnamed protein product	2.02e-67	1	---NA---
TcIL3000_6_1680				protein kinase, putative	6.40476	0	9.8	62.7667	2.84978	4.89799	53.8114	2.20691e-13	6.49122e-12	protein kinase, putative location	6.35417e-36	protein kinase	0	0.8015	MKKA_DICDIMitogen-activated kinase kinase kinase A	2.35e-65	0.64
TcIL3000_6_1770				nuclear movement protein, putative	-2.07903	0.000155033	170.55	82.0333	-1.00586	6.33782	13.9918	0.000183609	0.00105772	nuclear movement protein, putative,NUDC-like protein location	2.72908e-05	nuclear movement protein	1.03e-119	0.7475	BOB1_ARATH BOBBER 1	4.2e-38	0.63
TcIL3000_6_180				hypothetical protein, conserved	2.00942	0	88.45	177.733	1.0802	6.64486	27.0407	1.99215e-07	2.33323e-06	hypothetical protein, conserved location	1.62075e-05	conserved hypothetical protein	0	0.5335	PCDG9_HUMANProtocadherin gamma-A9	0.58	0.43
TcIL3000_6_1810				DJ-1 family protein, putative	-2.74084	5.39903e-20	244.3	89.1333	-1.36932	6.7044	42.0157	9.0543e-11	1.90499e-09	hypothetical protein, conserved location	5.68359e-13	4-methyl-5(beta-hydroxyethyl)-thiazole monophosphate synthesis protein	2.1e-139	0.7705	DJ1B_ARATH DJ-1 homolog B	2.2e-28	0.57
TcIL3000_6_1950				protein kinase, putative	2.18158	2.65495e-06	141.9	309.567	1.17784	7.42026	23.4326	1.29364e-06	1.28016e-05	protein kinase, putative,protein kinase B kinase, putative location	1.65533e-21	protein kinase	0	0.6895	NRC2_NEUCRSerine threonine- kinase nrc-2	4.41e-29	0.42
TcIL3000_6_1960				ubiquitin fusion degradation protein 2, putative	4.42622	0	90.25	399.467	2.23331	7.61175	76.6715	2.01897e-18	1.11205e-16	ubiquitin fusion degradation protein 2, putative,ubiquitin conjugation factor E4 B, putative location	4.48563e-08	ubiquitin conjugation factor e4 b	0	0.6655	UBE4B_MOUSEUbiquitin conjugation factor E4 B	4.57e-12	0.38
TcIL3000_6_2060				hypothetical protein, conserved (fragment)	7.61039	1.79442e-06	7.7	58.6	2.86843	4.82172	41.2063	1.36982e-10	2.82604e-09	Unknown protein	-	---NA---			GSHB_MACFAGlutathione synthetase	0.667	0.54
TcIL3000_6_2120				importin alpha subunit, putative	2.43686	0.0227143	89.35	217.733	1.30315	6.88879	14.2409	0.00016084	0.000943309	importin alpha subunit, putative (TbKap60) location	6.16095e-12	importin alpha	0	0.779	IMPA4_ARATHImportin subunit alpha-4	1.54e-126	0.61
TcIL3000_6_2200				hypothetical protein (fragment)	-5.76846	1.79427e-11	57.3	9.93333	-2.40779	4.45891	40.0134	2.52222e-10	4.91305e-09	Unknown protein	-	pyridoxal kinase	9.6e-82	0.798	PDXK_MOUSEPyridoxal kinase	2.86e-05	0.51
TcIL3000_6_230				Unknown protein	6.56823	0.00182263	7.45	48.9333	2.96662	4.59011	30.01	4.2982e-08	5.70991e-07	Unknown protein	-	hypothetical protein, unlikely	1.38e-49	1	---NA---
TcIL3000_6_2370				hypothetical protein, conserved	2.20114	8.1341e-09	43.75	96.3	1.2329	5.74312	22.5889	2.00646e-06	1.8943e-05	Unknown protein	-	conserved hypothetical protein	0	0.5253	PUR9_AQUAEBifunctional purine biosynthesis	0.208	0.41
TcIL3000_6_2380				kinesin, putative	2.34405	2.23311e-07	166.45	390.167	1.30048	7.73207	26.2018	3.07537e-07	3.46298e-06	kinesin, putative location	6.73704e-35	kinesin	0	0.77	KIP3_YEASTKinesin KIP3	1.14e-20	0.46
TcIL3000_6_240				hypothetical protein, conserved	13.0469	2.11236e-09	6.4	83.5	3.55256	5.27144	69.9351	6.12887e-17	2.72117e-15	Unknown protein	-	conserved hypothetical protein	4.96e-153	0.6267	SYP_DELASProline--tRNA ligase	2.9	0.44
TcIL3000_6_2470				Unknown protein	2.54136	1.35659e-11	27.4	69.6333	1.39426	5.23625	23.4445	1.28573e-06	1.2734e-05	Unknown protein	-	protein kinase	0	0.4838	---NA---
TcIL3000_6_2510				sphingolipid delta 4 desaturase, putative	2.26496	3.76442e-05	19.5	44.1667	1.37728	4.59738	13.5969	0.000226554	0.0012682	fatty acid desaturase, putative,sphingolipid delta 4 desaturase, putative location	5.80775e-05	fatty acid desaturase	0	0.7445	DEGS_PICPGSphingolipid delta(4)-desaturase	2.89e-92	0.62
TcIL3000_6_2520				Unknown protein	-3.43173	9.75309e-05	31	9.03333	-1.57632	3.80938	11.1326	0.000848235	0.00398906	Unknown protein	-	hypothetical protein, unlikely	3.74e-48	1	---NA---
TcIL3000_6_2530				PH domain containing protein, putative	2.43993	0.000424095	27.05	66	1.23842	5.19752	15.4811	8.33343e-05	0.000526567	Unknown protein	-	unnamed protein product	0	0.5892	KLH29_HUMANKelch 29	0.0114	0.41
TcIL3000_6_2590				hypothetical protein, conserved	3.05644	0.00291704	18.9	57.7667	1.69749	4.88376	19.5739	9.67841e-06	7.762e-05	hypothetical protein, conserved location	1.00444e-06	unnamed protein product	0	0.6025	CC167_XENTRCoiled-coil domain-containing 167	1.09	0.55
TcIL3000_6_2620				microtubule associated protein xmap215	4.2301	1.33521e-13	64.9	274.533	2.09467	7.0871	60.3061	8.11944e-15	2.88178e-13	cytoskeleton-associated protein, putative location	1.19425e-12	xmap215 family protein	0	0.703	MTAA_DICDICentrosomal 224	6.78e-41	0.4
TcIL3000_6_270				60S ribosomal protein L14, putative	-2.01314	4.67661e-10	326.8	162.333	-0.949041	7.29928	18.0723	2.12678e-05	0.000156388	40S ribosomal protein L14, putative location	6.84887e-34	40s ribosomal protein l14	1.56e-109	0.9035	RL14_TRYCOProbable 60S ribosomal L14	9.72e-116	0.95
TcIL3000_6_2700				Hydin (pseudogene)	5.35707	0.0290286	15.45	82.7667	2.40296	5.38111	20.7072	5.35156e-06	4.59149e-05	Hydin,flagellar component location	2.41673e-08	flagellar partial	0	0.6195	HYDIN_MOUSEHydrocephalus-inducing	1.28e-110	0.45
TcIL3000_6_2720				Unknown protein	2.17885	0	130.65	284.667	1.19715	7.29644	30.5137	3.3151e-08	4.50121e-07	Hydin,flagellar component location	1.79809e-12	---NA---			HYDIN_HUMANHydrocephalus-inducing homolog	0	0.43
TcIL3000_6_2760				hypothetical protein, conserved	-2.85333	1.68289e-15	107	37.5	-1.39183	5.52568	29.1003	6.87253e-08	8.77055e-07	Unknown protein	-	conserved hypothetical protein	0	0.6137	---NA---
TcIL3000_6_2880				hypothetical protein, conserved	-2.66053	8.8198e-05	168.5	63.3333	-1.35566	6.17551	21.7662	3.07977e-06	2.79863e-05	Unknown protein	-	conserved hypothetical protein	0	0.549	---NA---
TcIL3000_6_2910				hypothetical protein, conserved	-2.06205	3.48897e-06	85.3	41.3667	-0.940622	5.36915	11.7316	0.000614477	0.00302753	Unknown protein	-	conserved hypothetical protein	5.78e-151	0.584	YG0I_SCHPOUncharacterized protein C1604.18c	0.0706	0.63
TcIL3000_6_2930				Oligomerisation domain containing protein, putative	-2.07084	1.79297e-05	108.65	52.4667	-0.994007	5.70793	14.9514	0.000110313	0.000675474	hypothetical protein, conserved location	1.61921e-08	conserved hypothetical protein	0	0.779	MASU1_MOUSEMitochondrial assembly of ribosomal large subunit 1	1.05e-06	0.47
TcIL3000_6_3020				Unknown protein	2.65879	1.61817e-08	118.45	314.933	1.53756	7.3766	28.8692	7.74354e-08	9.76472e-07	Unknown protein	-	hypothetical protein, unlikely	8.3e-66	1	---NA---
TcIL3000_6_3040				endosomal trafficking protein RME-8, putative	2.78422	1.25277e-09	405.5	1129	1.56312	9.20915	30.4251	3.47016e-08	4.68452e-07	endosomal trafficking protein RME-8, putative location	5.50222e-71	---NA---			DJC13_HUMAN homolog subfamily C member 13	0	0.53
TcIL3000_6_3210				hypothetical protein, conserved	-2.52206	0.00462726	34.3	13.6	-1.13456	4.01385	6.73976	0.00942876	0.0294384	Unknown protein	-	conserved hypothetical protein	0	0.6435	MYH7_HUMANMyosin-7	8.94	0.5
TcIL3000_6_3220				hypothetical protein, conserved	-2.09598	0.000127788	46.95	22.4	-0.954004	4.57249	7.91164	0.00491177	0.0173908	Unknown protein	-	unnamed protein product	2.26e-133	0.6225	NAB1_MOUSENGFI-A-binding 1	0.84	0.45
TcIL3000_6_3230				hypothetical protein, conserved	2.39175	2.52675e-07	19.4	46.4	1.42118	4.67093	15.7138	7.36846e-05	0.000470172	paraflagellar rod component, putative (PFC8) location	5.38174e-05	conserved hypothetical protein	0	0.614	RRG9_UNCRERequired for respiratory growth mitochondrial	1.11	0.43
TcIL3000_6_3300				hypothetical protein, conserved	2.25083	0	100.2	225.533	1.24255	6.95277	34.293	4.74091e-09	7.39794e-08	hypothetical protein, conserved location	1.58116e-13	conserved hypothetical protein	0	0.595	TXIP1_HUMANTranslin-associated factor X-interacting 1	0.0177	0.52
TcIL3000_6_3340				hypothetical protein, conserved	5.49427	1.24878e-08	66.9	367.567	2.52073	7.46475	70.3464	4.97542e-17	2.25186e-15	hypothetical protein, conserved location	2.09195e-05	conserved hypothetical protein	0	0.5933	QSER1_XENLAGlutamine and serine-rich 1	3.15	0.48
TcIL3000_6_3440				hypothetical protein, conserved	-3.03498	8.85596e-12	73.75	24.3	-1.50938	4.99388	25.313	4.87425e-07	5.26031e-06	hypothetical protein, conserved location	4.31874e-51	39s ribosomal protein l28	5.27e-147	0.889	RM28_DROME39S ribosomal mitochondrial	0.00556	0.54
TcIL3000_6_3490				hypothetical protein, conserved	-2.00479	0.0118582	69.7	34.7667	-0.987849	5.13273	10.6289	0.00111336	0.00499752	hypothetical protein, conserved location	3.27648e-39	conserved hypothetical protein	2.7e-147	0.938	RL9_BREBN50S ribosomal L9	1.99	0.51
TcIL3000_6_350				pumillio RNA binding protein 4, putative	2.79484	0	87.9	245.667	1.56989	7.01052	52.8581	3.58537e-13	1.02363e-11	pumilio RNA binding protein, putative (PUF4) location	1.1161e-08	pumilio puf rna binding protein 4	0	0.647	PUF4_YEASTPumilio homology domain family member 4	3.94e-43	0.49
TcIL3000_6_3510				hypothetical protein, conserved (fragment)	-2.34375	0.00167167	293.75	125.333	-1.14314	7.04967	20.7032	5.3627e-06	4.59429e-05	hypothetical protein, conserved location	7.98249e-20	unnamed protein product, partial	1.98e-113	0.8715	RBP2A_PLAF7Reticulocyte-binding 2 homolog a	1.57	0.53
TcIL3000_6_3570				hypothetical protein, conserved	-2.12829	2.21511e-05	64.7	30.4	-0.959303	4.97005	9.28669	0.00230825	0.00926552	Unknown protein	-	conserved hypothetical protein	6.02e-150	0.726	MKS3_MOUSEMeckelin	0.0373	0.4
TcIL3000_6_3590				FUN14 family, putative	-3.11591	0.00815217	45.7	14.6667	-1.56865	4.25459	10.9331	0.000944635	0.00436333	Unknown protein	-	fun14 family containing protein	5.01e-96	0.642	FUND1_CHICKFUN14 domain-containing 1	1.36e-06	0.49
TcIL3000_6_3680				hypothetical protein, conserved	-2.41899	0.00210048	63.7	26.3333	-1.2098	4.84573	11.185	0.000824626	0.0039016	hypothetical protein, conserved location	8.66187e-06	conserved hypothetical protein	1.7e-147	0.618	CH601_THEVL60 kDa chaperonin 1	0.684	0.46
TcIL3000_6_370				hypothetical protein, conserved	-2.42288	8.87703e-11	93.2	38.4667	-1.14506	5.41746	17.4698	2.91906e-05	0.000207968	Unknown protein	-	conserved hypothetical protein	6.37e-104	0.6371	EST1C_MOUSECarboxylesterase 1C	0.4	0.54
TcIL3000_6_3730				hypothetical protein, conserved	-2.21232	3.95912e-06	61.65	27.8667	-1.04318	4.92553	10.7754	0.00102858	0.00469033	hypothetical protein, conserved location	0.000640032	calpain-like cysteine peptidase	1.34e-147	0.649	C2TA_MOUSEMHC class II transactivator	9.23e-05	0.43
TcIL3000_6_380				hypothetical protein, conserved	2.2785	1.79741e-10	53.5	121.9	1.22355	6.07759	25.4754	4.48061e-07	4.88517e-06	Unknown protein	-	elongation factor 1-gamma (ef-1-gamma)	0	0.6045	EF1G_TRYCRElongation factor 1-gamma	1.7e-11	0.5
TcIL3000_6_3820				kinesin, putative	2.40792	5.44016e-10	159.1	383.1	1.37303	7.68846	28.0643	1.17351e-07	1.43788e-06	kinesin, putative location	1.73349e-72	kinesin	0	0.754	KINH_NEUCRKinesin heavy chain	3.13e-63	0.56
TcIL3000_6_3840				homoserine kinase	-3.74908	5.72273e-24	202.7	54.0667	-1.84949	6.29342	56.0183	7.18002e-14	2.21217e-12	homoserine kinase, putative (HK) location	2.26444e-07	homoserine kinase	0	0.7385	KHSE_DESHDHomoserine kinase	8.83e-49	0.54
TcIL3000_6_3850				Unknown protein	-2.32077	1.1043e-73	712.4	306.967	-1.13873	8.33427	27.6492	1.45435e-07	1.7562e-06	Unknown protein	-	hypothetical protein TCIL3000_6_3850	9.36e-98	1	ITA8_HUMANIntegrin alpha-8	0.23	0.42
TcIL3000_6_3890				Unknown protein	2.5098	4.40947e-07	25.5	64	1.31892	5.13776	18.2124	1.97585e-05	0.000146396	Unknown protein	-	hypothetical protein, unlikely	1.66e-86	1	SULH1_SCHPOProbable sulfate permease	6.3	0.4
TcIL3000_6_3900				S-adenosylmethionine decarboxylase proenzyme-like, putative	4.84967	1.04994e-14	30.6	148.4	2.37948	6.17048	72.6786	1.52581e-17	7.48607e-16	prozyme,S-adenosylmethionine decarboxylaseregulator location	2.48703e-16	s-adenosylmethionine decarboxylase proenzyme-like	0	0.6515	DCAM_LEIINS-adenosylmethionine decarboxylase proenzyme	5.18e-20	0.41
TcIL3000_6_4030				hypothetical protein, conserved	-2.21638	0.000829651	90.65	40.9	-1.0572	5.43527	9.79653	0.00174841	0.00734132	hypothetical protein, conserved location	6.55462e-52	conserved hypothetical protein	5.93e-100	0.9226	ARP10_DICDIActin-related 10	0.363	0.71
TcIL3000_6_4070				hypothetical protein, conserved	-2.17668	1.47186e-06	103.9	47.7333	-1.06305	5.64071	19.118	1.2288e-05	9.58694e-05	hypothetical protein, conserved location	0.000100484	conserved hypothetical protein	3.11e-99	0.6835	ZNRF3_MOUSEE3 ubiquitin- ligase ZNRF3	0.19	0.44
TcIL3000_6_4090				hypothetical protein, conserved (fragment)	2.94067	0.00199353	27.25	80.1333	1.48968	5.43124	17.8718	2.36291e-05	0.000171911	Unknown protein	-	unnamed protein product, partial	0	0.5705	ERA_MYCAPGTPase Era	0.906	0.52
TcIL3000_6_410				Unknown protein	2.9614	4.09114e-06	19	56.2667	1.86447	4.88082	22.7786	1.81777e-06	1.737e-05	Unknown protein	-	hypothetical protein, unlikely	5.87e-81	1	GRM5_RATMetabotropic glutamate receptor 5	2.66	0.5
TcIL3000_6_4110				MORN repeat-containing protein 1	-2.0852	3.92936e-19	226.8	108.767	-0.970328	6.76048	22.098	2.59084e-06	2.39915e-05	MORN repeat-containing protein,CMRP,flagellar component (TbMORN1) location	4.4966e-129	membrane occupation and recognition nexus protein morn1	0	0.8725	PI5K5_ARATHPhosphatidylinositol 4-phosphate 5-kinase 5	2.58e-30	0.55
TcIL3000_6_4140				Unknown protein	-2.72023	3.10265e-06	126.4	46.4667	-1.35082	5.76237	26.4733	2.67202e-07	3.06194e-06	Unknown protein	-	hypothetical protein, unlikely	6.82e-77	1	CCG1_MOUSEVoltage-dependent calcium channel gamma-1 subunit	0.014	0.5
TcIL3000_6_4160				calmodulin, putative	2.39326	8.02892e-12	118.75	284.2	1.31896	7.26809	31.9017	1.62176e-08	2.32645e-07	calmodulin, putative location	1.53035e-28	calmodulin-related protein	0	0.686	CML12_ARATHCalmodulin 12	9.03e-19	0.47
TcIL3000_6_4210				hypothetical protein, conserved	2.47018	0	105.35	260.233	1.36277	7.12951	38.9266	4.4004e-10	8.23453e-09	hypothetical protein, conserved location	1.82497e-12	conserved hypothetical protein	0	0.707	FBXW7_BOVINF-box WD repeat-containing 7	2.33e-07	0.45
TcIL3000_6_4240				protein mkt1, putative	10.3936	0	25.15	261.4	3.48643	6.90061	134.722	3.79752e-31	1.00781e-28	protein mkt1, putative (MKT1) location	3.3333e-16	viral life cyclerelated protein	0	0.6565	YII1_SCHPOUncharacterized protein C139.01c	2.88e-07	0.39
TcIL3000_6_4260				hypothetical protein, conserved	-2.46747	0.000231974	58.15	23.5667	-1.27397	4.77651	14.5851	0.000133971	0.000802656	Unknown protein	-	zinc-binding protein	2.16e-112	0.6585	BBX_HUMANHMG box transcription factor BBX	1.55	0.42
TcIL3000_6_430				hypothetical protein, conserved	16.4878	7.5981e-09	16.4	270.4	3.88827	6.92643	108.741	1.84922e-25	2.5404e-23	Unknown protein	-	brucei -specific protein	0	0.67	VM3CX_DABSICoagulation factor X-activating enzyme heavy chain	6.05	0.35
TcIL3000_6_4330				S-adenosylmethionine synthetase, putative	-2.06056	0	6978.1	3386.5	-0.967786	11.6941	17.777	2.48366e-05	0.000179577	S-adenosylmethionine synthetase, putative (METK1) location	4.2656e-117	s-adenosylmethionine synthetase	0	0.916	METK_LEIINS-adenosylmethionine synthase	0	0.9
TcIL3000_6_4350				thiosulfate sulfurtransferase, mitochondrial, putative	-2.59687	8.82002e-07	146.55	56.4333	-1.25958	6.00775	21.9538	2.79288e-06	2.57097e-05	thiosulfate sulfurtransferase, mitochondrial, putative location	8.63535e-28	s-adenosylmethionine synthetase	0	0.885	HS6B_DROMEHeat shock 67B2	8.93e-08	0.5
TcIL3000_6_4490				hypothetical protein, conserved	-2.90088	0.00586493	87.8	30.2667	-1.45388	5.19423	18.3009	1.88614e-05	0.000140462	Unknown protein	-	conserved hypothetical protein	6.19e-129	0.724	RTF2_BOVIN RTF2 homolog	2.6	0.45
TcIL3000_6_4540				Unknown protein	-2.22634	1.95111e-11	115.25	51.7667	-1.07625	5.77289	22.0416	2.66807e-06	2.46285e-05	Unknown protein	-	hypothetical protein, unlikely	3.84e-69	1	---NA---
TcIL3000_6_4560				Unknown protein	-2.19196	0.0321439	24.55	11.2	-1.17095	3.67274	5.85683	0.0155167	0.0445839	Unknown protein	-	hypothetical protein, unlikely	3.75e-68	1	---NA---
TcIL3000_6_460				hypothetical protein, conserved	3.96516	0	120.55	478	2.07223	7.88988	68.3319	1.38171e-16	5.97563e-15	myotubularin, putative location	5.94593e-24	phosphatidylinositol-3-phosphatase myotubularin-1 isoform x2	0	0.533	MTMR6_MOUSEMyotubularin-related 6	2.89e-40	0.42
TcIL3000_6_540				hydroxyacylglutathione hydrolase, putative	-2.05483	0.00216754	135.55	65.9667	-1.0006	6.04584	19.1861	1.18574e-05	9.29251e-05	glyoxalase II,hydroxyacylglutathione hydrolase, putative (glxII) location	2.0915e-10	glyoxalase ii	0	0.735	GLO2N_ARATHHydroxyacylglutathione hydrolase mitochondrial	5.15e-40	0.52
TcIL3000_6_570				hypothetical protein, conserved (fragment)	2.49008	1.82058e-12	42.85	106.7	1.37248	5.86428	28.4622	9.55456e-08	1.19197e-06	Unknown protein	-	conserved hypothetical protein, partial	0	0.6667	M3K19_HUMANMitogen-activated kinase kinase kinase 19	2.01	0.58
TcIL3000_6_620				hypothetical protein	-2.77895	0.00147428	35.2	12.6667	-1.30517	4.08271	7.77355	0.00530166	0.0185075	Unknown protein	-	unnamed protein product	9.48e-102	0.567	RECR_MYCUARecombination	3.82	0.57
TcIL3000_6_660				leucine-rich repeat protein (LRRP), putative	1.97127	0	161.25	317.867	1.06938	7.48966	22.1128	2.57094e-06	2.3845e-05	Unknown protein	-	leucine-rich repeat protein	0	0.5095	CNTRL_MOUSECentriolin	0.00242	0.42
TcIL3000_6_70				hypothetical protein, conserved	-2.21442	0.0281106	158.7	71.6667	-1.10566	6.22992	20.5086	5.93629e-06	5.04132e-05	hypothetical protein, conserved location	2.01507e-08	conserved hypothetical protein	5.61e-83	0.7008	UVRC_HALSA system C	1.15	0.58
TcIL3000_6_720				Plus-3 domain/Zinc finger, C3HC4 type (RING finger) containing protein, putative	2.13559	0.000140406	64.9	138.6	1.25033	6.27329	20.2535	6.78309e-06	5.66568e-05	hypothetical protein, conserved location	3.39107e-49	unnamed protein product	0	0.835	UNKL_MOUSE E3 ubiquitin- ligase UNKL	0.000318	0.52
TcIL3000_6_840				hypothetical protein, conserved	-2.29093	0.00574381	99.35	43.3667	-1.18436	5.54407	17.1748	3.40935e-05	0.000237962	hypothetical protein, conserved location	4.93835e-17	conserved hypothetical protein	0	0.8165	YWHA_BACSUUncharacterized HTH-type transcriptional regulator	0.518	0.5
TcIL3000_6_940				leucine-rich repeat protein (LRRP), putative	-2.86055	5.1e-21	160	55.9333	-1.40978	6.09892	37.4133	9.55683e-10	1.6756e-08	Unknown protein	-	leucine-rich repeat protein	0	0.5577	Y1765_ARATHProbable LRR receptor-like serine threonine- kinase At1g07650	0.162	0.4
TcIL3000_7_100				UDP-Gal or UDP-GlcNAc-dependent glycosyltransferase, putative	-2.14667	9.82159e-07	76.35	35.5667	-1.04125	5.20604	13.0023	0.000311113	0.00167568	UDP-Gal or UDP-GlcNAc-dependent glycosyltransferase, putative location	1.80671e-17	udp-gal or udp- c-dependent glycosyltransferase	0	0.7055	COAD_LYSSCPhosphopantetheine adenylyltransferase	0.0285	0.45
TcIL3000_7_1040				Staphylococcal nuclease homologue, putative	-2.85431	2.52573e-10	69.55	24.3667	-1.3992	4.91801	18.862	1.40526e-05	0.00010824	Unknown protein	-	micrococcal nuclease	6.8e-133	0.5438	CAN2_ORYSJProbable staphylococcal-like nuclease CAN2	0.000396	0.4
TcIL3000_7_1110				mitotic cyclin, putative	5.32746	0	11.35	60.4667	2.58112	4.85589	48.8055	2.82643e-12	7.28569e-11	Unknown protein	-	mitotic cyclin	0	0.5765	CCSDS_ARATHCyclin-SDS	7.66e-05	0.55
TcIL3000_7_1180				hypothetical protein, conserved	-3.24347	3.32339e-16	177.85	54.8333	-1.64638	6.17171	43.0449	5.34978e-11	1.1547e-09	Unknown protein	-	conserved hypothetical protein	1.38e-138	0.6175	TMA16_DICDITranslation machinery-associated 16 homolog	3.48	0.44
TcIL3000_7_130				hypothetical protein, conserved	-3.37925	3.59298e-05	99.35	29.4	-1.72822	5.36584	35.9805	1.99299e-09	3.31512e-08	hypothetical protein, conserved (TbRBP8) location	1.2461e-47	rna-binding protein	1.61e-127	0.8255	SAP49_SCHPOSpliceosome-associated 49	1.88e-13	0.61
TcIL3000_7_1360				paraflagellar rod component, putative	3.64398	0	57.3	208.8	1.91926	6.72186	63.1409	1.92436e-15	7.29569e-14	Unknown protein	-	leucine-rich repeat protein	0	0.614	ESA8C_TRYEQ adenylate cyclase regulatory	5.6e-22	0.46
TcIL3000_7_1410				hypothetical protein, conserved	1.99316	1.04994e-14	107.15	213.567	1.10325	6.91171	24.2354	8.52511e-07	8.71696e-06	hypothetical protein, conserved location	0.000291648	conserved hypothetical protein	0	0.5982	DER_ROSDOGTPase Der	3.67	0.53
TcIL3000_7_1440				zinc finger protein family member, putative	4.6472	0	41.1	191	2.19737	6.54574	79.318	5.28754e-19	3.13414e-17	zinc finger protein family member, putative (ZC3H18) location	0.00025288	brucei -specific protein	0	0.592	---NA---
TcIL3000_7_1480				hypothetical protein	-2.81908	0.00011833	5289.25	1876.23	-1.43515	11.1159	26.268	2.97176e-07	3.36252e-06	Unknown protein	-	unnamed protein product	1.36e-137	1	---NA---
TcIL3000_7_1490				Unknown protein	-2.22631	9.9778e-17	178.55	80.2	-1.0573	6.38467	23.664	1.14708e-06	1.14777e-05	Unknown protein	-	hypothetical protein, unlikely	1.76e-55	1	DNLJ_MYCA1DNA ligase	1.78	0.47
TcIL3000_7_1520				Unknown protein	-2.63245	0.000464909	39.75	15.1	-1.26765	4.17065	10.348	0.00129616	0.00566653	hypothetical protein, conserved location	3.1462e-07	hypothetical protein, unlikely	2.97e-69	0.7894	BGA12_ORYSJBeta-galactosidase 12	5.45	0.49
TcIL3000_7_1640				DNA primase small subunit, putative	-2.09981	9.89017e-09	111.15	52.9333	-1.01454	5.74307	18.9241	1.36021e-05	0.000105047	DNA primase small subunit, putative location	2.05037e-17	dna primase small subunit	0	0.7935	PRI1_DROMEDNA primase small subunit	9.84e-63	0.52
TcIL3000_7_1660				hypothetical protein, conserved (fragment)	2.99887	0.00170002	14.75	44.2333	1.4385	4.58683	13.6042	0.000225683	0.00126431	hypothetical protein, conserved location	4.91347e-15	unnamed protein product, partial	0	0.705	MYH4_RATMyosin-4	0.0128	0.48
TcIL3000_7_1730				glycogen synthase kinase-3 alpha, putative	4.54321	6.27042e-06	21.6	98.1333	2.2626	5.61784	42.7163	6.32814e-11	1.34842e-09	glycogen synthase kinase-3 alpha, putative location	0.000204755	glycogen synthase kinase-3 alpha	0	0.6635	GSK3B_RATGlycogen synthase kinase-3 beta	9.87e-65	0.55
TcIL3000_7_1740				hypothetical protein (fragment)	7.69036	5.40268e-15	10.55	81.1333	2.76804	5.26958	56.7924	4.84324e-14	1.541e-12	Unknown protein	-	glycogen synthase kinase-3 alpha	4.31e-117	0.6375	GSK3_CAEBRGlycogen synthase kinase-3	1.99e-09	0.71
TcIL3000_7_1880				ubiquitin-conjugating enzyme E2, putative	2.20505	1.32694e-09	33	72.7667	1.25814	5.3382	20.1509	7.15682e-06	5.92696e-05	Unknown protein	-	ubiquitin-conjugating enzyme e2	8.78e-122	0.797	UBC2_MEDSAUbiquitin-conjugating enzyme E2 2	6.34e-52	0.71
TcIL3000_7_190				hypothetical protein	2.02381	0.000804369	43.4	87.8333	1.00677	5.65218	13.894	0.000193414	0.00110903	hypothetical protein, conserved location	5.96818e-14	unnamed protein product	0	0.5929	AVTA_ECOLIValine--pyruvate aminotransferase	1.28	0.52
TcIL3000_7_1950				Unknown protein	3.17543	0	99.85	317.067	1.75877	7.34839	55.0292	1.18752e-13	3.60172e-12	Unknown protein	-	hypothetical protein, unlikely	9.49e-45	1	---NA---
TcIL3000_7_1960				Unknown protein	2.68913	1.1279e-09	83.1	223.467	1.52165	6.89463	37.534	8.98342e-10	1.57981e-08	Unknown protein	-	hypothetical protein, unlikely	7.27e-44	1	BDLF2_EBVG BDLF2	0.254	0.51
TcIL3000_7_1980				hypothetical protein, conserved	4.743	1.08664e-05	175.1	830.5	2.34486	8.65622	33.9989	5.51444e-09	8.51747e-08	zinc finger protein family member, putative (ZC3H20) location	1.72143e-08	conserved hypothetical protein	0	0.7435	ALO_SCHPOD-arabinono-1,4-lactone oxidase	0.471	0.51
TcIL3000_7_20				Unknown protein	-2.65669	0.00496892	467.4	175.933	-1.36519	7.64195	10.0113	0.00155583	0.00664499	40S ribosomal protein S33, putative location	1.5563e-24	40s ribosomal protein s33	3.77e-60	0.939	ZNT2_MOUSEZinc transporter 2	3.18	0.4
TcIL3000_7_200				hypothetical protein, conserved	2.67743	0	52.65	140.967	1.52175	6.23121	39.6275	3.07319e-10	5.91197e-09	hypothetical protein, conserved location	1.57e-06	conserved hypothetical protein	0	0.6205	---NA---
TcIL3000_7_2000				hypothetical protein	8.75232	1.54912e-10	23.35	204.367	3.41306	6.56573	93.8046	3.48259e-22	3.15242e-20	zinc finger protein family member, putative (ZC3H20) location	0.000209434	unnamed protein product	0	0.644	---NA---
TcIL3000_7_2010			TcIL3000_7_2010	hypothetical protein	17.6608	8.94483e-08	5.7	100.667	4.45632	5.51244	92.9674	5.31638e-22	4.73888e-20	Unknown protein	-	unnamed protein product	9.63e-80	0.796	LENG9_MOUSELeukocyte receptor cluster member 9	0.0117	0.52
TcIL3000_7_2020			TcIL3000_7_2020	hypothetical protein, conserved	25.756	7.85018e-12	7.65	197.033	4.93199	6.45259	158.738	2.1346e-36	8.90206e-34	zinc finger protein family member, putative (ZC3H22) location	5.62124e-11	conserved hypothetical protein	0	0.6711	RRG9_EMENIRequired for respiratory growth mitochondrial	2.16	0.47
TcIL3000_7_2140				histone H2A, putative	-4.66805	5.9141e-05	1691.7	362.4	-2.15098	9.24881	73.4834	1.01487e-17	5.10803e-16	histone H2A, putative location	3.57275e-81	histone h2a	2.18e-65	0.922	H2A_TRYCRHistone H2A	7.97e-62	0.92
TcIL3000_7_2150				Unknown protein	-5.87844	4.69448e-21	1728.85	294.1	-2.48382	9.20462	117.949	1.77878e-27	3.01027e-25	Unknown protein	-	hypothetical protein, unlikely	2.61e-50	1	---NA---
TcIL3000_7_2230				Galactose oxidase, central domain/Kelch motif containing protein, putative (fragment)	3.4321	0	37.8	129.733	1.9149	6.05345	52.2483	4.89093e-13	1.37287e-11	hypothetical protein, conserved location	6.24698e-06	unnamed protein product, partial	0	0.6115	TEA3_SCHPOTip elongation aberrant 3	1.67e-11	0.39
TcIL3000_7_2320				Unknown protein	-2.94896	2.53845e-10	66.45	22.5333	-1.45818	4.86165	20.9402	4.73842e-06	4.11992e-05	Unknown protein	-	hypothetical protein, unlikely	2.15e-69	1	M4A13_HUMANMembrane-spanning 4-domains subfamily A member 13	2.65	0.44
TcIL3000_7_2390				Unknown protein	-2.24672	2.72786e-10	102.75	45.7333	-1.0826	5.5822	17.8142	2.43561e-05	0.00017643	Unknown protein	-	hypothetical protein, unlikely	6.15e-99	1	PSBO_EUGGROxygen-evolving enhancer chloroplastic	0.184	0.53
TcIL3000_7_2400				hypothetical protein, conserved	-2.69178	2.92442e-08	58.95	21.9	-1.32011	4.73375	16.8997	3.94068e-05	0.000269568	hypothetical protein, conserved location	5.66319e-65	unnamed protein product	4.25e-116	0.9032	---NA---
TcIL3000_7_2460				hypothetical protein, conserved	-3.62349	4.69814e-11	140.35	38.7333	-1.78237	5.8119	56.5158	5.57487e-14	1.75466e-12	Unknown protein	-	conserved hypothetical protein	7.92e-158	0.65	QRIC2_HUMANGlutamine-rich 2	0.000727	0.49
TcIL3000_7_2480				hypothetical protein, conserved	2.77626	1.53438e-10	21.9	60.8	1.49605	5.04429	20.4821	6.01928e-06	5.10437e-05	hypothetical protein, conserved location	1.57927e-13	conserved hypothetical protein	0	0.6826	---NA---
TcIL3000_7_2520				Flagellar attachment zone protein 10	3.92961	4.57096e-08	227.3	893.2	2.06977	8.79332	38.6084	5.17959e-10	9.60034e-09	hypothetical protein, conserved location	3.32585e-18	---NA---			FAZ1_TRYB9Flagellar attachment zone 1	6.66e-10	0.56
TcIL3000_7_2530				hypothetical protein, conserved (fragment)	8.48598	0.000594777	5.35	45.4	3.01733	4.47122	32.0536	1.49975e-08	2.17009e-07	hypothetical protein, conserved location	2.62904e-35	flagellar attachment zone protein	0	0.5445	FAZ1_TRYB2Flagellar attachment zone 1	1.97e-06	0.43
TcIL3000_7_2670				peptidyl-prolyl cis-trans isomerase, putative	-2.07192	0.0414401	109.95	53.0667	-0.925029	5.711	10.7788	0.00102667	0.00468479	peptidyl-prolyl cis-trans isomerase, putative (PPIase) location	2.55278e-32	fk506-binding protein 1-like protein	5.77e-73	0.9035	FKBP_CANGAFK506-binding 1	1.63e-35	0.75
TcIL3000_7_2690				I/6 autoantigen, putative	-2.02601	1.18539e-26	1004.9	496	-0.942788	8.9118	18.9358	1.3519e-05	0.000104682	I/6 autoantigen location	1.14445e-05	i 6 autoantigen	1.86e-128	0.696	AGI6_TRYBBI 6 autoantigen	2.28e-87	0.65
TcIL3000_7_2700				I/6 autoantigen	-3.99978	0.000165076	305.85	76.4667	-1.95069	6.86558	62.7802	2.31116e-15	8.67763e-14	I/6 autoantigen location	9.08997e-06	i 6 autoantigen	8.56e-130	0.6825	AGI6_TRYBBI 6 autoantigen	3.89e-81	0.71
TcIL3000_7_2740				Mitochondrial pyruvate carrier 2	-2.52158	3.34784e-30	264.85	105.033	-1.24616	6.86744	37.0252	1.16614e-09	2.01734e-08	Unknown protein	-	mitochondrial pyruvate carrier	4.02e-82	0.8105	MPC2_DICDIProbable mitochondrial pyruvate carrier 2	1.88e-24	0.63
TcIL3000_7_2830				protein kinase, putative	7.82381	0	14	109.533	2.9958	5.67144	101.8	6.14334e-24	6.96464e-22	protein kinase, putative location	1.13945e-90	protein kinase	0	0.8335	NEK1_MOUSESerine threonine- kinase Nek1	7.9e-83	0.72
TcIL3000_7_2910				Unknown protein	-2.94772	5.0198e-05	81.75	27.7333	-1.39549	5.13675	13.6753	0.000217292	0.00122458	Unknown protein	-	hypothetical protein, unlikely	2.55e-87	1	---NA---
TcIL3000_7_2980				RNA-binding protein, putative	9.62807	1.55021e-14	9.5	91.4667	3.64225	5.40625	81.5508	1.70812e-19	1.08401e-17	Unknown protein	-	rna-binding protein	0	0.6855	ELAV2_XENLAELAV 2	1.01e-12	0.57
TcIL3000_7_3020				phosphatidylserine synthase, putative	2.01891	0	75.8	153.033	1.10787	6.43127	25.4618	4.51229e-07	4.91511e-06	Unknown protein	-	phosphatidylserine synthase	0	0.6905	PSS2_ORYSJCDP-diacylglycerol--serine O-phosphatidyltransferase 2	4.05e-68	0.52
TcIL3000_7_3060				hypothetical protein, conserved	-2.11058	9.34122e-05	65.85	31.2	-1.00983	5.02278	9.70849	0.00183418	0.00763557	Unknown protein	-	conserved hypothetical protein	0	0.5181	MIAB_METS4tRNA-2-methylthio-N(6)-dimethylallyladenosine synthase	0.458	0.45
TcIL3000_7_3230				protein phosphatase 2C, putative	5.56519	2.48617e-06	45	250.433	2.65631	6.9133	58.2069	2.35949e-14	7.82722e-13	protein phosphatase 2C, putative location	4.1843e-100	protein phosphatase 2c-like protein	0	0.6595	P2C55_ORYSJProbable phosphatase 2C 55	4.63e-42	0.5
TcIL3000_7_3240				Unknown protein	2.10757	0.000612769	23.55	49.6333	1.08374	4.85218	9.78348	0.00176087	0.007383	Unknown protein	-	hypothetical protein, unlikely	1.9e-44	1	DIVJ_CAUCRHistidine kinase	8.06	0.4
TcIL3000_7_3280				cysteine peptidase, Clan CA, family C2, putative	-3.34041	0.000408363	548.05	164.067	-1.68199	7.76924	47.5289	5.4199e-12	1.33802e-10	calpain-like cysteine peptidase, putative,cysteine peptidase, Clan CA, family C2, putative location	3.49513e-19	calpain-like cysteine peptidase	2.38e-77	0.8835	BPHC_PSEPSBiphenyl-2,3-diol 1,2-dioxygenase	0.533	0.51
TcIL3000_7_3290				cysteine peptidase, Clan CA, family C2, putative	-2.64208	0.00433206	114.05	43.1667	-1.34987	5.61294	16.9189	3.90119e-05	0.00026718	calpain-like cysteine peptidase, putative,cysteine peptidase, Clan CA, family C2, putative location	3.68636e-19	calpain-like cysteine peptidase	1.13e-82	0.88	PKSC_ARATHType III polyketide synthase C	6.92	0.38
TcIL3000_7_3330				Domain of unknown function (DUF4201), putative	1.95425	0.000376222	129.7	253.467	1.06512	7.17312	17.0829	3.57823e-05	0.00024753	hypothetical protein, conserved location	7.82204e-73	excreted secreted protein	0	0.6825	CC113_DANRECoiled-coil domain-containing 113	5.22e-22	0.55
TcIL3000_7_3340				kinesin, putative	9.01741	0	67	604.167	3.27195	8.11064	142.056	9.45628e-33	2.90582e-30	kinesin, putative location	0.000148925	---NA---			KI13B_HUMANKinesin KIF13B	5.77e-25	0.42
TcIL3000_7_3350				Unknown protein	5.69783	5.31784e-13	17.65	100.567	2.83585	5.58543	64.4991	9.65788e-16	3.83589e-14	Unknown protein	-	hypothetical protein, unlikely	1.22e-57	1	Y1002_CHLCVUPF0242 CCA_01002	0.616	0.56
TcIL3000_7_3390				hypothetical protein, conserved	-3.01439	4.97351e-12	83.8	27.8	-1.54055	5.15437	27.063	1.96927e-07	2.30875e-06	hypothetical protein, conserved location	7.75399e-08	conserved hypothetical protein	1.1e-62	0.806	SYL_OCEIHLeucine--tRNA ligase	3.43	0.57
[truncated: 615 more rows]

## Sheet: Moderately DEGs
				CLC-Genomics				EdgaR					TriTrypDB T. brucei Blastn		NCBI non-redundant Blastx			Swissprot Blastp
[truncated: 1,293 more rows]

[truncated: 3 more sheets: DEG Only CLC-genomics, DEG Only edgaR, Transcriptomics & proteomics]
