# Supplementary material for: Expression profiling of Trypanosoma congolense genes during development in the tsetse fly vector Glossina morsitans morsitans
Source: Parasit Vectors. 2018 Jul 3;11:380. doi: 10.1186/s13071-018-2964-8 (PMC6029126; doi:10.1186/s13071-018-2964-8)
Supplement: Supplementary file 7 — Table S4. Analysis of genes coding for proteins associated with differentiation. (XLSX 62 kb) [file 13071_2018_2964_MOESM7_ESM.xlsx]

## Sheet: Highly DEGs
		CLC-Genomics				EdgaR					TritrypDB T. brucei Blastn			NCBI non-redundant Blastx			Swissprot Blastx
Feature ID	TritrypDB annotation	Fold Change (norm)	Baggerley's test: norm - FDR	PB-Infeced RPKM (Norm)	PV-infected RPKM (Norm)	logFC	logCPM	LR	PValue	FDR	Best Blast Hit (T.b. brucei 927 Lister)	Abreviation	Lowest E-value	Best Blast Hit (NCBI non-redundant database)	Lowest E-Value	sim mean	Blast Hits Swiss-Prot	e-Value	sim mean
TcIL3000_0_02160	Protein Associated with Differentiation, putative (fragment)	8.26659	0	91.15	753.5	3.14494	8.43982	115.17	7.22238e-27	1.15528e-24	protein associated with differentiation 5, putative (PAD5)	PAD5	9.15778e-11	unnamed protein product, partial	0	0.827	EDL11_ARATHSugar transporter ERD6-like 11	0.00286	0.43
TcIL3000_0_03630	RNA-binding protein RBP6, putative (RBP6)	4.29664	0	140.35	603.033	2.17033	8.2085	70.9842	3.60097e-17	1.64896e-15	RNA-binding protein RBP6, putative (RBP6)	RBP6	7.45028e-22	rna-binding protein	5.16e-154	0.7635	TRA2A_MOUSETransformer-2 homolog alpha	1.12e-15	0.62
TcIL3000_0_08080	RNA recognition motif. (a.k.a. RRM, RBD, or RNP domain), putative	7.89911	0	16.85	133.1	3.06805	5.96326	94.6744	2.24424e-22	2.09647e-20	RNA-binding protein, UBP2 (UBP2)	UBP2	2.58956e-39	unnamed protein product	0	0.789	SXL_MEGSCSex-lethal homolog	2.51e-16	0.64
TcIL3000_0_23180	RNA-binding protein, putative	4.75459	0	39.05	185.667	2.36614	6.50566	75.896	2.99004e-18	1.63153e-16	RNA-binding protein, putative	RBP	1.76e-12	rna-binding upb2	9.75e-49	0.955	CP33_ARATHRNA-binding chloroplastic	1.76e-13	0.37
TcIL3000_0_34980	Nodulin-like, putative	2.22769	0	233.65	520.5	1.23282	8.15694	28.3023	1.0377e-07	1.2836e-06	protein associated with differentiation 5, putative (PAD5)	PAD5	0	rna-binding protein	0	0.831	NFD4_ARATH NUCLEAR FUSION DEFECTIVE 4	0.105	0.44
TcIL3000_0_53290	zinc finger protein family member, putative	5.19395	0	19.85	103.1	2.33005	5.65615	60.5191	7.28682e-15	2.6181e-13	zinc finger protein family member, putative (ZC3H29)	ZC3H29	3.20272e-05	rna-binding protein	0	0.611	KDPA_LISINPotassium-transporting ATPase potassium-binding subunit	0.16	0.57
TcIL3000_3_2560	RNA-binding protein (fragment)	9.55354	0	16.5	157.633	3.10255	6.18392	103.816	2.2196e-24	2.75726e-22	RNA-binding protein, putative (DRBD11)	DRBD11	3.07092e-15	unnamed protein product	0	0.5945	SXL_CHRRUSex-lethal homolog	1.98e-19	0.51
TcIL3000_3_2570	RNA-binding protein, putative	6.66878	0	31.6	210.733	2.76062	6.63261	114.888	8.32678e-27	1.29642e-24	RNA-binding protein, putative (DRBD11)	DRBD11	1.03869e-16	unnamed protein product	1.76e-98	0.752	SXL_CERCASex-lethal homolog	5.73e-21	0.51
TcIL3000_7_1440	zinc finger protein family member, putative	4.6472	0	41.1	191	2.19737	6.54574	79.318	5.28754e-19	3.13414e-17	zinc finger protein family member, putative (ZC3H18)	ZC3H18	0.00025288	unnamed protein product	1.53e-130	0.6584	---NA---
TcIL3000_8_550	RNA-binding protein, putative	3.35323	0	40.2	134.8	1.76576	6.10949	54.8442	1.30471e-13	3.89646e-12	Unknown	RBP	0	unnamed protein product	0	0.719	HNRPD_RATHeterogeneous nuclear ribonucleo D0	2.7e-06	0.57
TcIL3000_9_2890	predicted zinc finger protein (fragment)	2.49767	0	121.7	303.967	1.40787	7.34849	38.6933	4.95911e-10	9.22094e-09	predicted zinc finger protein	ZF	1.64778e-12	rna-binding protein	0	0.672	SYVN1_MOUSEE3 ubiquitin- ligase synoviolin	3.88e-07	0.61
TcIL3000.11.15970	zinc finger protein, putative	3.28446	0	167.1	548.833	1.81549	8.12721	49.7185	1.77464e-12	4.66723e-11	zinc finger protein, putative	ZFP	2.31868e-05	rna-binding protein	0	0.7035	EEA1_MOUSEEarly endosome antigen 1	9.93e-10	0.55
TcIL3000.11.870	RNA-binding protein, putative,DRBD14	5.26366	0	48.8	256.867	2.54701	6.94911	95.4154	1.54348e-22	1.45349e-20	RNA-binding protein, putative (DRBD14)	DRBD14	5.54381e-15	zinc finger	4.36e-98	0.601	CID13_ARATHPolyadenylate-binding -interacting 13	4.71e-06	0.48
TcIL3000_0_06360	Protein Associated with Differentiation, putative	-3.62222	4.45092e-21	396.15	109.367	-1.78745	7.26989	74.4398	6.25152e-18	3.2735e-16	Protein Associated with Differentiation, putative	PAD	1.0038e-07	rna-binding protein	0	0.74	MCH1_EMENIProbable transporter mch1	0.135	0.42
TcIL3000_7_2980	RNA-binding protein, putative	9.62807	1.55021e-14	9.5	91.4667	3.64225	5.40625	81.5508	1.70812e-19	1.08401e-17	Unknown	RBP	0	unnamed protein product	2.49e-66	0.85	ELAV2_XENLAELAV 2	1.01e-12	0.57
TcIL3000_10_12820	RNA binding protein, putative	2.02872	3.50718e-14	110.25	223.667	1.13017	6.97288	24.6564	6.85166e-07	7.13073e-06	Zinc finger CCCH domain-containing protein 40,RNA binding protein, putative (ZC3H40)	ZC3H40	8.01225e-14	rna-binding protein	0	0.73	CPS3_SCHPO cps3	0.0283	0.41
TcIL3000_8_3790	hypothetical protein, conserved	-2.78952	4.82262e-14	99.4	35.6333	-1.40998	5.43299	29.218	6.46754e-08	8.30923e-07	Zinc finger CCCH domain-containing protein 24 (ZC3H24)	ZC3H24	5.0552e-09	rna-binding protein	2.04e-80	0.8605	---NA---
TcIL3000.11.490	RNA-binding protein, putative,RBP3	3.15101	1.02914e-12	18.1	57.0333	1.81826	4.89406	26.4847	2.65635e-07	3.04997e-06	RNA-binding protein, putative (RBP3)	RBP3	1.91582e-09	zinc finger protein family memeber	0	0.6785	ELAV4_RATELAV 4	4.72e-16	0.51
TcIL3000_7_2020	hypothetical protein, conserved	25.756	7.85018e-12	7.65	197.033	4.93199	6.45259	158.738	2.1346e-36	8.90206e-34	zinc finger protein family member, putative (ZC3H22)	ZC3H22	5.62124e-11	phosphatidic acid phosphatase	0	0.653	RRG9_EMENIRequired for respiratory growth mitochondrial	2.16	0.47
TcIL3000_9_5150	RNA-binding protein, putative (fragment)	3.16218	9.72301e-12	44.6	141.033	1.81043	6.19357	43.8947	3.4653e-11	7.7145e-10	RNA-binding protein, putative (RBP35)	RBP35	5.26645e-05	phosphatidic acid phosphatase	0	0.648	HUTG_BURPPFormimidoylglutamase	0.906	0.41
TcIL3000_7_4950	Protein Associated with Differentiation, putative	20.5244	1.3447e-11	26.95	553.133	4.55081	7.91482	181.068	2.83302e-41	1.83784e-38	protein associated with differentiation 5, putative (PAD5)	PAD5	5.58675e-17	phosphatidic acid phosphatase	0	0.593	HSRA_ECOLIProbable transport	0.0845	0.4
TcIL3000_10_11530	phosphatidic acid phosphatase, putative	-2.52509	3.12186e-11	961.05	380.6	-1.26363	8.71645	32.331	1.30024e-08	1.91704e-07	phosphatidic acid phosphatase, putative	LPP	0	phosphatidic acid phosphatase	8.99e-156	0.6035	DPP1_SCHPOProbable diacylglycerol pyrophosphate phosphatase 1	2.13e-15	0.51
TcIL3000_7_2000	hypothetical protein	8.75232	1.54912e-10	23.35	204.367	3.41306	6.56573	93.8046	3.48259e-22	3.15242e-20	zinc finger protein family member, putative (ZC3H20)	ZC3H20	0.000209434	rna binding protein	0	0.663	---NA---
TcIL3000_10_10870	zinc finger protein family member, putative (fragment)	17.3176	1.80013e-09	78.25	1355.1	4.24952	9.23339	91.9317	8.97214e-22	7.64728e-20	zinc finger protein family member, putative (ZC3H36)	ZC3H36	3.60295e-09	rna binding protein	0	0.6215	---NA---
TcIL3000_10_13390	zinc finger protein, putative	3.35921	8.25313e-09	81.15	272.6	1.90527	7.11202	32.272	1.3403e-08	1.96617e-07	zinc finger protein, putative	ZF	7.04815e-06	zinc finger protein	0	0.603	EEA1_MOUSEEarly endosome antigen 1	1.92e-08	0.67
TcIL3000_10_3630	pumillo RNA binding protein PUF1, putative	2.17574	2.48596e-08	63.35	137.833	1.14733	6.26383	25.091	5.46889e-07	5.7832e-06	pumillo RNA binding protein PUF1, putative	PUF1	1.00579e-44	puf1	0	0.7025	YDHE_SCHPOPumilio domain-containing	5.09e-42	0.52
TcIL3000_0_25090	zinc finger CCCH domain containing protein 12	2.86061	9.4106e-08	16.5	47.2	1.47521	4.65894	17.0281	3.68308e-05	0.000254031	zinc finger CCCH domain containing protein 12	CCCH12	0	conserved hypothetical protein	0	0.7011	TISB_MOUSEZinc finger C3H1 type-like 1	7.47e-06	0.69
TcIL3000_9_5220	predicted zinc finger protein	-2.09423	2.27541e-06	145.2	69.3333	-1.01803	6.12444	19.1176	1.22905e-05	9.58694e-05	predicted zinc finger protein,nucleic acid binding protein, putative	ZFP	6.25761e-08	rna-binding protein	0	0.7775	YORF_SCHPOUncharacterized RING finger	4.4e-13	0.39
TcIL3000_10_12810	RNA binding protein, putative	4.76643	2.51783e-06	48.45	230.933	2.34777	6.82476	58.7216	1.8164e-14	6.07738e-13	Zinc finger CCCH domain-containing protein 39 (ZC3H39)	ZC3H39	1.4089e-17	rna-binding protein	0	0.7035	WSDU1_DANREWD SAM and U-box domain-containing 1	3.2e-05	0.6
TcIL3000_5_2800	ZPR1 zinc-finger domain containing protein, putative	3.82303	2.99059e-06	13.75	52.5667	1.78366	4.76017	23.2749	1.40423e-06	1.37506e-05	zinc-finger protein ZPR1, putative	ZPR1	6.36405e-24	rna-binding protein	0	0.7785	ZPR1_YEASTZinc finger ZPR1	1.2e-19	0.72
TcIL3000_0_59110	RNA-binding protein, putative	-2.38739	9.3102e-06	47.35	19.8333	-1.1627	4.5106	11.6771	0.000632734	0.00310699	RNA-binding protein, putative (RBSR2)	RBSR2	1.24145e-10	pyruvate transporter 0	0	0.825	RNPS1_DANRERNA-binding with serine-rich domain 1	0.00965	0.45
TcIL3000_7_1980	hypothetical protein, conserved	4.743	1.08664e-05	175.1	830.5	2.34486	8.65622	33.9989	5.51444e-09	8.51747e-08	zinc finger protein family member, putative (ZC3H20)	ZC3H20	1.72143e-08	rna-binding protein	0	0.803	ALO_SCHPOD-arabinono-1,4-lactone oxidase	0.471	0.51
TcIL3000_0_55100	RNA-binding protein, putative	2.05404	2.05368e-05	173.95	357.3	1.10627	7.64782	19.5858	9.61796e-06	7.72945e-05	RNA-binding protein, putative (TRRM2)	TRRM2	2.24134e-12	unnamed protein product	0	0.591	TIA1_HUMANNucleolysin TIA-1 isoform p40	3.73e-14	0.39
TcIL3000_9_3060	RNA-binding protein, putative (DRBD3)	2.00585	2.23471e-05	153.85	308.6	1.08171	7.44736	18.5925	1.6186e-05	0.00012273	RNA-binding protein (DRBD3)	DRBD3	4.1661e-132	unnamed protein product	4.9e-91	0.796	PTBP3_ARATHPolypyrimidine tract-binding homolog 3	1.03e-22	0.49
TcIL3000_10_11750	phosphatidic acid phosphatase, putative	-3.48241	2.44657e-05	376.1	108	-1.72688	7.21824	63.1852	1.88158e-15	7.15675e-14	phosphatidic acid phosphatase, putative	LPP	0.000216786	conserved hypothetical protein	2.7e-98	0.7525	LPP2_ARATHLipid phosphate phosphatase 2	3e-15	0.56
TcIL3000_5_2810	zinc-finger protein ZPR1, putative	2.4553	5.51446e-05	56.3	138.233	1.34967	6.24304	24.1713	8.81352e-07	8.99611e-06	zinc-finger protein ZPR1, putative	ZPR1	6.84206e-25	zinc-finger protein zpr1	2.12e-85	0.83	ZPR1_CAEELZinc finger ZPR1 homolog	1.45e-51	0.65
TcIL3000_4_1780	ALBA-Domain Protein	-2.62415	6.29675e-05	347.35	132.367	-1.31193	7.22761	29.9674	4.39366e-08	5.81686e-07	ALBA-Domain Protein (ALBA3)	ALBA3	1.00888e-26	zinc-finger protein zpr1	1.34e-147	0.8725	RP25L_MOUSERibonuclease P subunit p25	3.99e-10	0.48
TcIL3000_10_11760	phosphatidic acid phosphatase, putative	-2.59551	7.22142e-05	154	59.3333	-1.20265	5.82805	8.73376	0.00312371	0.0119396	phosphatidic acid phosphatase, putative	LPP	3.54639e-06	zinc finger protein zfp1	1.26e-68	0.5705	Y4367_DICDIPA-phosphatase related-family DDB_G0284367	4.82e-20	0.58
TcIL3000_0_60400	RNA-binding protein, putative	9.83654	7.53749e-05	20.8	204.6	3.58331	6.56678	66.0247	4.45318e-16	1.83745e-14	RNA-binding protein, putative (DRBD12)	DRBD12	1.03905e-35	brucei -specific protein	0	0.592	SXL_CERCASex-lethal homolog	4.46e-18	0.51
TcIL3000_8_280	RNA-binding protein, putative	2.26936	0.000120565	407.75	925.333	1.26273	8.98194	20.3785	6.35403e-06	5.35325e-05	RNA-binding protein, putative (DRBD17)	DRBD17	1.84996e-20	conserved hypothetical protein	0	0.7435	ELAV_DROVI elav	3.16	0.46
TcIL3000.11.16460	Zinc finger protein, C3H1 type-like	4.6385	0.000372124	39.05	181.133	2.20745	6.49059	38.1578	6.52486e-10	1.18677e-08	Unknown	C3H1	0	unnamed protein product	0	0.644	---NA---
TcIL3000_10_10310	RNA-binding protein, putative	-2.62832	0.000486395	29.7	11.3	-1.36659	3.87057	10.5743	0.00114669	0.00511844	RNA-binding protein, putative (RBP7A)	RBP7A	2.55033e-29	conserved hypothetical protein	0	0.6711	FCA_ARATHFlowering time control FCA	8.37e-11	0.62
TcIL3000_10_11960	phosphatidic acid phosphatase, putative	-2.47445	0.00075696	113	45.6667	-1.10401	5.38117	5.29312	0.0214098	0.047977	phosphatidic acid phosphatase, putative	LPP	0	rna-binding protein	0	0.6855	WUN_DROME phosphatidate phosphatase	0.363	0.52
TcIL3000_0_25930	Zinc finger C-x8-C-x5-C-x3-H type (and similar), putative	10	0.00184844	0.6	6	2.58144	1.85795	8.3235	0.00391354	0.0143842	zinc finger protein family member, putative (ZC3H41)	ZC3H42	6.27174e-10	unnamed protein product, partial	7.33e-180	0.8675	PAR12_MOUSEPoly	0.000223	0.6
TcIL3000_5_1490	zinc finger CCCH domain containing protein 12	2.6477	0.00263153	12.3	32.5667	1.30491	4.20774	9.89253	0.00165951	0.0070236	zinc finger CCCH domain containing protein 12	CCCH12	0	rna-binding protein	0	0.727	TISB_MOUSEZinc finger C3H1 type-like 1	7.06e-06	0.69
TcIL3000.11.470	RNA-binding protein, putative,UBP1B	2.01279	0.0114511	205.9	414.433	1.10236	7.87252	13.3905	0.000252902	0.00139628	RNA-binding protein, UBP2 (UBP2)	UBP2	1.99571e-34	rna-binding protein	0	0.5395	SXL_MEGSCSex-lethal homolog	2.87e-16	0.64
TcIL3000_0_12870	RNA-binding protein, putative	2.17514	0.0247276	5.9	12.8333	1.32896	2.92447	4.83784	0.0278418	0.0712332	RNA-binding protein, putative (RBP31)	RBP31	7.43174e-20	unnamed protein product	2.55e-80	0.7767	CID13_ARATHPolyadenylate-binding -interacting 13	7.34e-06	0.55
TcIL3000_0_47510	RNA-binding protein, putative	4.0274	0.0448403	7.3	29.4	2.00133	3.96673	11.5473	0.00067846	0.0032955	RNA-binding protein, putative (RBP31)	RBP32	6.28804e-22	rna-binding protein	1.06e-140	0.59	CID13_ARATHPolyadenylate-binding -interacting 13	2.68e-05	0.55
TcIL3000_3_2590	Double RNA binding domain protein 6A	3.70149	0.0495977	10.05	37.2	2.03118	4.27862	12.8994	0.000328689	0.00176302	RNA-binding protein, putative (DRBD11)	DRBD11	8.78415e-16	zinc finger	0	0.6505	PABP_KLULAPolyadenylate-binding cytoplasmic and nuclear	8.4e-18	0.48
TcIL3000_0_45350	RNA-binding protein, putative	2.31876	0.049838	17.15	39.7667	1.44805	4.48344	9.39363	0.0021774	0.00881912	RNA-binding protein, putative (RBP31)	RBP31	2.57943e-24	rna-binding protein	0	0.8615	CID13_ARATHPolyadenylate-binding -interacting 13	2.82e-05	0.55
TcIL3000_8_2670	RNA-binding protein RBP10, putative	2.59804	0.0533608	6.8	17.6667	1.69517	3.35045	7.55993	0.00596804	0.0203712	RNA-binding protein RBP10, putative (RBP10)	RBP10	2.46101e-19	unnamed protein product, partial	0	0.739	SPO5_SCHPOSporulation-specific 5	4.55e-07	0.45
TcIL3000_6_3030	zinc finger protein ZFP1, putative	2.26652	0.112469	92.55	209.767	1.29654	6.84095	6.81616	0.00903368	0.0284253	zinc finger protein 1 (ZFP1)	ZFP1	3.29471e-10	nucleic acid binding	0	0.6625	CTH1_YEAS decay factor CTH1	0.0195	0.42
TcIL3000_3_2730	Nodulin-like, putative	-1.92939	6.62103e-07	167.6	86.8667	-1.01803	6.3747	12.8975	0.000329013	0.00176395	protein associated with differentiation 5, putative (PAD5)	PAD		zinc finger protein	0	0.5605	NFD4_ARATH NUCLEAR FUSION DEFECTIVE 4	0.0682	0.45
TcIL3000_10_9940	hypothetical protein, conserved	1.99904	0.000839804	139.25	278.367	1.05031	7.30029	17.36	3.0926e-05	0.000218465	zinc finger protein family member, putative (ZC3H33)	ZC3H33	1.10247e-32	unnamed protein product	9.16e-118	0.775	RBP2A_PLAF7Reticulocyte-binding 2 homolog a	0.000221	0.51
TcIL3000_0_23700	RNA-binding protein, putative	-2.01317	5.6021e-14	178.3	88.5667	-0.91726	6.43666	18.3697	1.81924e-05	0.000136088	RNA-binding protein, putative (RBSR3)	RBSR3	1.45638e-09	rna-binding protein ubp-2	1.11e-62	0.871	---NA---
TcIL3000_3_3410	RNA-binding protein, putative	-2.08252	8.38163e-10	134.6	64.6333	-0.971122	6.01245	17.3463	3.11507e-05	0.000219786	RNA-binding protein, putative (RBSR3)	RBSR3	1.45638e-09	rna-binding protein	6.03e-116	0.8045	---NA---
TcIL3000_3_3220	RNA-binding protein, putative,spliceosome- associated protein, putative	-2.03817	9.6436e-06	118.35	58.0667	-0.9692	5.84607	15.0795	0.000103075	0.000637163	spliceosome-associated protein 49, putative (DRBD1)	DRBD1	5.80463e-29	-	-	-	SAP49_SCHPOSpliceosome-associated 49	1.46e-20	0.5

## Sheet: Moderately DEGs
		CLC-Genomics				EdgaR					TritrypDB T. brucei Blastn			NCBI non-redundant Blastx			Swissprot Blastx
Feature ID	TritrypDB annotation	Fold Change (norm)	Baggerley's test: norm - FDR	PB-Infeced RPKM (Norm)	PV-infected RPKM (Norm)	logFC	logCPM	LR	PValue	FDR	Best Blast Hit (T.b. brucei 927 Lister)	Abreviation	Lowest E-value	Best Blast Hit (NCBI non-redundant database)	Lowest E-Value	sim mean	Blast Hits Swiss-Prot	e-Value	sim mean
TcIL3000_0_17500	zinc finger CCCH domain containing protein 11	1.74351	0.046345	99.55	173.567	0.818364	6.67441	10.9238	0.000949385	0.00438009	zinc finger CCCH domain containing protein 11 (ZC3H11)	ZC3H11	1.44412e-05	zinc finger protein cth1	0	0.5745	Z36L3_MOUSEZinc finger C3H1 type-like 3	0.000532	0.59
TcIL3000_0_18180	Protein Associated with Differentiation, putative	1.7886	7.81621e-07	284.3	508.5	0.921327	8.20047	14.29	0.000156692	0.000923156	protein associated with differentiation 3, putative (PAD3)	PAD3	1.06578e-10	unnamed protein product	0	0.844	LAT3_MOUSELarge neutral amino acids transporter small subunit 3	0.0463	0.49
TcIL3000_0_25920	zinc finger protein family member, putative	1.75825	0.000572178	58.05	102.067	0.900164	5.89959	12.4895	0.000409246	0.00213624	zinc finger protein family member, putative (ZC3H41)	ZC3H41	1.11894e-39	conserved hypothetical protein	0	0.8125	RH2_ARATHDEAD-box ATP-dependent RNA helicase 2	4.5e-11	0.5
TcIL3000_0_54870	hypothetical protein	1.52889	0.000812025	45	68.8	0.663598	5.41306	6.04443	0.0139503	0.0408264	zinc finger protein family member, putative (FIP1)	FIP1	0.000391766	unnamed protein product	9.59e-36	1	ABCCB_HUMANATP-binding cassette sub-family C member 11	2.32	0.51
TcIL3000_10_10190	hypothetical protein, conserved	-1.86312	0.000834924	49	26.3	-0.839002	4.69261	6.5916	0.0102461	0.0316435	RNA-binding protein	RBP	1.37089e-41	60s ribosome subunit biogenesis protein nip7	3.13e-134	0.828	NIP7_TETNG60S ribosome subunit biogenesis NIP7 homolog	3.68e-63	0.64
TcIL3000_10_11040	predicted zinc finger protein	1.90649	4.2132e-07	104.45	199.133	0.977674	6.83314	20.2911	6.65101e-06	5.5753e-05	predicted zinc finger protein	ZF	3.45972e-06	unnamed protein product	0	0.6955	LUL3_ARATHProbable E3 ubiquitin- ligase LUL3	4.96e-18	0.57
TcIL3000_10_11940	RNA-binding protein 29, putative (RBP29)	-1.44051	2.61324e-05	221.55	153.8	-0.432404	6.97525	4.48272	0.0342391	0.0839761	RNA-binding protein 29, putative (RBP29)	RBP29	9.43124e-38	rna-binding protein	2.87e-169	0.8985	SREK1_RATSplicing regulatory glutamine lysine-rich 1	7.18e-07	0.53
TcIL3000_10_1340	hypothetical protein, conserved	1.60281	1.50993e-08	194.7	312.067	0.758606	7.54271	11.3833	0.000741068	0.00355086	zinc finger protein family member, putative (ZC3H30)	ZC3H30	2.68694e-08	conserved hypothetical protein	0	0.595	---NA---
TcIL3000_10_2890	RNA-binding protein, putative	1.26413	0.000194007	177.25	224.067	0.431608	7.1688	4.19134	0.0406311	0.0959258	RNA-binding protein, putative (RBSR4)	RBSR4	7.19634e-25	u2af65-like splicing factor	0	0.677	U2AF2_HUMANSplicing factor U2AF 65 kDa subunit	9.77e-06	0.39
TcIL3000_3_110	ZFP family member, putative	1.61968	0.0383911	135.5	219.467	0.78478	7.04445	8.21501	0.00415452	0.0151412	ZFP family member, putative (ZC3H5)	ZC3H5	4.94316e-20	unnamed protein product	3.6e-101	0.829	YQC1_SCHPOUncharacterized protein C1739.01	0.0047	0.42
TcIL3000_3_160	zinc finger CCCH domain-containing protein 6, putative	-1.5175	0.000704829	104.05	68.5667	-0.528348	5.86352	5.80826	0.0159511	0.0455972	zinc finger CCCH domain-containing protein 6, putative (ZC3H6)	ZC3H6	6.70631e-14	conserved hypothetical protein	0	0.75	LRR and PYD domains-containing 1b allele 4	0.0262	0.45
TcIL3000_3_2370	Triple RNA binding domain protein 3	-1.61721	0.0432449	105.55	65.2667	-0.635064	5.82633	5.12389	0.0235987	0.0625544	RNA-binding protein, putative (TRRM3)	TRRM3	5.63214e-31	rna-binding protein	0	0.7365	SGN1_YEASTRNA-binding SGN1	1.1e-09	0.55
TcIL3000_3_50	zinc finger protein 2, putative	-1.49743	0.00393834	203.85	136.133	-0.508858	6.8344	6.40561	0.011376	0.0344228	zinc finger protein 3,ZFP family member, putative (ZFP3)	ZFP3	9.60802e-17	zinc finger protein	2.98e-77	0.7465	PUB1_SCHPOE3 ubiquitin- ligase pub1	9.25e-07	0.61
TcIL3000_4_1640	eukaryotic translation initiation factor 3 subunit g	-1.43625	0.0158395	150.95	105.1	-0.450155	6.43933	4.47535	0.0343872	0.0842449	RNA-binding protein, putative (EIF3D)	EIF3D	6.40517e-32	rna-binding protein	0	0.663	EIF3G_DANREEukaryotic translation initiation factor 3 subunit G	1.03e-09	0.41
TcIL3000_4_1790	hypothetical protein, conserved	-1.64782	0.00105564	434.75	263.833	-0.64428	7.8474	8.66631	0.00324147	0.0123212	ALBA-Domain Protein (ALBA3)	ALBA	2.45942e-24	conserved hypothetical protein	1.88e-91	0.826	RP25L_MOUSERibonuclease P subunit p25	9.93e-12	0.45
TcIL3000_5_1980	RNA-binding protein, putative (RBP30)	-1.46704	0.0276946	231.45	157.767	-0.45284	7.0216	4.3248	0.0375609	0.0903396	RNA-binding protein, putative (RBP30)	RBP30	7.66849e-05	conserved hypothetical protein	0	0.5606	YG5B_YEASTUncharacterized RNA-binding YGR250C	0.00646	0.49
TcIL3000_5_4940	zinc finger protein family member, putative	-1.8798	0.00137092	98	52.1333	-0.872077	5.62409	10.4004	0.00125989	0.00553489	zinc finger protein family member, putative (FIP1)	FIP1	1.24696e-14	fip1-like protein	6.43e-155	0.7175	FIP1_DANREPre-mRNA 3 -end-processing factor FIP1	7.24e-09	0.7
TcIL3000_7_5000	Protein Associated with Differentiation, putative	1.79079	7.30991e-05	485.8	869.967	0.91916	8.97207	13.478	0.000241373	0.00134151	Protein Associated with Differentiation, putative	PAD	4.37194e-13	unnamed protein product	0	0.84	LAT3_MOUSELarge neutral amino acids transporter small subunit 3	0.0432	0.49
TcIL3000_9_3810	hypothetical protein	-1.88761	0.00365291	41.15	21.8	-0.790608	4.41451	4.42275	0.0354629	0.086451	predicted zinc finger protein	ZF	1.10185e-13	anaphase promoting complex subunit protein	5.39e-106	0.7955	---NA---
TcIL3000_9_4140	predicted zinc finger protein	-1.20671	0.0196755	361.65	299.7	-0.193666	7.81475	0.819969	0.365189	0.510147	predicted zinc finger protein	ZF	2.29842e-13	zinc finger	1.2e-106	0.6925	RBP2A_PLAF7Reticulocyte-binding 2 homolog a	3.21e-13	0.59
TcIL3000.11.14360	nuclear RNA binding domain	-1.64684	3.35537e-11	2050.15	1244.9	-0.647293	10.0757	8.29817	0.00396851	0.0145541	RNA-binding protein (NRBD2)	NRBD2	5.21343e-17	rna binding protein	1.17e-138	0.818	PABP_DEBHAPolyadenylate-binding cytoplasmic and nuclear	5.49e-09	0.44
TcIL3000.11.15510	RNA-binding protein, putative	-1.76259	0.000138024	73.5	41.7	-0.732372	5.26963	7.22665	0.00718292	0.0237121	RNA-binding protein, putative (RBP39)	RBP39	1.14017e-05	cleavage stimulation factor subunit 2	5.06e-172	0.7255	CSTFT_MOUSECleavage stimulation factor subunit 2 tau variant	4.02e-10	0.45
TcIL3000.11.1650	hypothetical protein, conserved	1.55627	0.0401582	171.65	267.133	0.748882	7.33008	7.36768	0.00664064	0.0221868	zinc finger protein family member, putative (ZC3H41)	ZC3H41	1.00513e-53	conserved hypothetical protein	0	0.739	RH2_ARATHDEAD-box ATP-dependent RNA helicase 2	2.37e-10	0.5
TcIL3000.11.290	RNA-binding protein, putative	1.75955	0.00511618	79.85	140.5	0.863586	6.37386	12.0048	0.000530629	0.00266501	RNA-binding protein, putative	RBP	7.46933e-08	conserved hypothetical protein	0	0.696	RBM24_CHICKRNA-binding 24	0.0488	0.51
TcIL3000.11.6560	Nodulin-like, putative	1.41457	1.48396e-10	236.35	334.333	0.583867	7.69293	7.06474	0.00786159	0.0254222	Protein Associated with Differentiation (PAD2)	PAD2		unnamed protein product	0	0.6755	NFD4_ARATH NUCLEAR FUSION DEFECTIVE 4	3.72e-05	0.43
TcIL3000.11.8440	zinc finger CCCH domain containing protein 44	1.57906	5.68753e-08	110.15	173.933	0.748648	6.70258	12.6674	0.000372082	0.00197043	zinc finger CCCH domain containing protein 44 (ZC3H44)	ZC3H44	1.45651e-24	unnamed protein product	0	0.7595	DAGK_STAARDiacylglycerol kinase	0.00433	0.43
