# Supplementary material for: Expression profiling of Trypanosoma congolense genes during development in the tsetse fly vector Glossina morsitans morsitans
Source: Parasit Vectors. 2018 Jul 3;11:380. doi: 10.1186/s13071-018-2964-8 (PMC6029126; doi:10.1186/s13071-018-2964-8)
Supplement: Supplementary file 8 — Table S5. Expression analysis of T. congolense genes encoding cell surface proteins. (XLSX 90 kb) [file 13071_2018_2964_MOESM8_ESM.xlsx]

## Sheet: GPI-anchor proteins
		CLC Genomics results				EdgaR-results					T. brucei Blastn		NCBI Blastx			Swissprot Blastp			GPI-anchor prediction tools
Feature ID	TritrypDB Product Name	Fold Change (norm)	Baggerley's test: norm - FDR	PB-Infeced RPKM (Normalized)	Cardia-infected RPKM (Normalized)	logFC	logCPM	LR	Pvalue	FDR	Best Blast Hit (T.b. brucei 927 Lister)	Lowest E-value	Best Blast Hit (NCBI non-redundant database)	Lowest E-Value	sim mean	Blast Hits Swiss-Prot	e-Value	sim mean	FragAnchor	PredGPI	BigPI	Transmembrane	SignalP
TcIL3000_0_02370	Hypothetical protein, conserved	-11.0622	2.62717e-90	991.02	89.5861	-3.31492	9.42374	120.005	6.30903e-28	8.54531e-26	Unknown protein	-	deleted in azoospermia protein 2-like	7.43e-130	0.595	TI214_PINKO TIC 214	1.45e-17	0.49	xxx	xxx	x	No	Yes
TcIL3000_0_02860	Procyclin-like gene	17.9764	0	94.6353	1701.21	3.94548	9.58732	229.317	8.40139e-52	1.04943e-48	Unknown protein	-	adhesin-like protein	8.27e-75	0.648	BSL1_TRIVA surface bspA-like	5.42e-07	0.48	xx	xxx	No	1	Yes
TcIL3000_0_07210	GARP protein	4.74149	1.97221e-09	176.751	838.061	2.16262	6.82772	63.2154	1.85298e-15	6.31248e-14	BARP protein	0	glutamic acid alanine-rich protein	1.15e-105	0.8425	LAMC1_XENTRLaminin subunit gamma-1	1.14	0.43	xxx	xxx	x	1	Yes
TcIL3000_0_07340	Variant surface glycoprotein	2.40046	9.39336e-08	134.792	323.563	1.64558	8.2499	40.1616	2.33802e-10	4.19872e-09	Unknown protein	-	variant surface glycoprotein	0	0.62	---NA---	9.97e-24	0.58	xxx	x	x	No	Yes
TcIL3000_0_07360	Variant surface glycoprotein	-2.60716	5.3737e-05	89.471	34.3175	-1.01174	6.39778	18.0637	2.13636e-05	0.000155048	Unknown protein	-	variant surface glycoprotein	0	0.5436	VSY3_TRYCOVariant surface glyco	2.23	0.45	x	xxx	No	No	Yes
TcIL3000_0_09160	Expression site-associated gene 4 (ESAG4) protein, putative (fragment)	9.02059	0	20.3488	183.558	3.10595	6.76679	149.564	2.15926e-34	6.0686e-32	receptor-type adenylate cyclase GRESAG 4, putative	6.71628e-16	receptor-type adenylate cyclase gresag	0	0.784	CYA4_TRYBBReceptor-type adenylate cyclase ESAG 4			xxx	xx	x	1	No
TcIL3000_0_09500	Trans-sialidase	4.30881	0.000218329	18.4338	79.4278	0.965584	4.12035	3.17248	0.0748888	0.156749	trans-sialidase, putative,neuraminidase, putative	8.06586e-06	trans-sialidase	0	0.95	TCNA_TRYCRSialidase	0.00282	0.47	xx	xxx	x	No	Yes
TcIL3000_0_11630	Hypothetical protein	-2.07354	0.000359013	130.422	62.898	-0.777846	5.45867	7.14594	0.00751338	0.024712	Unknown protein	-	variant surface glycoprotein	2.23e-94	0.7165	VSI3_TRYBBVariant surface glyco ILTAT			xx	No	x	No	No
TcIL3000_0_12850	Variant surface glycoprotein	-3.27283	2.07131e-13	185.686	56.7356	-0.970875	6.19321	10.4889	0.00120096	0.00529666	Unknown protein	-	variant surface glycoprotein	0	0.5315	DEFL_STAAWPeptide deformylase-like	3.59	0.4	xx	xx	No	No	Yes
TcIL3000_0_15610	Hypothetical protein, conserved	-2.47195	2.08889e-06	6863.43	2776.52	-1.0599	9.9236	17.7634	2.50143e-05	0.00017832	Unknown protein	-	epimastigote stage-specific gpi-anchored surface glycoprotein	6.87e-57	0.9967	GCSP_DECARGlycine dehydrogenase (decarboxylating)	0.0203	0.41	xx	No	x	No	No
TcIL3000_0_17670	Variant surface glycoprotein	-2.66419	1.26498e-05	98.9396	37.1369	-1.1879	5.32123	15.6038	7.80994e-05	0.000490499	Unknown protein	-	variant surface glycoprotein	0	0.528	DEFL_STAAWPeptide deformylase-like	2.97	0.46	xx	xx	No	No	Yes
TcIL3000_0_21990	Trans-sialidase, putative	1.97314	2.10539e-07	28.1734	55.5901	0.908239	6.8036	18.3147	1.87252e-05	0.000138129	Unknown protein	-	trans-sialidase	0	0.5245	TCNA_TRYCRSialidase	1.11	0.43	xxx	xxx	x	No	Yes
TcIL3000_0_22400	Hypothetical protein, conserved	-2.88214	4.8559e-06	95.5476	33.1516	-1.15908	4.59297	6.95383	0.00836397	0.0269962	Unknown protein	-	unnamed protein product	6.59e-64	0.98	OR19A_DROMEOdorant receptor 19a	4.53e-33	0.61	xxx	No	x	3	No
TcIL3000_0_26030	BARP protein	2.35988	2.10993e-11	203.684	480.671	1.16959	8.19633	20.1835	7.03571e-06	5.83494e-05	Unknown protein	-	barp protein	1.77e-104	0.8295	---NA---	3.14e-14	0.44	xxx	xxx	x	No	Yes
TcIL3000_0_26270	Trypanosomal VSG domain containing protein, putative	-18.6974	2.03696e-06	31.1096	1.66385	-4.01748	4.09436	44.674	2.3273e-11	4.86311e-10	Unknown protein	-	variant surface glycoprotein	0	0.661	---NA---	0	0.78	No	xxx	x	No	Yes
TcIL3000_0_27400	Expression site-associated gene 4 (ESAG4) protein, putative	-2.16936	0.00243575	84.1423	38.7866	-0.861497	5.95451	12.0144	0.000527924	0.00262027	receptor-type adenylate cyclase, putative,adenylyl cyclase, putative,expression site-associated protein (ESAG), putative,expression site-as	1.14061e-22	receptor-type adenylate cyclase gresag	0	0.742	CYAA_TRYEQReceptor-type adenylate cyclase (Fragment)	3.25	0.35	xx	xx	No	1	No
TcIL3000_0_29140	Variant surface glycoprotein	-39.306	1.26887e-06	29.4967	0.750437	-4.18714	4.14133	54.1867	1.82312e-13	5.03576e-12	Unknown protein	-	variant surface glycoprotein	0	0.6685	VSWB_TRYBRVariant surface glyco WRATAT B	0.0142	0.43	xxx	xxx	x	1	Yes
TcIL3000_0_33650*	Transferrin receptor-like, PAG-like	-2.75644	0.00281026	47.0237	17.0596	-0.799407	3.6594	3.09192	0.0786819	0.162971	Unknown protein	-	transferrin receptor- pag-like	0	0.7735	PAG1_TRYBB PAG1	1.65e-31	0.49	xxx	xx	No	No	Yes
TcIL3000_0_35240	Hypothetical protein, conserved	-2.7384	3.2833e-10	369.217	134.83	-0.925842	6.59232	1.99282	0.158046	0.276108	Unknown protein	-	hypothetical protein, unlikely	1.04e-59	1	---NA---	9.17	0.56	x	No	x	2	No
TcIL3000_0_37630	Variant surface glycoprotein (VSG, atypical), putative	-2.17005	0.00827908	80.1145	36.9183	-0.831631	5.81646	9.5252	0.00202669	0.00824017	Unknown protein	-	variant surface glycoprotein	0	0.491	VSY3_TRYCOVariant surface glyco	1.48	0.42	xx	No	x	No	No
TcIL3000_0_39220*	Hypothetical protein, conserved	5.00025	1.19597e-09	6.18026	30.9028	0.360361	4.25383	0.781339	0.376732	0.521393	Unknown protein	-	protein	5.09e-143	0.4905	PIR3_YEAS7Cell wall manno PIR3	2.96e-13	0.38	xx	xx	No	No	No
TcIL3000_0_41650	Hypothetical protein	2.34426	0	64.7771	151.855	1.70686	6.05485	43.5343	4.16589e-11	8.30372e-10	Unknown protein	-	golgi lysosome glycoprotein 1	4.09e-93	0.815	NPC2_CAEELNiemann-Pick C1 homolog 2	0.0997	0.41	x	No	x	1	No
TcIL3000_0_44390	Transferrin receptor-like, PAG-like	-3.06153	1.55687e-12	198.651	64.8864	-1.41969	7.33319	46.0557	1.14938e-11	2.52863e-10	Unknown protein	-	transferrin receptor- pag-like	0	0.584	PAG1_TRYBB PAG1	2.23e-05	0.39	x	x	No	No	Yes
TcIL3000_0_47400	Putative cell surface-expressed gene family	4.33802	0	169.216	734.063	2.49414	8.73169	86.613	1.31977e-20	9.57205e-19	Unknown protein	-	cell surface-expressed gene family	5.78e-106	0.82	TI214_PINKO TIC 214	0.0179	0.53	xxx	xxx	x	No	No
TcIL3000_0_47410	Putative cell surface-expressed gene family	3.80381	0	130.903	497.931	2.55017	8.28367	73.7082	9.05631e-18	4.57794e-16	Unknown protein	-	cell surface-expressed gene family	1.39e-106	0.826	---NA---	0	0.8	xxx	xxx	x	No	No
TcIL3000_0_47420	Hypothetical protein (iii subfamily)	7.39136	0	570.688	4218.16	2.59453	6.19308	83.7936	5.49214e-20	3.2326e-18	Unknown protein	-	cell surface-expressed gene family	2.1e-104	0.828	---NA---	3.47e-171	0.77	xxx	xxx	x	No	No
TcIL3000_0_48730	Transferrin receptor-like, PAG-like (pseudogene)	-2.23497	0.0358339	42.9043	19.1968	-0.630834	5.98493	5.80891	0.0159452	0.0455972	Unknown protein	-	transferrin receptor- pag-like	0	0.9155	PAG1_TRYBB PAG1			xxx	xx	No	3	No
TcIL3000_0_49100	Variant surface glycoprotein	-3.06754	0.00143697	43.2618	14.1031	-1.33643	5.22491	20.2071	6.94936e-06	5.64078e-05	Unknown protein	-	variant surface glycoprotein	0	0.766	CARB_MYCSSCarbamoyl-phosphate synthase large chain	0.293	0.48	xx	xxx	No	No	Yes
TcIL3000_0_50860	Laminin-like protein, putative	-4.09207	3.24441e-10	107.457	26.2598	-1.67975	5.93974	32.6328	1.11323e-08	1.50059e-07	Unknown protein	-	brucei -specific protein	0	0.68	DZI1L_MOUSEZinc finger DZIP1L	2.72	0.47	xx	xx	x	No	Yes
TcIL3000_0_51730	Trypanosome variant surface glycoprotein (A-type), putative	-4.19509	0.000489339	36.1401	8.61486	-1.8855	4.8293	23.8443	1.04448e-06	9.95933e-06	Unknown protein	-	brucei -specific protein	0	0.775	BL1S2_NEMVEBiogenesis of lysosome-related organelles complex 1 subunit 2	1.07	0.44	x	xxx	x	No	Yes
TcIL3000_0_53640	Procyclin-like gene	18.1017	0	447.039	8092.16	4.18133	11.4858	232.089	2.08835e-52	2.93465e-49	Unknown protein	-	zinc-binding dehydrogenase family protein	7.1e-10	0.5653	BSL1_TRIVA surface bspA-like	6.24e-19	0.47	xx	xxx	No	2	Yes
TcIL3000_0_53810	Hypothetical protein, conserved	-2.86422	1.65461e-06	3342.69	1167.05	-1.13387	8.09629	18.5241	1.67769e-05	0.000124988	Unknown protein	-	epimastigote stage-specific gpi-anchored surface glycoprotein	1.06e-113	0.9186	SMC4_HUMANStructural maintenance of chromosomes 4	0.0889	0.38	xx	No	x	No	No
TcIL3000_0_59380	Hypothetical protein, conserved	-3.34425	1.43134e-24	390.648	116.812	-1.32335	6.48746	8.36352	0.00382828	0.0140984	Unknown protein	-	hypothetical protein, unlikely	1.5e-72	1	BIMA_EMENI bimA	4.02	0.56	xx	xx	No	No	No
TcIL3000_0_59570	Putative cell surface-expressed gene family	4.45241	0	167.62	746.311	2.50997	8.74689	73.7698	8.7779e-18	4.47596e-16	Unknown protein	-	cell surface-expressed gene family	5.69e-106	0.82	TI214_PINKO TIC 214	2.25	0.4	xxx	xxx	x	No	No
TcIL3000_0_59580	Expression site- associated gene (ESAG) protein, putative	-2.43086	0.00313678	58.8289	24.2008	-1.1263	4.05935	7.46171	0.00630252	0.0213253	Unknown protein	-	expression site-associated gene	0	0.558	HTPG_EHRCJChaperone			xxx	xxx	No	No	Yes
TcIL3000_0_60830	GARP protein	5.70626	8.57045e-11	239.034	1363.99	2.55011	6.15289	61.1034	5.41536e-15	1.7801e-13	BARP protein	0	glutamic acid alanine-rich protein	3.01e-105	0.8445	---NA---	0.000112	0.46	xxx	xxx	x	No	Yes
TcIL3000_0_60840	GARP protein	8.19355	3.35766e-07	119.517	979.27	2.20633	5.73653	38.5648	5.29668e-10	8.9956e-09	BARP protein	0	glutamic acid alanine-rich protein	2.81e-103	0.8405	---NA---	2.48	0.38	xxx	xxx	x	1	Yes
TcIL3000_0_60850	GARP protein	3.85069	0.000469516	131.301	505.598	2.66632	4.76868	31.7172	1.78335e-08	2.33664e-07	BARP protein	0	glutamic acid alanine-rich protein	3.23e-106	0.8455	---NA---	0.515	0.54	xxx	xxx	x	No	Yes
TcIL3000_1_1170	Hypothetical protein, conserved	2.69057	0	84.1568	226.429	2.03197	7.21949	58.7306	1.80812e-14	6.06707e-13	Unknown protein	-	cell surface-expressed gene family	2.03e-104	0.828	---NA---	0.334	0.4	xxx	xxx	x	No	Yes
TcIL3000_1_1180	Hypothetical protein, conserved	4.08145	0	175.602	716.709	2.41835	8.7262	80.4188	3.02894e-19	1.86152e-17	Unknown protein	-	cell surface-expressed gene family	5.52e-106	0.82	TI214_PINKO TIC 214	0.353	0.49	xxx	xxx	x	No	Yes
TcIL3000_10_1550	Syntaxin, putative	-2.43145	0.00136085	144.206	59.3087	-1.2131	6.30706	19.2175	1.16639e-05	8.95784e-05	Unknown protein	-	syntaxin	5.87e-138	0.678	SYP61_ARATHSyntaxin-61			xxx	No	x	1	No
TcIL3000_10_2930	Haptoglobin-hemoglobin receptor	-4.93184	0	5170.24	1048.34	-2.37064	12.0134	105.542	9.2902e-25	9.24252e-23	Unknown protein	-	achain the haptoglobin-hemoglobin receptor of trypanosoma congolense	0	0.75	LAMC1_XENTRLaminin subunit gamma-1	7.27e-07	0.41	xx	xxx	x	No	Yes
TcIL3000_10_3820	Dolichyl-phosphate beta-D-mannosyltransferase precursor, putative	-2.33245	0.000574493	86.5237	37.0956	-0.956337	6.16973	15.6528	7.61018e-05	0.00047983	dolicholphosphate-mannose synthase, putative (DPMS)	6.76567e-17	dolicholphosphate-mannose synthase	0	0.857	DPM1_YEASTDolichol-phosphate mannosyltransferase	0.0122	0.43	xxx	No	x	1	No
TcIL3000_10_6340	ATP-binding cassette protein, putative	2.09184	9.07056e-15	50.7799	106.224	0.852526	7.76082	16.0734	6.09335e-05	0.000395277	ATP-binding cassette protein, putative	5.04303e-16	atp-binding cassette	0	0.665	ABCG2_MACMUATP-binding cassette sub-family G member 2	1.87	0.53	xxx	No	x	6	No
TcIL3000_10_850	Enriched in surface-labeled proteome protein 6	-2.75698	0.000402001	62.6805	22.7352	-0.904701	5.50269	8.31722	0.00392709	0.014404	Unknown protein	-	unnamed protein product	0	0.66	FAR1_LOALOFatty-acid and retinol-binding 1	2.55	0.44	x	xx	No	No	Yes
TcIL3000_4_350	Hypothetical protein, conserved	-2.33984	0.000108099	229.476	98.0732	-0.735096	5.91687	6.38606	0.011502	0.0349004	Unknown protein	-	hypothetical protein, unlikely	1.57e-73	1	---NA---	0.673	0.46	xx	xx	No	2	Yes
TcIL3000_5_2400	Hypothetical protein, conserved	-2.77936	3.07194e-09	160.687	57.8144	-1.34477	5.27608	20.24	6.83081e-06	5.55395e-05	Unknown protein	-	hypothetical protein, unlikely	2.59e-57	1	ITPR1_BOVINInositol 1,4,5-trisphosphate receptor type 1	1.04e-40	0.48	xx	x	No	1	No
TcIL3000_6_1210	S1/P1 nuclease, putative	-2.6606	9.00694e-19	371.591	139.665	-1.22827	8.03718	38.5587	5.31318e-10	8.9956e-09	Unknown protein	-	single strand-specific	0	0.6045	ENDO4_ARATHEndonuclease 4	3.58e-91	0.77	xxx	xxx	x	No	Yes
TcIL3000_6_3260*	Peptidyl-tRNA hydrolase PTH2, putative	-2.51146	0.00276681	67.375	26.827	-0.550062	4.25538	1.35163	0.244993	0.382253	Unknown protein	-	peptidyl-trna pth2 family	6.94e-126	0.609	PTH_PYRFUPeptidyl-tRNA hydrolase	6.44e-13	0.45	x	x	No	1	No
TcIL3000_7_160	Hypothetical protein	-13.3407	1.2817e-167	2090.99	156.738	-3.20924	8.71449	82.3125	1.16185e-19	6.56358e-18	Unknown protein	-	deleted in azoospermia protein 2-like	7.75e-101	0.574	XYNB_NEOPAEndo-1,4-beta-xylanase B	0	0.78	xxx	No	x	No	No
TcIL3000_7_3440	Hypothetical protein	-7.76165	2.2098e-148	1382.2	178.081	-2.97546	9.65724	168.928	1.26827e-38	5.4838e-36	Unknown protein	-	unnamed protein product	0	1	SLYX_SHELP homolog	1.7e-64	0.58	xx	xxx	No	No	Yes
TcIL3000_8_230	Paraflagellar rod component, putative (PFC5)	-4.55318	2.03018e-91	1304.31	286.462	-1.55636	8.15716	12.5118	0.000404379	0.00208056	Unknown protein	-	hypothetical protein, unlikely	3.89e-51	1	---NA---	1.16	0.48	xxx	No	x	3	No
TcIL3000_8_430	Hypothetical protein	-3.23041	2.14934e-09	131.846	40.8139	-1.52047	5.34848	12.3441	0.000442385	0.00224022	hypothetical protein, unlikely	1.68711e-05	hypothetical protein, unlikely	3.18e-48	1	MPH2_YEASTAlpha-glucosides permease MPH2	0.000374	0.41	x	No	x	1	No
TcIL3000_8_530	Hypothetical protein	-4.49005	1.10606e-59	1029.79	229.35	-1.83739	5.47189	20.0984	7.35578e-06	5.94064e-05	Unknown protein	-	epimastigote stage-specific gpi-anchored surface glycoprotein	1.46e-71	0.9257	---NA---	0.000221	0.51	x	No	x	No	No
TcIL3000_8_620	Hypothetical protein	2.16183	0	100.35	216.939	0.939243	7.04192	20.3817	6.34348e-06	5.20156e-05	hypothetical protein, conserved	1.30685e-07	protein phosphatase	6.95e-82	0.6247	H2B_YARLIHistone H2B	6.57e-104	0.81	x	xx	No	2	No
TcIL3000_9_5570	Hypothetical protein	5.51932	0	59.485	328.317	2.90549	7.6298	134.566	4.10842e-31	7.82828e-29	Unknown protein	-	unnamed protein product	2.97e-136	1	RRBP1_MOUSERibosome-binding 1	3.21e-28	0.45	xxx	xxx	x	No	Yes
TcIL3000.11.15180	Hypothetical protein, conserved	14.8635	5.43435e-08	1.68498	25.0446	3.33922	6.01394	84.2354	4.39235e-20	2.59889e-18	Unknown protein	-	---NA---			TYW4_NEUC wybutosine-synthesizing 4	9.24e-17	0.43	xxx	xxx		No	No
TcIL3000.11.390	Hypothetical protein, conserved	2.57951	0	32.8571	84.7551	1.45721	8.32287	48.9723	2.59599e-12	6.18384e-11	Unknown protein	-	60s ribosomal protein l7a	0	0.6167	---NA---	2.99	0.56	x	x	No	No	No
TcIL3000.11.9300	Cation transporter, putative	-2.85723	5.23963e-12	228.071	79.8223	-1.35068	7.73299	41.2141	1.36433e-10	2.50618e-09	cation transporter, putative	4.69396e-09	cation transporter	0	0.6855	ZIP5_ARATHZinc transporter 5	3.28	0.54	x	x	No	8	No
* Genes that were only differentially expressed by CLC-genomics

## Sheet: Transmembrane proteins
		CLC Genomics				EdgaR-results					T. brucei Blastn		NCBI Blastx			Swissprot Blastp
Feature ID	TritrypDB Product Name	Fold Change (norm)	Baggerley's test: norm - FDR	PB-Infeced RPKM (Normalized)	Cardia-infected RPKM (Normalized)	logFC	logCPM	LR	Pvalue	FDR	Best Blast Hit (T.b. brucei 927 Lister)	Lowest E-value	Best Blast Hit (NCBI non-redundant database)	Lowest E-Value	sim mean	Blast Hits Swiss-Prot	e-Value	sim mean
TcIL3000_0_00110	hypothetical protein	2.06433	1.12079e-09	297.581	614.307	1.36495	8.30246	32.5945	1.13535e-08	1.52857e-07	Unknown protein	-	unnamed protein product	1.01e-120	1	SNG1_YEASTNitrosoguanidine resistance SNG1	2.02e-37	0.63
TcIL3000_0_00120	amino acid transporter, putative	7.79269	0	53.6071	417.743	3.04973	8.91513	142.325	8.25817e-33	2.01823e-30	amino acid transporter, putative	8.31397e-48	amino acid	0	0.85	S38A6_DANREProbable sodium-coupled neutral amino acid transporter 6	2.64e-53	0.49
TcIL3000_0_00660	palmitoyl acyltransferase 12, putative	4.39469	4.68138e-07	12.9786	57.0367	1.42801	5.60791	19.0732	1.25801e-05	9.61421e-05	palmitoyl acyltransferase Unknown product2, putative	8.07026e-07	dhhc zinc finger domain-like protein	0	0.5315	ZDHC9_HUMANPalmitoyltransferase ZDHHC9	7.28	0.54
TcIL3000_0_01260	hypothetical protein, conserved	9.35589	1.28771e-12	4.62919	43.3102	2.52969	5.29939	46.9301	7.35636e-12	1.67071e-10	hypothetical protein, conserved	1.19252e-11	unnamed protein product	0	0.6364	DYHC_SCHPODynein heavy cytoplasmic
TcIL3000_0_02830	expression site-associated gene 4 (ESAG4) protein, putative	6.75921	0	14.3274	96.8421	2.65288	6.756	114.213	1.17047e-26	1.35654e-24	receptor-type adenylate cyclase GRESAG 4, putative,expression site-associated gene 4 (ESAG4) protein, putative,expression site-associated	9.20722e-13	expression site-associated gene 4 protein	0	0.781	CYA4_TRYBBReceptor-type adenylate cyclase ESAG 4
TcIL3000_0_03040*	target SNARE, putative	-2.83208	2.89687e-05	81.2882	28.7026	-0.652845	2.95587	0.99643	0.318176	0.461898	target SNARE, putative	1.37033e-08	qa-snare protein	0	0.6695	STX1A_CAEELSyntaxin-1A homolog	0.0253	0.43
TcIL3000_0_03060	Transferrin receptor-like, PAG-like (fragment)	-2.97761	0.00564311	47.3838	15.9134	-1.47002	5.24857	21.0337	4.51266e-06	3.81152e-05	Unknown protein	-	transferrin receptor- pag-like	0	0.575	PAG1_TRYBB PAG1	1.45e-15	0.37
TcIL3000_0_03600	cysteine peptidase C (CPC)	-2.59022	8.95229e-13	269.584	104.078	-1.50342	6.80252	52.1178	5.22702e-13	1.34467e-11	cysteine peptidase C (CPC),CPC cysteine peptidase, Clan CA, family CUnknown product, Cathepsin B-like (TbcatB)	0.000221465	cathepsin b-like protease	0	0.911	CATB_MACFACathepsin B	1.69e-21	0.4
TcIL3000_0_05640	hypothetical protein, conserved	3.14475	0	97.1824	305.614	1.78259	8.71021	61.5115	4.40161e-15	1.46834e-13	Unknown protein	-	unnamed protein product	0	0.5575	Y2745_MYCTAUPF0678 fatty acid-binding MRA_2745	0.215	0.55
TcIL3000_0_05730	hypothetical protein, conserved (fragment)	6.01822	0	29.0285	174.7	3.96002	7.5761	177.65	1.57958e-40	8.45603e-38	Unknown protein	-	unnamed protein product, partial	0	0.613	FAD5A_DICDIDelta(5) fatty acid desaturase A	6.78	0.51
TcIL3000_0_06720	hypothetical protein	-5.45517	8.0798e-12	97.0753	17.7951	-2.36545	5.39458	63.3383	1.74085e-15	5.94853e-14	Unknown protein	-	unnamed protein product	3.43e-120	1	DB132_GORGOBeta-defensin 132	0.136	0.5
TcIL3000_0_06950	folate transporter, putative	2.71415	9.34375e-06	669.207	1816.32	1.1822	11.7452	16.3025	5.39922e-05	0.000355694	folate transporter, putative,expression site-associated gene Unknown product0 (ESAGUnknown product0) protein, putative	4.5811e-47	expression site-associated gene 10 protein	0	0.8125	FBT2_ARATHProbable folate-biopterin transporter 2	0.676	0.47
TcIL3000_0_07220	expression site-associated gene 4 (ESAG4) protein, putative (fragment)	8.48329	1.87373e-13	3.4902	29.6084	2.52385	5.12196	51.9104	5.80932e-13	1.48766e-11	receptor-type adenylate cyclase, putative	9.68486e-09	expression site-associated gene	0	0.72	CYA4_TRYBBReceptor-type adenylate cyclase ESAG 4	5.57	0.44
TcIL3000_0_08580	65 kDa invariant surface glycoprotein-like protein	-2.10923	0.0107287	68.5858	32.5171	-1.15777	6.25511	24.1895	8.73091e-07	8.44689e-06	Unknown protein	-	65 kda invariant surface glyco protein	0	0.6733	EFG_STRR6Elongation factor G
TcIL3000_0_09250	expression site-associated gene 4 (ESAG4) protein, putative	10.1477	0.00203283	3.5287	35.8081	3.69238	6.02167	66.2871	3.89795e-16	1.44147e-14	receptor-type adenylate cyclase GRESAG 4, putative	2.78246e-28	receptor-type adenylate cyclase gresag	0	0.8775	CYA4_TRYBBReceptor-type adenylate cyclase ESAG 4	1.22e-43	0.57
TcIL3000_0_09970	hypothetical protein, conserved	-3.93456	1.09043e-19	317.102	80.5941	-2.15834	6.63372	37.9483	7.2643e-10	1.19744e-08	Unknown protein	-	unnamed protein product	8.51e-84	0.975	OCTB3_DROMEOctopamine receptor beta-3R	5.09	0.54
TcIL3000_0_09980	hypothetical protein, conserved	-6.31325	1.47679e-100	859.929	136.21	-1.80076	7.87385	28.6981	8.45877e-08	9.89527e-07	Unknown protein	-	unnamed protein product	2.3e-35	0.99	AB52G_ORYSJABC transporter G family member 52	2.71	0.41
TcIL3000_0_13340	folate transporter, putative	2.56678	4.10641e-08	19.5724	50.2382	1.74322	6.47371	41.8885	9.66299e-11	1.81354e-09	pteridine transporter, putative	1.73988e-06	pteridine transporter	0	0.7065	FBT2_ARATHProbable folate-biopterin transporter 2	0.000177	0.42
TcIL3000_0_13740	hypothetical protein, conserved	2.53991	0	111.942	284.323	1.25806	7.21323	32.7648	1.04009e-08	1.41387e-07	Unknown protein	-	unnamed protein product	0	0.6925	---NA---
TcIL3000_0_13930	amino acid transporter 10, putative	2.2773	9.82936e-07	127.673	290.75	0.751197	6.28957	8.14515	0.00431766	0.0156024	amino acid transporter Unknown product, putative (AATPUnknown product)	1.53855e-21	amino acid transporter	0	0.871	S38A1_RATSodium-coupled neutral amino acid transporter 1	2.7e-07	0.58
TcIL3000_0_13950	amino acid transporter 10, putative	6.73029	0	11.966	80.535	2.76091	5.08978	55.6836	8.5126e-14	2.45381e-12	amino acid transporter, putative	2.30894e-17	amino acid	0	0.845	S38A1_RATSodium-coupled neutral amino acid transporter 1	0.536	0.54
TcIL3000_0_13970	amino acid transporter 10, putative	3.65229	0.000683852	123.08	449.526	2.45594	6.36861	56.8606	4.67818e-14	1.384e-12	amino acid transporter Unknown product, putative (AATPUnknown product)	6.31131e-24	amino acid transporter	0	0.8805	S38A1_RATSodium-coupled neutral amino acid transporter 1	1.64e-101	0.62
TcIL3000_0_14520	hypothetical protein, conserved	-3.3005	8.77121e-91	2687.54	814.283	-1.6933	8.65081	58.464	2.07048e-14	6.37708e-13	Unknown protein	-	unnamed protein product	4.53e-77	0.9933	---NA---	1.14e-55	0.47
TcIL3000_0_16450	expression site-associated gene 4 (ESAG4) protein, putative	6.67737	0	22.8789	152.77	2.94587	6.82215	134.821	3.61247e-31	7.00196e-29	receptor-type adenylate cyclase GRESAG 4, putative	7.44222e-32	---NA---			CYA4_TRYBBReceptor-type adenylate cyclase ESAG 4
TcIL3000_0_17840	hypothetical protein, conserved	6.50607	9.81367e-13	4.80687	31.2738	1.90375	3.73942	15.5911	7.86244e-05	0.000493521	Unknown protein	-	conserved hypothetical protein	0	0.596	RPN7_SCHPOProbable 26S proteasome regulatory subunit rpn7	3.71e-48	0.48
TcIL3000_0_18160	Trypanosomal VSG domain containing protein, putative (fragment)	-8.91586	1.02378e-59	401.31	45.0109	-2.71781	7.12451	92.1534	8.02122e-22	5.78042e-20	Unknown protein	-	variant surface glycoprotein	9.05e-169	0.471	VSWB_TRYBRVariant surface glyco WRATAT B	3.77	0.54
TcIL3000_0_18580*	hypothetical protein	-3.19879	7.26935e-30	434.837	135.938	-0.441046	6.30382	1.1594	0.28159	0.421522	Unknown protein	-	unnamed protein product	1.1e-108	1	---NA---	2.28e-07	0.49
TcIL3000_0_19060	expression site-associated gene 4 (ESAG4) protein, putative	9.55645	0	26.3454	251.768	3.0007	7.25734	154.422	1.87281e-35	6.01548e-33	receptor-type adenylate cyclase GRESAG 4, putative	3.05289e-34	---NA---			CYA4_TRYBBReceptor-type adenylate cyclase ESAG 4	0.762	0.5
TcIL3000_0_19690	hypothetical protein, conserved (fragment)	3.83243	5.97644e-07	8.7767	33.6361	1.24802	5.15607	13.4547	0.000244395	0.00133373	Unknown protein	-	unnamed protein product, partial	0	0.5845	NU2M_CANALNADH-ubiquinone oxidoreductase chain 2	0.623	0.4
TcIL3000_0_19950	hypothetical protein	-3.89101	1.81419e-22	261.154	67.1172	-2.04145	6.6623	79.0825	5.95692e-19	3.04399e-17	NADH-ubiquinone oxidoreductase c, putative	0.000105831	unnamed protein product	1.39e-112	1	YB63_SCHPOUncharacterized FAD-binding	3.75	0.46
TcIL3000_0_19960*	hypothetical protein	-2.57764	4.15338e-25	823.03	319.296	-0.8111	8.27599	4.13697	0.0419563	0.0991117	Unknown protein	-	unnamed protein product	5.84e-52	1	---NA---	1.51	0.43
TcIL3000_0_23010	RING-variant domain containing protein, putative	9.03851	0.000179339	4.13989	37.4184	1.65436	4.35532	12.6921	0.000367203	0.00191826	hypothetical protein, conserved	1.51213e-10	unnamed protein product	0	0.6885	MARH3_XENLAE3 ubiquitin- ligase MARCH3	5.97e-52	0.58
TcIL3000_0_23420	expression site-associated gene 4 (ESAG4) protein, putative	4.66512	5.56725e-08	18.2264	85.0282	2.19624	6.58314	64.3852	1.02322e-15	3.60597e-14	receptor-type adenylate cyclase GRESAG 4, putative	6.45871e-20	receptor-type adenylate cyclase gresag	0	0.7095	CY41_TRYBBReceptor-type adenylate cyclase GRESAG	0.566	0.7
TcIL3000_0_24060	hypothetical protein, conserved	-4.58732	1.27057e-151	1484.05	323.511	-1.42922	6.28716	17.2686	3.24504e-05	0.000224912	Unknown protein	-	epimastigote stage-specific gpi-anchored surface glycoprotein	2.39e-25	1	---NA---	0.691	0.45
TcIL3000_0_25120	trans-sialidase, putative	2.35526	3.98553e-05	47.6329	112.188	1.5642	7.93801	34.1674	5.05679e-09	7.26962e-08	Unknown protein	-	trans-sialidase	0	0.509	8511_TRYCRSialidase 85-	1.45e-05	0.47
TcIL3000_0_26130	Histidine kinase-, DNA gyrase B-, and HSP90-like ATPase/Hsp90 protein, putative	2.20055	4.39823e-11	670.71	1475.93	1.20726	10.6428	25.3826	4.70143e-07	4.80049e-06	Heat shock protein 83, putative	9.4021e-174	heat shock protein	0	0.926	HSP85_TRYCRHeat shock-like 85 kDa	0.505	0.46
TcIL3000_0_28850	Transferrin receptor-like, PAG-like (pseudogene)	-2.16016	0.0852616	34.3245	15.8898	-1.14684	5.22917	15.2275	9.53045e-05	0.000584195	Unknown protein	0	transferrin receptor- pag-like	0	0.9085	PAG1_TRYBB PAG1	7.08e-136	0.75
TcIL3000_0_29870	ABC transporter, putative	4.28988	0	38.9128	166.931	2.19568	6.77613	85.2475	2.63259e-20	1.60846e-18	ABC transporter, putative	1.14225e-15	abc transporter	0	0.7475	WHITE_ANOGA white	1.11	0.5
TcIL3000_0_30940	ABC transporter, putative	2.91921	4.15866e-10	30.3753	88.672	1.39782	7.77625	35.4629	2.59956e-09	3.90177e-08	ABC transporter, putative	1.01121e-05	abc transporter	0	0.6185	ABCB1_DICDIABC transporter B family member 1	1.5e-82	0.8
TcIL3000_0_32120	hypothetical protein	2.25408	0.000196084	72.9415	164.416	1.19324	6.46888	20.1812	7.0442e-06	5.70539e-05	Unknown protein	-	unnamed protein product	5.29e-74	1	---NA---	1.1	0.4
TcIL3000_0_33420	hypothetical protein, conserved	-5.13477	1.84021e-10	88.8487	17.3033	-1.91292	6.78484	40.7014	1.7736e-10	3.22635e-09	Unknown protein	-	unnamed protein product	0	0.7045	---NA---	4.41e-09	0.76
TcIL3000_0_34290	hypothetical protein, conserved	5.95908	1.60729e-07	11.1643	66.5293	1.05829	3.99967	6.57516	0.0103412	0.0320351	Unknown protein	-	unnamed protein product	6.84e-88	0.966	HXA3A_DANREHomeobox Hox-A3a	2.37	0.6
TcIL3000_0_34980	Nodulin-like, putative	2.39425	0	89.9726	215.417	1.26285	8.50114	36.0858	1.88814e-09	2.92375e-08	hypothetical protein, conserved	3.4215e-32	unnamed protein product	0	0.719	NFD4_ARATH NUCLEAR FUSION DEFECTIVE 4	1.12	0.43
TcIL3000_0_35140*	hypothetical protein, conserved	-2.98804	0.0247763	24.3044	8.1339	-0.358156	3.7667	0.516406	0.472379	0.61114	Unknown protein	-	unnamed protein product	0	0.621	YD6C_SCHPOUncharacterized protein C17G8.12
TcIL3000_0_35890	expression site-associated gene 4 (ESAG4) protein, putative	28.1134	0.0187803	1.45785	40.9853	3.90921	5.20831	45.8823	1.25574e-11	2.73585e-10	receptor-type adenylate cyclase GRESAG 4, putative	9.87524e-22	---NA---			CYA4_TRYBBReceptor-type adenylate cyclase ESAG 4	5.06e-157	0.63
TcIL3000_0_36340	hypothetical protein, conserved	5.92323	3.56423e-07	7.60462	45.0439	2.33567	5.57702	43.3063	4.68073e-11	9.21554e-10	hypothetical protein, conserved	1.18785e-11	unnamed protein product	0	0.635	DYHC_SCHPODynein heavy cytoplasmic	2.27e-09	0.52
TcIL3000_0_38630	hypothetical protein	-2.76039	1.40407e-06	148.056	53.6361	-1.16898	6.99521	24.8131	6.31669e-07	6.28984e-06	Unknown protein	-	unnamed protein product	0	1	G3PC1_MAIZEGlyceraldehyde-3-phosphate dehydrogenase cytosolic	2.75e-52	0.77
TcIL3000_0_39690	Unknown proteins	-2.99529	1.21034e-10	271.932	90.7863	-1.44096	6.65163	14.7342	0.000123779	0.000732381	Unknown protein	-	hypothetical protein, unlikely	7.06e-51	1	PKS3_DICDIProbable polyketide synthase 3	1.75e-19	0.44
TcIL3000_0_41140*	hypothetical protein, conserved	-4.21456	5.43282e-28	2056.34	487.914	-1.24879	7.93373	4.507	0.0337563	0.0832029	Unknown protein	-	unnamed protein product	7.78e-49	1	ZC3H3_HUMANZinc finger CCCH domain-containing 3	8.53e-09	0.55
TcIL3000_0_41670	Unknown proteins	-2.55119	3.61817e-19	847.579	332.229	-1.20192	6.87125	26.8705	2.17552e-07	2.35846e-06	Unknown protein	-	hypothetical protein, unlikely	1.58e-82	0.945	---NA---	3.91e-06	0.47
TcIL3000_0_42190	invariant surface glycoprotein, putative	-3.73969	0.000500181	40.1657	10.7404	-1.26997	5.13065	10.5403	0.00116801	0.00516552	Unknown protein	-	65 kda invariant surface	0	0.53	---NA---	1.99e-37	0.55
TcIL3000_0_42720	vacuolar proton translocating ATPase subunit A, putative	3.07748	1.22509e-07	10.035	30.8824	0.848814	5.27718	7.58789	0.00587616	0.0201324	vacuolar proton translocating ATPase subunit A, putative	4.29709e-63	vacuolar proton translocating atpase subunit a	0	0.8295	VATM_DICDIVacuolar proton translocating ATPase 100 kDa subunit
TcIL3000_0_43240	Alpha/beta hydrolase family, putative	3.38795	1.4552e-09	10.6516	36.0871	1.30562	5.53104	24.0501	9.38607e-07	9.53053e-06	hypothetical protein, conserved	4.20444e-19	unnamed protein product	0	0.667	ABHD1_BOVIN ABHD1	0.904	0.42
TcIL3000_0_43290	glycosyltransferase (GlcNAc), putative	2.47606	8.93492e-09	26.5207	65.6668	1.29003	7.23419	32.1045	1.461e-08	1.93484e-07	Unknown protein	-	udp- c:polypeptide n-acetylglucosaminyltransferase	0	0.5885	GNT1_DICDI	2.59e-05	0.42
TcIL3000_0_45250	expression site-associated gene 4 (ESAG4) protein, putative (fragment)	9.43952	1.27554e-11	39.1957	369.989	3.46888	8.10461	150.443	1.38748e-34	4.10474e-32	receptor-type adenylate cyclase GRESAG 4, putative	2.8882e-34	receptor-type adenylate cyclase gresag	0	0.7905	CYA4_TRYBBReceptor-type adenylate cyclase ESAG 4
TcIL3000_0_45330	Unknown proteins	-4.94693	4.0463e-16	145.259	29.3634	-2.00546	4.96406	36.5378	1.49736e-09	2.54137e-08	Unknown protein	-	hypothetical protein, unlikely	3.65e-77	1	Y2650_LEGPCUPF0761 membrane LPC_2650	2.63	0.4
TcIL3000_0_45440	expression site-associated gene 4 (ESAG4) protein, putative	7.52106	2.21004e-06	12.3703	93.0381	3.39994	7.80176	115.718	5.48038e-27	6.92252e-25	receptor-type adenylate cyclase GRESAG 4, putative,gene related to ESAG4, putative (GRESAG4)	4.63208e-30	receptor-type adenylate cyclase gresag	0	0.6635	CY43_TRYBBReceptor-type adenylate cyclase GRESAG	0.297	0.42
TcIL3000_0_47640*	hypothetical protein	-3.65374	2.89792e-45	584.035	159.846	-1.00952	6.89383	5.34011	0.0208401	0.056495	Unknown protein	-	unnamed protein product	2.69e-72	1	HASR_XENLAHyaluronan synthase-related	0.0823	0.47
TcIL3000_0_48380	amino acid transporter 10, putative	6.62407	2.53402e-05	67.0513	444.152	2.25224	6.52634	39.1065	4.01308e-10	6.96221e-09	amino acid transporter Unknown product, putative (AATPUnknown product)	6.31131e-24	amino acid transporter	0	0.878	S38A1_RATSodium-coupled neutral amino acid transporter 1	3.68e-97	0.57
TcIL3000_0_48390	amino acid transporter 10, putative	5.9743	0.00199446	116.651	696.906	3.07724	7.43165	71.451	2.84225e-17	1.19673e-15	amino acid transporter Unknown product, putative (AATPUnknown product)	6.31131e-24	amino acid transporter	0	0.8745	S38A1_RATSodium-coupled neutral amino acid transporter 1	0	0.95
TcIL3000_0_48400	amino acid transporter 10, putative	4.27644	0	18.4093	78.7262	2.26064	5.30509	43.8246	3.59157e-11	7.27503e-10	amino acid transporter, putative	2.30894e-17	amino acid	0	0.8435	S38A1_RATSodium-coupled neutral amino acid transporter 1	8.66e-27	0.53
TcIL3000_0_48430	amino acid transporter 10, putative	8.36695	0.012165	27.6139	231.045	3.43273	6.01339	44.1491	3.04294e-11	6.25388e-10	amino acid transporter Unknown product, putative (AATPUnknown product)	1.53524e-21	amino acid transporter	0	0.859	S38A1_RATSodium-coupled neutral amino acid transporter 1	2.3	0.46
TcIL3000_0_49880	L-Lysine transport protein, putative	2.93193	0	161.172	472.544	1.40055	6.00977	29.0369	7.1014e-08	8.45699e-07	L-Lysine transport protein, putative	2.09944e-48	amino acid	0	0.797	S38A3_RATSodium-coupled neutral amino acid transporter 3	1.88	0.52
TcIL3000_0_53440	hypothetical protein	2.0109	3.31506e-07	186.432	374.896	1.00173	7.76873	17.2922	3.20497e-05	0.000222547	Unknown protein	-	unnamed protein product	5.95e-108	1	NF1_HUMANNeurofibromin	0.0238	0.39
TcIL3000_0_53850	vacuolar-type proton translocating pyrophosphatase 1 (fragment)	2.7056	0	34.3297	92.8827	1.15073	6.4664	23.6939	1.1294e-06	1.13105e-05	vacuolar-type proton translocating pyrophosphatase 1, putative (PPase1)	3.63799e-93	vacuolar-type proton translocating pyrophosphatase 1	0	0.857	AVP1_ARATHPyrophosphate-energized vacuolar membrane proton pump 1	0.414	0.44
TcIL3000_0_55070	hypothetical protein	3.48655	4.26858e-09	37.949	132.311	2.2751	6.35552	36.6751	1.39551e-09	2.20651e-08	Unknown protein	-	unnamed protein product	2.64e-100	1	Y106_RICPRUncharacterized protein RP106	1.58e-32	0.43
TcIL3000_0_56420	hypothetical protein	-3.54061	3.55101e-10	185.408	52.3661	-1.87389	6.31626	51.0765	8.88359e-13	2.22923e-11	Unknown protein	-	unnamed protein product	1.29e-99	1	---NA---	0.419	0.58
TcIL3000_0_56730	BT1 family, putative	2.70945	0	2530.1	6855.18	1.60662	12.9663	37.4654	9.30508e-10	1.51167e-08	pteridine transporter, putative	1.99418e-14	pteridine transporter	0	0.691	FBT1_ARATHFolate-biopterin transporter chloroplastic
TcIL3000_0_56990	membrane transporter protein, putative	2.26621	2.42928e-13	58.9572	133.61	1.16373	5.27862	12.8037	0.00034594	0.00181817	membrane transporter protein, putative	4.01321e-13	membrane transporter	0	0.765	S47A1_MOUSEMultidrug and toxin extrusion 1
TcIL3000_0_60800	expression site-associated gene 4 (ESAG4) protein, putative	4.67382	0	15.6117	72.9665	2.75547	6.88742	114.432	1.04778e-26	1.2531e-24	receptor-type adenylate cyclase GRESAG 4, putative	6.40197e-20	expression site-associated gene	0	0.7145	CYA4_TRYBBReceptor-type adenylate cyclase ESAG 4	1.45	0.5
TcIL3000_1_1640	hypothetical protein	-2.64149	4.34666e-06	110.496	41.8308	-1.2397	5.96065	27.1958	1.83856e-07	2.01847e-06	Unknown protein	-	unnamed protein product	3.34e-154	1	RYR2_RATRyanodine receptor 2	0.0555	0.46
TcIL3000_10_10410	hypothetical protein	-2.45247	0.00322882	108.155	44.1003	-1.1191	5.38239	13.4918	0.000239612	0.00130924	Unknown protein	-	unnamed protein product	3.09e-95	1	---NA---	0.886	0.45
TcIL3000_10_12060*	hypothetical protein	-2.72183	6.44885e-06	100.429	36.8977	-0.803227	4.9326	4.6368	0.0312934	0.0784218	Unknown protein	-	unnamed protein product	9.8e-120	1	ADIPA_XENLAAfadin- and alpha-actinin-binding A	0.283	0.58
TcIL3000_10_13430*	hypothetical protein	-4.4686	6.59869e-39	640.5	143.333	-1.04937	6.90589	4.2801	0.0385611	0.0928002	Unknown protein	-	unnamed protein product	4.81e-62	1	YMDB_KLEVTO-acetyl-ADP-ribose deacetylase
TcIL3000_10_14040	hypothetical protein	-2.14176	5.72498e-05	296.002	138.205	-0.893631	7.19456	16.6329	4.53581e-05	0.000304246	Unknown protein	-	unnamed protein product	1.73e-121	1	---NA---	0	0.99
TcIL3000_10_2060	expression site-associated gene 4 (ESAG4) protein, putative	12.9326	0	21.1646	273.713	4.03708	9.61703	184.285	5.62292e-42	3.9508e-39	receptor-type adenylate cyclase GRESAG 4, putative,gene related to ESAG4, putative (GRESAG4)	6.19046e-20	receptor-type adenylate cyclase gresag	0	0.696	CY43_TRYBBReceptor-type adenylate cyclase GRESAG	0.139	0.46
TcIL3000_10_3310	hypothetical protein	-3.0295	2.45402e-39	907.965	299.707	-1.08073	8.08674	16.487	4.89838e-05	0.000325266	Unknown protein	-	unnamed protein product	2.31e-90	1	---NA---
TcIL3000_10_5820	Plasma-membrane choline transporter, putative	2.023	0	189.658	383.677	0.938106	8.27202	21.4609	3.61112e-06	3.10844e-05	hypothetical protein, conserved	1.58409e-11	conserved hypothetical protein	0	0.759	CTLHB_DICDICTL DDB_G0274487	1.65	0.41
TcIL3000_10_6590	ATP-binding cassette protein subfamily G	2.81439	0	110.415	310.75	1.51625	9.20283	45.7202	1.36408e-11	2.96615e-10	ABC transporter, putative	1.30376e-16	abcg1 transporter	0	0.7245	WHITE_CERCA white	0.204	0.5
TcIL3000_10_7320	glucose transporter 2A, putative	2.04557	0	538.717	1101.98	1.39385	9.59934	33.8039	6.09563e-09	8.61975e-08	THTUnknown product - hexose transporter, putative	8.49877e-39	glucose transporter	0	0.808	TH2A_TRYBBGlucose transporter 2A	9.85e-31	0.46
TcIL3000_10_7850	pteridine transporter, putative	41.9572	6.66433e-06	67.2312	2820.83	5.73389	11.921	188.023	8.58825e-43	6.43661e-40	pteridine transporter, putative	4.37941e-13	pteridine transporter	0	0.7175	FBT2_ARATHProbable folate-biopterin transporter 2	4.72	0.51
TcIL3000_10_8520	amino acid transporter, putative	-2.31295	0.00924002	53.2097	23.0052	-0.916382	6.07653	12.9735	0.000315923	0.00168084	amino acid transporter, putative	2.55891e-11	amino acid transporter	0	0.7085	AVT6_YEASTVacuolar amino acid transporter 6	0.342	0.42
TcIL3000_3_2490	lipase domain protein, putative (fragment)	2.4641	9.42058e-09	19.1779	47.2563	1.27066	7.07214	36.1019	1.87263e-09	2.90514e-08	Unknown protein	-	lipase domain protein	0	0.581	PLSY_CHLTEGlycerol-3-phosphate acyltransferase
TcIL3000_3_610	hypothetical protein	-3.43681	2.26468e-06	111.643	32.4846	-1.30104	5.49019	15.5728	7.93896e-05	0.000497302	Unknown protein	-	unnamed protein product	1.73e-131	1	RL11_OPITP50S ribosomal L11	2.62e-40	0.5
TcIL3000_3_960	hypothetical protein	-5.49866	8.81378e-57	699.443	127.203	-2.21272	7.63558	95.7175	1.32502e-22	1.07942e-20	Unknown protein	-	unnamed protein product	6.48e-89	1	NCAP_CVHN1Nucleo
TcIL3000_4_2140	hypothetical protein	-2.50389	3.07957e-07	197.687	78.9519	-1.09164	6.12826	20.4524	6.11341e-06	5.0239e-05	Unknown protein	-	unnamed protein product	3.07e-104	1	P24DA_ARATHTransmembrane emp24 domain-containing p24delta10	7.08e-168	0.61
TcIL3000_4_3500	CRAL/TRIO domain containing protein, putative	5.89026	2.47832e-10	4.43504	26.1236	1.91741	5.65547	39.5408	3.21272e-10	5.66103e-09	hypothetical protein, conserved	7.68109e-10	unnamed protein product	0	0.664	CSR1_YEASTPhosphatidylinositol transfer CSR1	3.16	0.43
TcIL3000_4_3770*	hypothetical protein	2.33644	7.2025e-10	48.6376	113.639	0.611868	6.21132	5.48642	0.0191648	0.0528065	Unknown protein	-	unnamed protein product	6.83e-87	1	CSTA_HELPYCarbon starvation A homolog
TcIL3000_4_900	hypothetical protein	-3.09092	1.36957e-08	124.098	40.1491	-1.10353	5.8883	14.7174	0.000124888	0.000737777	Unknown protein	-	unnamed protein product	1.62e-145	0.69	---NA---	0.00819	0.34
TcIL3000_5_180	hypothetical protein	-3.03339	1.52952e-07	113.637	37.4621	-1.57266	5.96516	40.8071	1.68024e-10	3.06148e-09	Unknown protein	-	unnamed protein product	9.71e-104	1	NS1_AADNVNon-structural NS1	0.204	0.43
TcIL3000_5_2320	membrane transporter protein, putative	3.40962	0	33.4622	114.093	2.06814	4.92844	31.9482	1.58342e-08	2.08685e-07	membrane transporter protein, putative	4.01321e-13	membrane transporter	0	0.767	S47A1_MOUSEMultidrug and toxin extrusion 1	6.51	0.41
TcIL3000_5_260	hypothetical protein	-2.15567	0.00280836	83.1139	38.5559	-0.952988	5.43452	12.0287	0.000523865	0.00260242	Unknown protein	-	unnamed protein product	2.2e-114	1	---NA---	1.78e-42	0.43
TcIL3000_5_4240*	Unknown proteins	-2.71597	5.23401e-11	235.21	86.6027	-0.517101	5.3955	0.994474	0.318651	0.462349	Unknown protein	-	hypothetical protein, unlikely	1.87e-21	1	---NA---	2.07e-37	0.43
TcIL3000_6_320	hypothetical protein	-3.50425	2.76662e-13	185.077	52.8151	-1.88812	6.33325	61.045	5.57859e-15	1.8231e-13	Unknown protein	-	hypothetical protein TCIL3000_6_320	8.52e-105	1	TRPB2_ARCFUTryptophan synthase beta chain 2	1.51	0.53
TcIL3000_6_330	hypothetical protein	-3.42808	9.43429e-20	318.248	92.8357	-1.38687	6.72564	28.0222	1.19931e-07	1.3605e-06	hypothetical protein	0.000444589	hypothetical protein TCIL3000_6_330	1.81e-57	1	TAT_HV192 Tat
TcIL3000_6_60	cysteine peptidase C (CPC)	-2.66602	9.25623e-08	173.82	65.1982	-1.41089	6.01176	29.612	5.27785e-08	6.42834e-07	cysteine peptidase C (CPC),CPC cysteine peptidase, Clan CA, family CUnknown product, Cathepsin B-like (TbcatB)	0.000220797	cathepsin b-like protease	0	0.911	CYSP_SCHMACathepsin B-like cysteine ase	0.0717	0.47
TcIL3000_7_330	hypothetical protein, conserved	2.15503	0.00703084	22.0856	47.5952	0.970641	5.66912	9.25578	0.00234753	0.00932873	hypothetical protein, conserved	1.56788e-14	conserved hypothetical protein	0	0.697	PSAB_GUITHPhotosystem I P700 chlorophyll a apo A2	4.56e-112	0.54
TcIL3000_7_3310*	hypothetical protein	-3.88062	3.90575e-18	227.262	58.5632	-0.318385	4.59801	0.373386	0.541164	0.673207	Unknown protein	-	unnamed protein product	1.13e-59	1	PXDC2_MOUSEPlexin domain-containing 2	0	0.79
TcIL3000_7_3470*	Enriched in surface-labeled proteome protein 12	2.99688	0.000110282	14.2846	42.8092	0.56654	5.0083	1.97659	0.15975	0.278172	Unknown protein	-	conserved hypothetical protein	7.86e-135	0.5515	IL2RB_HUMANInterleukin-2 receptor subunit beta	2.91e-87	0.58
TcIL3000_7_6140	expression site-associated gene 4 (ESAG4) protein, putative	3.17998	0	21.5955	68.6733	1.40974	5.74799	24.9134	5.99656e-07	5.99763e-06	receptor-type adenylate cyclase GRESAG 4, putative	2.29987e-13	receptor-type adenylate cyclase gresag	0	0.7625	CY43_TRYBBReceptor-type adenylate cyclase GRESAG	0.119	0.52
TcIL3000_7_640	Unknown proteins	-2.99685	9.52182e-05	176.837	59.0075	-1.25951	5.36052	7.24357	0.00711554	0.0235377	Unknown protein	-	hypothetical protein, unlikely	4.05e-59	0.985	Y1265_RICBRUncharacterized protein RBE_1265	0.863	0.56
TcIL3000_8_1010	hypothetical protein, conserved	3.21914	4.26131e-05	5.66043	18.2217	2.24055	5.37909	32.1042	1.4612e-08	1.93484e-07	Unknown protein	-	---NA---			ARLY_NEIG1Argininosuccinate lyase	0.000682	0.45
TcIL3000_8_2160	multidrug resistance protein A (fragment)	5.55018	0	26.5085	147.127	2.23384	8.28249	87.1482	1.00684e-20	6.58077e-19	multidrug resistance protein A,p-glycoprotein (PGPA)	4.67526e-29	abc transporter	0	0.6645	MDR_LEITAMultidrug resistance	1.73e-38	0.43
TcIL3000_8_3800	hypothetical protein	-2.94015	3.06972e-08	215.312	73.2319	-1.55201	6.78786	44.6075	2.40766e-11	5.0217e-10	Unknown protein	-	unnamed protein product	3.54e-136	0.96	TAF6_SCHPOTranscription initiation factor TFIID subunit 6	1.23e-20	0.68
TcIL3000_8_4850	hypothetical protein	-2.15525	0.00577432	88.2202	40.9328	-0.74	5.74159	6.49102	0.0108421	0.0332569	Unknown protein	-	unnamed protein product	3.54e-136	1	---NA---	3.29	0.58
TcIL3000_8_8240	Unknown proteins	-4.37247	1.17669e-10	116.839	26.7214	-2.41037	5.09015	60.1361	8.85205e-15	3.11341e-13	Unknown protein	-	hypothetical protein, unlikely	3.74e-77	1	Y2650_LEGPCUPF0761 membrane LPC_2650	4.59	0.57
TcIL3000_9_1370*	Unknown proteins	-3.85019	8.08003e-105	1586.27	411.997	-0.809649	7.29403	2.1166	0.145709	0.259971	Unknown protein	-	hypothetical protein, unlikely	1.76e-43	1	---NA---	0.502	0.44
TcIL3000_9_140	hypothetical protein	-2.34655	0.00544376	100.241	42.7185	-1.11587	5.62388	16.8793	3.98329e-05	0.000269923	Unknown protein	-	hypothetical protein TCIL3000_9_140	1.81e-103	0.805	TRR1_CAEBRTranscription-associated 1	1.71	0.58
TcIL3000_9_2160	ABC transporter, putative	20.4703	0	9.03379	184.924	3.34462	7.38752	160.429	9.11888e-37	3.66123e-34	ABC transporter, putative	1.4063e-21	abc transporter	0	0.7655	WHITE_ANOGA white	9.03e-50	0.49
TcIL3000_9_2500	purine nucleoside transporter, putative	4.43212	0	127.133	563.469	2.04217	9.45362	81.2787	1.96029e-19	1.075e-17	adenosine transporter 2, putative (TbNT7)	2.32059e-17	adenosine transporter	0	0.763	ENT7_ARATHEquilibrative nucleotide transporter 7	4.47e-11	0.41
TcIL3000_9_5200	Unknown proteins	-3.77332	1.11786e-09	115.819	30.6942	-1.21315	4.55371	6.84394	0.00889427	0.0283738	Unknown protein	-	hypothetical protein, unlikely	3.34e-45	1	MURG_PELUBUDP-N-acetylglucosamine--N-acetylmuramyl-(pentapeptide) pyrophosphoryl-undecaprenol N-acetylglucosamine transferase
TcIL3000.11.11060*	hypothetical protein	-2.49049	5.00054e-06	157.778	63.3523	-0.637525	5.80927	3.37401	0.0662325	0.141934	Unknown protein	-	unnamed protein product	1.36e-81	1	---NA---
TcIL3000.11.13210	Unknown proteins	-3.41461	1.95267e-08	157.597	46.1537	-1.4574	5.62574	26.9352	2.10392e-07	2.28967e-06	Unknown protein	-	hypothetical protein, unlikely	7.3e-58	1	---NA---	5.96e-56	0.66
TcIL3000.11.13590	MSP (Major sperm protein) domain containing protein, putative	2.15791	1.89382e-09	74.2237	160.168	1.0267	6.63462	18.9189	1.36396e-05	0.000103887	hypothetical protein, conserved	1.59858e-19	unnamed protein product	8.89e-148	0.6345	VAPB_RATVesicle-associated membrane -associated B	7.37	0.53
TcIL3000.11.2420	hypothetical protein	-3.31088	4.6347e-27	374.614	113.146	-1.01506	6.93232	8.00066	0.00467602	0.0166144	Unknown protein	-	unnamed protein product	3.29e-82	1	---NA---	0.0889	0.56
TcIL3000.11.2780	hypothetical protein	-2.56128	1.49219e-33	806.847	315.017	-0.781984	8.10127	8.73222	0.00312636	0.01191	Unknown protein	-	unnamed protein product	1.81e-64	1	DNAK_NITEUChaperone	2.89e-92	0.62
TcIL3000.11.2860	hypothetical protein	-2.32212	2.61916e-06	154.351	66.4699	-0.982274	6.24635	5.96475	0.0145947	0.0425171	Unknown protein	-	unnamed protein product	7.86e-110	1	CPSM_LITCTCarbamoyl-phosphate synthase	2.37	0.56
TcIL3000.11.3570	nucleobase/nucleoside transporter 8.1, putative	2.6042	1.33607e-14	29.3632	76.4677	0.793884	6.40639	10.3709	0.00128019	0.0056093	nucleobase/nucleoside transporter 8.1, putative	1.2894e-12	nucleobase transporter	0	0.8615	S29A4_DANREEquilibrative nucleoside transporter 4	8.94	0.5
TcIL3000.11.3590	nucleobase/nucleoside transporter 8.1, putative	2.21767	2.3784e-06	24.4694	54.265	0.937793	4.49784	6.30133	0.0120647	0.0363331	nucleobase/nucleoside transporter 8.1, putative	1.2894e-12	nucleobase transporter	0	0.8605	S29A4_DANREEquilibrative nucleoside transporter 4	1.11	0.43
TcIL3000.11.6410	receptor-type adenylate cyclase GRESAG 4, putative	19.9603	0	81.2904	1622.58	4.61711	11.5537	248.956	4.38641e-56	8.21868e-53	receptor-type adenylate cyclase GRESAG 4, putative	1.61105e-20	receptor-type adenylate cyclase gresag	0	0.73	CY43_TRYBBReceptor-type adenylate cyclase GRESAG	0.00195	0.4
TcIL3000.11.6640	ABC transporter, putative	3.17234	5.44035e-08	9.92244	31.4774	1.91719	6.26565	57.4128	3.53298e-14	1.06197e-12	ABC transporter, putative	1.25004e-09	abc1 transporter	0	0.657	ABCA3_MOUSEATP-binding cassette sub-family A member 3	3.67	0.53
TcIL3000.11.6750	palmitoyl acyltransferase 7, putative	2.09388	2.30912e-08	27.5303	57.6451	1.37664	6.51257	32.9588	9.4133e-09	1.29212e-07	palmitoyl acyltransferase 7, putative	6.34765e-12	zinc finger domain protein	0	0.669	ZDHC8_ARATHProbable S-acyltransferase 20	3.6	0.43
TcIL3000.11.8970	Amastin surface glycoprotein, putative	-2.29029	9.48064e-18	496.657	216.854	-1.40356	8.72086	43.3068	4.67944e-11	9.21554e-10	hypothetical protein, conserved	5.04654e-05	amastin-like protein	0	0.542	SAFB2_HUMANScaffold attachment factor B2	1.69	0.42
TcIL3000.11.9350	ZIP Zinc transporter, putative	3.03085	0	99.0914	300.331	1.26743	7.50914	30.4822	3.36952e-08	4.2277e-07	cation transporter, putative	0.000457794	cation	7.68e-128	0.776	ZIP8_ORYSJZinc transporter 8	1.22	0.66
* Genes that were only differentially expressed by CLC-genomics
